# Supplementary material for: Identification of EMT-Related Genes and Prognostic Signature With Significant Implications on Biological Properties and Oncology Treatment of Lower Grade Gliomas
Source: Front Cell Dev Biol. 2022 May 17;10:887693. doi: 10.3389/fcell.2022.887693 (PMC9152435; doi:10.3389/fcell.2022.887693)
Supplement: Supplementary file 1 [file Table2.XLSX]

## Sheet: Sheet1
Supplementary Table 2: NMF clusters of TCGA LGG samples.
TCGA_ID	Subtypes
TCGA-S9-A6WQ	C1
TCGA-S9-A7IS	C2
TCGA-DU-8162	C2
TCGA-HT-7858	C2
TCGA-DU-A5TU	C2
TCGA-S9-A6WO	C1
TCGA-TM-A84M	C1
TCGA-HW-A5KL	C1
TCGA-QH-A6CV	C2
TCGA-TM-A7CF	C1
TCGA-DB-A64P	C1
TCGA-HT-7485	C1
TCGA-HT-7687	C1
TCGA-DU-5870	C1
TCGA-E1-5302	C1
TCGA-TQ-A7RR	C1
TCGA-TM-A84T	C1
TCGA-FG-6688	C2
TCGA-TM-A84H	C1
TCGA-DU-7294	C1
TCGA-DH-A66D	C1
TCGA-DU-8161	C2
TCGA-DU-A6S7	C1
TCGA-DU-A7TA	C2
TCGA-DU-A6S8	C1
TCGA-FG-A710	C1
TCGA-CS-4941	C2
TCGA-QH-A6CZ	C1
TCGA-DU-7007	C2
TCGA-HT-7467	C1
TCGA-S9-A6TX	C1
TCGA-FG-A60L	C2
TCGA-DB-A64Q	C1
TCGA-HT-A4DV	C1
TCGA-KT-A7W1	C2
TCGA-TQ-A8XE	C1
TCGA-DH-A7UT	C1
TCGA-HT-8114	C1
TCGA-P5-A5ET	C1
TCGA-P5-A72U	C2
TCGA-HT-8105	C1
TCGA-FG-6691	C2
TCGA-HW-8322	C1
TCGA-DB-A75K	C1
TCGA-HT-7681	C1
TCGA-HT-7469	C2
TCGA-S9-A6WD	C1
TCGA-DU-8168	C1
TCGA-TM-A84J	C2
TCGA-TM-A84S	C1
TCGA-TQ-A7RF	C1
TCGA-DU-6392	C2
TCGA-E1-A7YW	C1
TCGA-DU-A7TD	C2
TCGA-HT-7474	C1
TCGA-DU-5855	C1
TCGA-S9-A7QW	C1
TCGA-HT-A619	C1
TCGA-HT-7692	C1
TCGA-DU-6405	C2
TCGA-E1-A7YQ	C2
TCGA-WY-A85A	C1
TCGA-DU-5872	C2
TCGA-DB-A64S	C2
TCGA-CS-4943	C1
TCGA-E1-A7YO	C1
TCGA-TQ-A7RW	C2
TCGA-DB-A4XA	C1
TCGA-DH-A669	C2
TCGA-FG-8182	C1
TCGA-DB-A64R	C1
TCGA-RY-A847	C1
TCGA-HT-7476	C1
TCGA-DU-A7T8	C1
TCGA-DU-6394	C1
TCGA-TM-A84F	C2
TCGA-HW-7493	C1
TCGA-DU-7009	C1
TCGA-DU-5849	C1
TCGA-DU-5871	C1
TCGA-RY-A845	C1
TCGA-HT-7676	C1
TCGA-S9-A6WH	C1
TCGA-DU-6407	C2
TCGA-HT-8104	C2
TCGA-HT-A618	C2
TCGA-WY-A858	C2
TCGA-DU-7010	C2
TCGA-VM-A8CE	C1
TCGA-R8-A73M	C1
TCGA-E1-A7Z4	C1
TCGA-HT-7874	C1
TCGA-DH-A7UU	C1
TCGA-S9-A7IY	C1
TCGA-E1-A7YD	C2
TCGA-S9-A7IQ	C1
TCGA-FG-A4MY	C1
TCGA-HT-7605	C1
TCGA-DU-6406	C2
TCGA-DU-6403	C2
TCGA-HT-7473	C2
TCGA-TQ-A7RG	C1
TCGA-P5-A72X	C1
TCGA-E1-5307	C1
TCGA-WH-A86K	C1
TCGA-E1-A7YM	C2
TCGA-HW-8319	C1
TCGA-HW-7495	C1
TCGA-DU-A6S2	C1
TCGA-P5-A5EV	C1
TCGA-CS-5397	C2
TCGA-RY-A840	C1
TCGA-CS-6669	C1
TCGA-HT-7694	C1
TCGA-DU-8167	C1
TCGA-FG-8186	C1
TCGA-DB-5270	C1
TCGA-FG-A70Y	C1
TCGA-HW-7487	C1
TCGA-HT-7616	C2
TCGA-QH-A65R	C1
TCGA-HT-7686	C2
TCGA-DU-6542	C1
TCGA-HT-8012	C1
TCGA-DU-6400	C1
TCGA-DH-5141	C1
TCGA-HT-7873	C1
TCGA-HT-7608	C1
TCGA-FG-8188	C1
TCGA-HT-7606	C1
TCGA-DU-6397	C1
TCGA-P5-A5F4	C1
TCGA-DU-7292	C2
TCGA-QH-A6X8	C1
TCGA-S9-A6WG	C2
TCGA-E1-A7YE	C2
TCGA-S9-A6U5	C1
TCGA-W9-A837	C1
TCGA-F6-A8O4	C1
TCGA-FG-A60J	C1
TCGA-HT-7471	C1
TCGA-CS-5396	C1
TCGA-FG-A713	C1
TCGA-WY-A85B	C1
TCGA-HT-7691	C2
TCGA-DU-6410	C1
TCGA-TQ-A7RV	C1
TCGA-HT-7604	C1
TCGA-HW-A5KJ	C1
TCGA-S9-A7QX	C1
TCGA-DU-8158	C2
TCGA-HT-7688	C1
TCGA-TM-A7C3	C2
TCGA-HT-7472	C2
TCGA-S9-A7R2	C2
TCGA-VM-A8C8	C1
TCGA-QH-A6CY	C1
TCGA-E1-A7YJ	C2
TCGA-HT-8558	C1
TCGA-R8-A6MO	C1
TCGA-CS-5394	C1
TCGA-P5-A780	C1
TCGA-R8-A6MK	C1
TCGA-HT-A5R5	C2
TCGA-HT-A74L	C1
TCGA-FN-7833	C2
TCGA-DB-A64W	C1
TCGA-DU-7018	C1
TCGA-FG-8181	C1
TCGA-QH-A6CS	C2
TCGA-VM-A8CH	C1
TCGA-FG-5965	C1
TCGA-DU-6404	C2
TCGA-DB-A4XB	C1
TCGA-HT-7620	C1
TCGA-TM-A7C5	C1
TCGA-HT-A615	C1
TCGA-DB-5274	C1
TCGA-WY-A85E	C1
TCGA-FG-A87N	C2
TCGA-TM-A84G	C1
TCGA-DH-A7UV	C1
TCGA-HT-7857	C2
TCGA-S9-A6TU	C1
TCGA-FG-A6IZ	C1
TCGA-E1-5303	C2
TCGA-DU-7302	C1
TCGA-HW-7491	C1
TCGA-RY-A83X	C1
TCGA-FG-5962	C1
TCGA-DU-A5TY	C2
TCGA-HW-7486	C1
TCGA-HT-7693	C2
TCGA-DB-A75M	C1
TCGA-DU-7301	C2
TCGA-KT-A74X	C1
TCGA-P5-A5EZ	C2
TCGA-VM-A8CB	C1
TCGA-CS-5393	C1
TCGA-DB-A4XF	C1
TCGA-HT-A61B	C2
TCGA-DB-A64O	C2
TCGA-S9-A6WI	C1
TCGA-S9-A7QZ	C1
TCGA-VM-A8CD	C2
TCGA-HT-7610	C1
TCGA-CS-6290	C2
TCGA-P5-A5F1	C1
TCGA-P5-A5EU	C2
TCGA-DU-7011	C1
TCGA-DU-A7T6	C2
TCGA-TM-A7CA	C1
TCGA-HT-A5R7	C1
TCGA-DU-6395	C1
TCGA-HT-A74O	C2
TCGA-FG-7637	C1
TCGA-CS-5395	C2
TCGA-DU-7008	C1
TCGA-DU-5847	C2
TCGA-S9-A7R4	C1
TCGA-CS-4942	C2
TCGA-HT-7677	C1
TCGA-E1-5304	C1
TCGA-TQ-A7RN	C1
TCGA-S9-A6WL	C1
TCGA-QH-A6CW	C1
TCGA-FG-A87Q	C2
TCGA-WY-A85C	C1
TCGA-QH-A6X3	C1
TCGA-S9-A6TV	C2
TCGA-TM-A84C	C2
TCGA-S9-A6WN	C2
TCGA-FG-A4MX	C1
TCGA-DB-A64U	C1
TCGA-DU-7014	C1
TCGA-HT-7690	C2
TCGA-QH-A6X5	C1
TCGA-QH-A86X	C1
TCGA-FG-A4MT	C1
TCGA-DU-7015	C1
TCGA-TQ-A7RH	C1
TCGA-HT-A61A	C1
TCGA-E1-5318	C1
TCGA-HT-7602	C1
TCGA-FG-A6J3	C2
TCGA-HW-7489	C1
TCGA-HT-8018	C2
TCGA-DB-5281	C1
TCGA-DB-A64L	C1
TCGA-S9-A6WP	C1
TCGA-E1-A7YU	C1
TCGA-DU-A5TW	C1
TCGA-S9-A6U8	C1
TCGA-DU-8164	C1
TCGA-DU-8165	C2
TCGA-P5-A5F6	C2
TCGA-HT-7875	C1
TCGA-E1-A7Z6	C1
TCGA-HT-7882	C2
TCGA-S9-A89Z	C2
TCGA-DU-7300	C1
TCGA-S9-A7J1	C1
TCGA-S9-A7R8	C1
TCGA-DB-A4XE	C1
TCGA-FG-A6J1	C1
TCGA-DB-A64V	C1
TCGA-DU-A6S3	C1
TCGA-DU-A7TB	C1
TCGA-DU-6408	C1
TCGA-TQ-A7RK	C1
TCGA-S9-A7J3	C1
TCGA-S9-A6TZ	C1
TCGA-HT-7689	C1
TCGA-HT-A74H	C2
TCGA-S9-A6U1	C1
TCGA-TQ-A7RQ	C1
TCGA-E1-5305	C1
TCGA-VM-A8C9	C2
TCGA-RY-A83Y	C1
TCGA-FG-8187	C1
TCGA-DB-A64X	C1
TCGA-DB-A4XD	C1
TCGA-HT-7611	C1
TCGA-TM-A84L	C1
TCGA-S9-A7R7	C2
TCGA-DU-6401	C1
TCGA-QH-A6X9	C1
TCGA-DB-A4XC	C1
TCGA-F6-A8O3	C1
TCGA-DB-5278	C1
TCGA-HT-8563	C2
TCGA-FG-8185	C1
TCGA-E1-A7YH	C1
TCGA-HW-A5KM	C2
TCGA-E1-A7YV	C2
TCGA-HT-A4DS	C2
TCGA-HT-7483	C1
TCGA-HT-7884	C1
TCGA-CS-6667	C1
TCGA-DH-5143	C1
TCGA-DB-A75O	C1
TCGA-DU-5854	C2
TCGA-P5-A72Z	C1
TCGA-HW-A5KK	C2
TCGA-TQ-A7RI	C1
TCGA-QH-A870	C1
TCGA-RY-A843	C1
TCGA-HT-7475	C1
TCGA-DU-A7TJ	C2
TCGA-HW-7490	C1
TCGA-E1-5311	C1
TCGA-DU-7299	C1
TCGA-E1-A7YS	C1
TCGA-S9-A7J2	C1
TCGA-E1-A7YI	C2
TCGA-DU-A76K	C1
TCGA-HT-8019	C1
TCGA-HT-7468	C1
TCGA-DH-5140	C2
TCGA-VW-A7QS	C1
TCGA-S9-A6U9	C2
TCGA-FG-7634	C2
TCGA-P5-A77X	C1
TCGA-HT-8010	C1
TCGA-S9-A6U2	C1
TCGA-HT-8113	C1
TCGA-S9-A6TS	C1
TCGA-S9-A7R3	C2
TCGA-E1-A7Z2	C2
TCGA-DU-7309	C1
TCGA-HW-8320	C1
TCGA-CS-6668	C1
TCGA-S9-A6U6	C1
TCGA-DU-6393	C1
TCGA-HT-A74J	C1
TCGA-E1-A7YL	C2
TCGA-QH-A6XC	C2
TCGA-HT-7609	C1
TCGA-QH-A65X	C2
TCGA-P5-A731	C2
TCGA-HT-7695	C1
TCGA-FG-A4MW	C2
TCGA-E1-A7Z3	C1
TCGA-P5-A5F0	C1
TCGA-DH-A66F	C1
TCGA-HT-8110	C2
TCGA-VW-A8FI	C2
TCGA-S9-A7R1	C1
TCGA-DU-7019	C1
TCGA-QH-A65V	C1
TCGA-DB-5280	C1
TCGA-FG-A60K	C1
TCGA-HT-7479	C1
TCGA-P5-A737	C1
TCGA-IK-7675	C2
TCGA-S9-A6WE	C1
TCGA-QH-A6CU	C1
TCGA-P5-A781	C1
TCGA-FG-A711	C1
TCGA-HT-8108	C1
TCGA-DU-A7TG	C1
TCGA-FG-A4MU	C2
TCGA-TM-A84Q	C1
TCGA-DU-7013	C2
TCGA-HT-8109	C1
TCGA-E1-A7YY	C1
TCGA-DU-A6S6	C1
TCGA-HT-8013	C2
TCGA-CS-6670	C1
TCGA-E1-5319	C1
TCGA-TQ-A7RM	C2
TCGA-HT-7680	C2
TCGA-HT-7902	C1
TCGA-TQ-A7RO	C1
TCGA-DU-A7TI	C1
TCGA-HT-7607	C1
TCGA-P5-A5EW	C1
TCGA-CS-4944	C2
TCGA-TM-A7C4	C1
TCGA-DU-A5TS	C1
TCGA-QH-A6X4	C1
TCGA-P5-A5F2	C1
TCGA-DU-7006	C2
TCGA-HT-A617	C2
TCGA-P5-A72W	C1
TCGA-FG-7643	C1
TCGA-DU-5874	C1
TCGA-S9-A7QY	C1
TCGA-DB-A4XH	C1
TCGA-VV-A86M	C1
TCGA-HW-8321	C1
TCGA-DB-A75L	C1
TCGA-HT-8564	C2
TCGA-DU-A5TP	C2
TCGA-CS-6666	C2
TCGA-DU-7012	C2
TCGA-HT-A5R9	C1
TCGA-E1-A7YK	C2
TCGA-HT-7856	C1
TCGA-VM-A8CF	C2
TCGA-HT-8111	C2
TCGA-HT-7881	C1
TCGA-DU-7304	C1
TCGA-DU-5853	C1
TCGA-CS-4938	C2
TCGA-VM-A8CA	C1
TCGA-S9-A6U0	C2
TCGA-DU-6402	C2
TCGA-DH-A7US	C1
TCGA-TM-A84R	C1
TCGA-HT-7860	C2
TCGA-P5-A730	C1
TCGA-DU-A5TT	C2
TCGA-R8-A6ML	C1
TCGA-P5-A735	C1
TCGA-HT-7854	C2
TCGA-TM-A84I	C2
TCGA-HT-7481	C1
TCGA-P5-A733	C1
TCGA-DU-A7TC	C1
TCGA-DU-8166	C1
TCGA-E1-5322	C2
TCGA-DU-A76R	C1
TCGA-DB-5277	C1
TCGA-HT-7877	C1
TCGA-HT-7684	C1
TCGA-S9-A6UB	C1
TCGA-S9-A6TY	C1
TCGA-HT-8107	C1
TCGA-HT-7470	C1
TCGA-HT-7601	C2
TCGA-FG-5964	C1
TCGA-DU-A76O	C1
TCGA-P5-A5EY	C2
TCGA-DU-7298	C1
TCGA-WY-A85D	C1
TCGA-EZ-7264	C1
TCGA-DB-A75P	C2
TCGA-QH-A65Z	C1
TCGA-QH-A6XA	C1
TCGA-DH-A66B	C2
TCGA-S9-A7IX	C2
TCGA-DB-5279	C1
TCGA-HT-A5RB	C1
TCGA-FG-7641	C1
TCGA-DB-A4X9	C1
TCGA-FG-7638	C1
TCGA-DU-6399	C1
TCGA-DU-8163	C1
TCGA-P5-A77W	C1
TCGA-S9-A6WM	C2
TCGA-DU-A76L	C2
TCGA-HT-A614	C1
TCGA-CS-6186	C2
TCGA-QH-A65S	C1
TCGA-HT-7478	C2
TCGA-HT-A61C	C2
TCGA-HT-A5RA	C2
TCGA-DU-7290	C2
TCGA-WY-A859	C1
TCGA-HT-7482	C1
TCGA-HT-8015	C2
TCGA-P5-A736	C2
TCGA-DB-5275	C1
TCGA-P5-A5EX	C2
TCGA-S9-A7IZ	C1
TCGA-DU-7306	C1
TCGA-RY-A83Z	C2
TCGA-DB-A4XG	C1
TCGA-S9-A89V	C2
TCGA-TM-A84O	C1
TCGA-TM-A84B	C2
TCGA-TQ-A7RS	C1
TCGA-DU-6396	C2
TCGA-DU-5852	C2
TCGA-HT-8011	C2
TCGA-DH-5144	C1
TCGA-HT-7855	C1
TCGA-FG-6690	C1
TCGA-HT-7879	C1
TCGA-FG-8191	C1
TCGA-HT-7603	C1
TCGA-DH-5142	C2
TCGA-QH-A6CX	C2
TCGA-FG-8189	C1
TCGA-E1-A7YN	C2
TCGA-CS-6188	C2
TCGA-HT-A74K	C2
TCGA-FG-7636	C1
TCGA-HT-7480	C1
TCGA-FG-A70Z	C2
TCGA-IK-8125	C1
TCGA-FG-5963	C2
TCGA-TQ-A7RP	C2
TCGA-HT-7880	C1
TCGA-DH-A7UR	C1
TCGA-S9-A6UA	C2
TCGA-S9-A6TW	C1
TCGA-HT-A5RC	C2
TCGA-HT-A616	C1
TCGA-DU-A5TR	C2
TCGA-HT-7477	C2
TCGA-FG-6689	C1
TCGA-DB-5273	C2
TCGA-VV-A829	C1
TCGA-DH-A66G	C1
TCGA-FG-6692	C2
TCGA-TQ-A7RJ	C1
TCGA-S9-A7J0	C2
