# Supplementary material for: Identification of EMT-Related Genes and Prognostic Signature With Significant Implications on Biological Properties and Oncology Treatment of Lower Grade Gliomas
Source: Front Cell Dev Biol. 2022 May 17;10:887693. doi: 10.3389/fcell.2022.887693 (PMC9152435; doi:10.3389/fcell.2022.887693)
Supplement: Supplementary file 2 [file Table3.XLSX]

## Sheet: Sheet1
Supplementary Table 3: DEGs between samples with C1 and C2.
Symbol	log2FoldChange	log2CPM	PValue	FDR	up_down
PDPN	3.68806	5.41908	3.72148e-190	6.51892e-186	Up
CLIC1	1.97494	6.5203	7.34784e-177	3.57293e-173	Up
EMP3	3.50185	5.35884	7.79341e-177	3.57293e-173	Up
TIMP1	3.57902	6.97501	8.15877e-177	3.57293e-173	Up
TAGLN2	2.13223	7.05254	2.09889e-172	7.35327e-169	Up
MSN	2.0055	6.77246	4.42433e-170	1.29168e-166	Up
CHI3L1	5.5496	8.5378	3.93138e-166	9.83799e-163	Up
IGFBP2	3.63132	5.69501	5.52305e-165	1.20934e-161	Up
ANXA1	3.24333	6.06365	1.58433e-153	3.08364e-150	Up
TNFRSF12A	2.86383	5.12946	1.32712e-145	2.32471e-142	Up
FSTL1	1.99094	5.35527	8.00763e-142	1.27518e-138	Up
S100A11	2.03978	7.58729	1.21702e-140	1.77655e-137	Up
STEAP3	2.59003	4.43705	5.79099e-137	7.80313e-134	Up
SEC61G	2.74764	7.10539	2.53947e-130	3.17742e-127	Up
SERPING1	2.37096	6.26145	7.16693e-130	8.36954e-127	Up
C1R	2.44713	5.99413	1.33058e-126	1.45674e-123	Up
NNMT	3.75863	4.16269	5.07158e-123	5.22581e-120	Up
PLEKHA4	2.29488	5.30738	2.13861e-122	2.08123e-119	Up
ANXA2	2.194	5.07939	1.03087e-121	9.50405e-119	Up
PYGL	1.70342	4.64465	7.75211e-121	6.78969e-118	Up
S100A4	2.49422	4.61322	2.36022e-118	1.96876e-115	Up
RAB34	2.24534	4.56468	1.49198e-115	1.18796e-112	Up
GBP1	2.54326	4.92011	2.26491e-114	1.72498e-111	Up
PLAU	2.81586	4.25886	1.40356e-113	1.00779e-110	Up
SERPINA1	2.28371	4.41343	1.43831e-113	1.00779e-110	Up
LTF	5.92024	5.74411	2.79142e-112	1.88066e-109	Up
POSTN	5.96232	4.59193	8.07943e-112	5.24176e-109	Up
PDIA4	1.1007	6.7576	9.10631e-112	5.69697e-109	Up
MYL12A	1.38559	5.60332	1.37405e-111	8.29972e-109	Up
PLAT	2.67176	4.54611	4.11156e-111	2.40074e-108	Up
METTL7B	3.2434	5.90632	4.69317e-111	2.65194e-108	Up
PLP2	1.99273	5.49112	1.97721e-110	1.08234e-107	Up
MRC2	1.85074	5.4326	7.05549e-110	3.74518e-107	Up
COL6A2	2.85821	5.16301	1.09406e-108	5.63667e-106	Up
SERPINH1	1.78364	5.0583	1.54266e-107	7.72078e-105	Up
LAP3	1.08644	6.55974	1.67848e-107	8.16718e-105	Up
FAM20C	1.45313	5.76478	1.50271e-106	7.11432e-104	Up
CA3	3.79211	3.82081	1.70617e-106	7.865e-104	Up
MCUB	2.15191	3.78052	2.95739e-106	1.32832e-103	Up
HLA-DRB1	2.36546	8.62271	3.08529e-106	1.35113e-103	Up
TMSB4X	1.16897	10.5622	3.57794e-106	1.52865e-103	Up
PLSCR1	1.74367	4.57595	2.04803e-105	8.54176e-103	Up
FMOD	3.82204	4.76864	3.879e-104	1.5802e-101	Up
COL4A2	2.45412	5.73807	1.11908e-102	4.35621e-100	Up
CD58	1.72904	3.98215	2.35615e-102	8.9723e-100	Up
APOBEC3C	1.7314	4.49823	1.18474e-100	4.41554e-98	Up
RBP1	2.86606	4.91749	2.07491e-100	7.57213e-98	Up
KIAA0040	2.24119	4.16719	2.42461e-100	8.66773e-98	Up
CAPG	1.89397	6.11724	5.78773e-100	2.02767e-97	Up
SOD2	1.96528	6.27198	9.95829e-100	3.42038e-97	Up
FABP5	2.64937	4.28775	2.06419e-99	6.95355e-97	Up
HLA-DRA	2.32165	9.60495	4.78292e-99	1.5808e-96	Up
HLA-DPB1	2.24214	7.04703	2.02835e-98	6.57975e-96	Up
TUBB6	1.93627	4.65197	3.5006e-98	1.11491e-95	Up
S100A6	1.71751	9.37817	8.82295e-98	2.75985e-95	Up
CAVIN1	1.71249	6.19441	1.60523e-97	4.93312e-95	Up
COL1A1	3.55891	4.95278	1.55756e-96	4.70411e-94	Up
RARRES2	3.23191	4.71786	2.26803e-96	6.73375e-94	Up
TGFB2	2.49117	4.69568	2.70632e-96	7.90109e-94	Up
RAB32	1.48112	4.66431	3.68904e-96	1.05203e-93	Up
TYMP	2.40484	4.45563	3.72358e-96	1.05203e-93	Up
GNG5	1.30988	7.01785	2.50799e-95	6.97341e-93	Up
FCGR3A	2.22631	6.24301	1.99211e-94	5.45248e-92	Up
HLA-DQA1	2.7034	4.47267	3.42979e-94	9.24301e-92	Up
SFRP4	2.53054	4.36932	3.78623e-94	1.0049e-91	Up
COL4A1	2.60396	5.57384	5.46111e-94	1.4068e-91	Up
AGAP2-AS1	3.10132	3.98706	5.22207e-93	1.32572e-90	Up
COL3A1	3.52478	5.27376	1.16288e-92	2.91003e-90	Up
CD74	2.0404	9.89553	2.9387e-92	7.2503e-90	Up
CXCL10	3.48586	4.08245	4.19923e-92	1.02164e-89	Up
CHI3L2	2.92348	5.62184	7.45093e-92	1.78792e-89	Up
MMP14	1.74697	5.86814	1.30372e-91	3.08613e-89	Up
ABCC3	3.63739	3.42865	1.77947e-91	4.15612e-89	Up
PDLIM4	2.84014	4.16968	1.84033e-91	4.24173e-89	Up
HLA-DMA	1.76318	5.90981	2.7336e-91	6.21877e-89	Up
NAPSB	2.45099	5.11754	3.82118e-91	8.58148e-89	Up
HLA-DOA	2.26519	4.73359	1.16982e-90	2.56147e-88	Up
IGF2	2.94357	5.24212	2.10721e-90	4.55705e-88	Up
COL5A2	2.23793	4.31439	2.18131e-90	4.65975e-88	Up
EMILIN1	1.52584	5.07648	3.24424e-90	6.84691e-88	Up
C1RL	1.96748	3.96133	3.90818e-90	8.14995e-88	Up
HLA-DPA1	2.20171	6.46597	3.15796e-89	6.50799e-87	Up
VIM	2.06828	9.27933	3.34483e-89	6.81295e-87	Up
CTSZ	1.38441	6.92224	8.03162e-89	1.61712e-86	Up
C1S	2.05464	5.5542	2.4445e-88	4.86595e-86	Up
OSMR	1.93912	4.08253	6.13955e-88	1.20839e-85	Up
IQGAP1	1.34562	4.84615	7.84644e-88	1.52718e-85	Up
TTR	11.6461	8.9257	1.13029e-87	2.17575e-85	Up
FKBP9	1.58063	5.1491	2.02389e-87	3.85353e-85	Up
CAPN5	1.45246	5.42294	2.44982e-87	4.61435e-85	Up
ALOX5AP	1.84253	5.48311	3.53513e-87	6.58775e-85	Up
DIRAS3	2.23033	4.35148	1.40432e-86	2.58941e-84	Up
ZYX	1.12784	7.15106	8.16156e-86	1.48923e-83	Up
FOXJ1	2.58786	4.9699	1.8852e-85	3.36971e-83	Up
COL1A2	2.4464	4.86764	2.02862e-85	3.58943e-83	Up
FAM114A1	1.61487	3.93578	2.05521e-85	3.60011e-83	Up
SRPX2	2.64596	3.88774	2.99832e-85	5.20016e-83	Up
PTGFRN	1.47868	5.107	1.05278e-84	1.79045e-82	Up
FLNC	2.47169	4.94465	1.59182e-84	2.68114e-82	Up
AC093673.1	1.2541	5.35002	3.41887e-84	5.70364e-82	Up
RDH10	2.02913	4.36271	3.53379e-84	5.83976e-82	Up
STK40	1.06762	5.15244	1.0873e-83	1.78002e-81	Up
VASN	2.46773	4.01526	1.40933e-83	2.28586e-81	Up
TNFRSF1A	1.36417	5.98141	1.72038e-83	2.76477e-81	Up
DPY19L1	1.24359	5.47744	3.17379e-83	5.05412e-81	Up
CFI	2.15497	4.58002	5.57907e-83	8.80437e-81	Up
MSR1	2.03492	3.85128	5.9145e-83	9.25038e-81	Up
H19	5.12329	4.02787	6.32296e-83	9.8017e-81	Up
LAMC1	1.47524	4.91325	7.04874e-83	1.0831e-80	Up
ACTN1	1.7865	5.25438	2.19016e-82	3.3361e-80	Up
SMIM3	1.46754	4.99553	3.24752e-82	4.86211e-80	Up
MEOX2	4.13913	3.73884	5.44194e-82	8.07851e-80	Up
HLA-DRB5	2.3022	7.1917	2.93401e-81	4.31891e-79	Up
BST2	1.68057	7.14589	7.68282e-81	1.1215e-78	Up
HLA-DRB6	2.39322	5.0882	1.02813e-80	1.48841e-78	Up
ARPP21	-1.38851	4.72144	1.13656e-80	1.6319e-78	Down
TRIP6	1.41795	6.03539	3.27871e-80	4.66936e-78	Up
MMP9	3.8654	3.70043	6.41626e-80	9.064e-78	Up
HLA-DMB	1.69805	4.86113	1.24594e-79	1.74602e-77	Up
LSP1	2.1053	3.64771	1.33833e-79	1.86059e-77	Up
GNG12	1.71767	5.48188	1.53729e-79	2.12036e-77	Up
SPOCD1	3.14637	4.14754	3.11264e-79	4.2597e-77	Up
SPRY1	1.87984	4.19989	5.34036e-79	7.19593e-77	Up
SAMD9L	1.75319	4.1547	6.73672e-79	9.00817e-77	Up
SERPINB1	1.25593	4.68338	8.58677e-79	1.1395e-76	Up
PDLIM1	2.24116	4.33238	2.31262e-78	3.02314e-76	Up
FAM129A	2.00367	3.70483	2.90987e-78	3.77572e-76	Up
FCGR2A	1.65504	4.38102	3.58148e-78	4.613e-76	Up
APOL4	2.54605	3.96122	4.03266e-78	5.15621e-76	Up
ECE1	1.08122	5.67118	6.44035e-78	8.17504e-76	Up
SLC43A3	1.81941	3.77601	6.958e-78	8.74765e-76	Up
ADA2	1.43246	4.61543	6.99133e-78	8.74765e-76	Up
CD151	1.12294	6.36508	7.53224e-78	9.3576e-76	Up
TUBA1C	1.63235	4.14595	8.9331e-78	1.10198e-75	Up
ANXA5	1.19465	8.27809	9.2728e-78	1.13589e-75	Up
TGIF1	1.53704	3.81234	1.02279e-77	1.24418e-75	Up
TNC	1.82912	6.61009	2.475e-77	2.98997e-75	Up
SERPINA5	3.84452	3.38305	3.03572e-77	3.64224e-75	Up
HOTAIRM1	3.01028	3.54169	4.25094e-77	5.06556e-75	Up
PSRC1	1.49346	5.84341	2.23746e-76	2.64822e-74	Up
LGALS3	1.84563	5.73373	3.14174e-76	3.66892e-74	Up
TMEM176B	1.74271	6.27049	5.91917e-76	6.82146e-74	Up
EFEMP2	1.75128	4.63524	6.20829e-76	7.10789e-74	Up
DPYD	1.90844	3.72961	1.49685e-75	1.70261e-73	Up
CASP1	1.5729	3.91926	3.1664e-75	3.5555e-73	Up
APOL1	1.88041	4.36514	2.04855e-74	2.27117e-72	Up
MX1	2.02852	4.81692	2.50416e-74	2.75883e-72	Up
CD276	1.07653	5.26813	5.68628e-74	6.22541e-72	Up
HLA-B	1.42613	9.32063	6.30619e-74	6.86122e-72	Up
FLNA	1.30392	7.00986	7.82677e-74	8.46305e-72	Up
OLFML3	1.4088	5.7342	3.35391e-73	3.56064e-71	Up
FAM183A	4.38653	3.53277	4.0069e-73	4.22824e-71	Up
HLA-DQB1	2.2039	5.03358	2.34249e-72	2.42801e-70	Up
CRNDE	2.31832	3.60085	2.57978e-72	2.65824e-70	Up
NAMPT	1.58175	5.18648	4.12416e-72	4.20017e-70	Up
MARVELD1	1.61494	4.074	2.16403e-71	2.19118e-69	Up
DMRTA2	3.41158	3.33289	3.51498e-71	3.53862e-69	Up
FUCA2	1.20595	5.15436	4.30764e-71	4.31182e-69	Up
SAA1	4.98572	3.81538	6.58862e-71	6.5205e-69	Up
AEBP1	2.38452	6.95415	7.54256e-71	7.42264e-69	Up
G0S2	2.84026	3.74392	8.13137e-71	7.95739e-69	Up
RNF135	1.33695	3.94906	8.77216e-71	8.53678e-69	Up
PLA2G5	2.6268	4.0411	9.73377e-71	9.42025e-69	Up
SWAP70	1.27496	4.34343	1.76767e-70	1.69203e-68	Up
SPP1	2.03527	9.95412	2.13835e-70	2.03573e-68	Up
SLC11A1	2.07835	4.02214	2.86463e-70	2.71242e-68	Up
IGHA1	4.42741	5.09209	3.91314e-70	3.6853e-68	Up
TNFAIP6	2.47634	3.53404	6.39027e-70	5.95551e-68	Up
REEP4	1.01029	4.56495	6.39171e-70	5.95551e-68	Up
TUB	-1.03151	6.33223	6.90137e-70	6.39636e-68	Down
C3	1.80285	7.84023	9.03093e-70	8.31713e-68	Up
GSDMD	1.4432	4.09767	9.06874e-70	8.31713e-68	Up
TNFRSF11B	2.59664	3.22305	1.53691e-69	1.39492e-67	Up
PTGS1	1.5499	4.25292	1.79573e-69	1.62144e-67	Up
THBS4	1.96348	5.30476	2.2764e-69	2.03448e-67	Up
AC004233.2	5.55971	3.97213	4.2378e-69	3.74917e-67	Up
TGFB2-AS1	2.10507	4.02152	5.12446e-69	4.51082e-67	Up
LGALS1	1.44481	8.27255	5.91492e-69	5.18058e-67	Up
CPVL	1.45172	4.98375	6.09496e-69	5.31172e-67	Up
TCTEX1D1	3.48881	3.53575	6.16747e-69	5.34829e-67	Up
RNASE2	2.18222	4.0121	9.85103e-69	8.50052e-67	Up
ARPC1B	1.21477	5.59695	1.13031e-68	9.65836e-67	Up
FHL3	1.05459	5.2626	1.32197e-68	1.11873e-66	Up
BCAT1	2.06132	3.97754	1.32201e-68	1.11873e-66	Up
COL8A1	3.10786	3.23943	2.47485e-68	2.08423e-66	Up
IGHM	4.06304	3.92278	3.47141e-68	2.88193e-66	Up
PCOLCE	1.88804	4.12038	5.382e-68	4.447e-66	Up
FN1	1.65408	6.44619	6.05925e-68	4.98309e-66	Up
VAMP8	1.33594	5.87674	1.03478e-67	8.47019e-66	Up
XKR8	1.74961	3.77318	1.14989e-67	9.36862e-66	Up
AC026401.3	1.55015	4.194	1.34248e-67	1.08871e-65	Up
UNC93B1	1.30687	4.5705	2.13976e-67	1.71937e-65	Up
CCL5	2.18569	3.73862	2.2677e-67	1.81385e-65	Up
SHISA7	-1.19333	5.00252	2.71679e-67	2.16319e-65	Down
PTX3	2.28781	3.64059	3.68544e-67	2.92117e-65	Up
SLC2A10	1.70279	3.84104	5.19978e-67	4.10291e-65	Up
LY96	1.52905	4.73263	6.01285e-67	4.72319e-65	Up
ZDHHC22	-1.55854	7.06604	6.11447e-67	4.76032e-65	Down
CRISPLD1	1.38787	5.63095	1.11769e-66	8.6249e-65	Up
F3	1.74635	6.63465	1.13768e-66	8.74069e-65	Up
C7orf57	3.51574	3.36039	1.20361e-66	9.20686e-65	Up
CARD16	2.00443	3.4206	1.50421e-66	1.14562e-64	Up
GDF15	2.88301	3.39824	1.84286e-66	1.39144e-64	Up
C1QB	1.63623	8.74395	2.32819e-66	1.75034e-64	Up
AQP5	3.08703	3.21162	2.95802e-66	2.21434e-64	Up
NPNT	2.45875	4.27834	4.08886e-66	3.04785e-64	Up
PIFO	1.98598	4.25487	4.24956e-66	3.15422e-64	Up
FCER1G	1.46575	6.64834	7.63101e-66	5.59299e-64	Up
CDKN2C	1.65961	5.22112	1.0394e-65	7.58632e-64	Up
LINC02587	3.83241	3.4838	1.16557e-65	8.47191e-64	Up
FAM155A	-1.51679	4.58229	1.19809e-65	8.6723e-64	Down
TMBIM1	1.24248	5.73904	1.79147e-65	1.2914e-63	Up
ELK3	1.11034	4.67027	2.00138e-65	1.43681e-63	Up
PARP9	1.28717	4.46148	2.32878e-65	1.66503e-63	Up
IGFBP7	1.19843	8.90209	2.72471e-65	1.94019e-63	Up
CD248	2.07484	4.10464	3.47461e-65	2.45423e-63	Up
MS4A6A	1.7839	4.52999	6.02596e-65	4.23923e-63	Up
FCGBP	2.38368	5.19637	6.30075e-65	4.41481e-63	Up
FGFRL1	1.60824	4.90559	7.17099e-65	5.00455e-63	Up
COTL1	1.01115	6.46793	7.94525e-65	5.50106e-63	Up
IBSP	4.1938	3.40787	8.78164e-65	6.05622e-63	Up
NPC2	1.08738	6.92767	1.11099e-64	7.63183e-63	Up
CTSS	1.44638	5.17866	1.23944e-64	8.48096e-63	Up
NEK6	1.14724	5.59082	1.3473e-64	9.18316e-63	Up
CYBA	1.34066	5.45607	2.07903e-64	1.40071e-62	Up
RGS16	1.93501	4.55411	2.50779e-64	1.67668e-62	Up
MOXD1	3.30261	4.28471	2.95915e-64	1.97093e-62	Up
HLA-A	1.1636	9.2515	3.19096e-64	2.11727e-62	Up
CTSC	1.60213	4.10175	3.83768e-64	2.53678e-62	Up
SERPINE1	2.58322	5.44268	4.81004e-64	3.16758e-62	Up
HOXA5	3.75757	3.29116	5.13316e-64	3.3677e-62	Up
HDAC4	-1.01261	4.78471	5.86883e-64	3.83598e-62	Down
C1QA	1.59661	8.4649	6.43382e-64	4.18964e-62	Up
RAC2	1.58695	3.8968	6.54051e-64	4.22768e-62	Up
ARHGDIB	1.13935	6.84439	1.53646e-63	9.8587e-62	Up
IFI44	1.43727	5.34339	2.01053e-63	1.28534e-61	Up
LIF	2.94621	3.32632	2.42744e-63	1.54063e-61	Up
CDC20	2.0439	4.23784	3.23911e-63	2.04836e-61	Up
MYOF	1.55436	4.09223	3.73002e-63	2.35031e-61	Up
FBLN5	1.76772	4.34463	4.0944e-63	2.57067e-61	Up
FAM57B	-1.24426	5.01428	4.16386e-63	2.60494e-61	Down
KLHDC8A	1.72402	5.66498	4.8028e-63	2.99397e-61	Up
HLA-C	1.21669	9.09072	4.91101e-63	3.05057e-61	Up
SCRT1	-2.24614	5.02892	5.80922e-63	3.59576e-61	Down
LHFPL2	1.16278	4.74461	7.44508e-63	4.57598e-61	Up
LAIR1	1.46038	4.11918	7.52693e-63	4.61011e-61	Up
VAV3	2.614	3.24648	1.03043e-62	6.2892e-61	Up
P3H2	1.82216	3.56612	1.14223e-62	6.94738e-61	Up
NAP1L3	-1.0004	7.13516	1.68606e-62	1.01844e-60	Down
EN1	3.00525	3.12637	2.24104e-62	1.3444e-60	Up
ADGRE5	1.47998	4.28134	2.46569e-62	1.47411e-60	Up
GRP	3.71043	3.85147	2.54141e-62	1.51421e-60	Up
COLEC12	1.71417	4.21229	3.03686e-62	1.79718e-60	Up
FXYD5	1.31147	4.89975	3.05872e-62	1.80403e-60	Up
LPAR6	1.19921	4.38394	3.74759e-62	2.2029e-60	Up
ITGB2	1.46377	5.62064	6.97897e-62	4.07502e-60	Up
KDELC2	1.24706	4.24503	9.93228e-62	5.78019e-60	Up
EVA1C	1.51592	3.92369	1.02947e-61	5.97128e-60	Up
ABI3	1.36655	4.78347	1.29922e-61	7.48634e-60	Up
OAS2	1.91567	4.10876	1.43376e-61	8.23449e-60	Up
FERMT3	1.27483	4.7503	2.13262e-61	1.22082e-59	Up
CD163	2.59663	5.01463	2.2452e-61	1.28108e-59	Up
CLCF1	2.39625	3.37839	2.66932e-61	1.51322e-59	Up
HCLS1	1.38949	5.39561	3.22513e-61	1.82241e-59	Up
CIITA	2.08249	3.38988	3.34056e-61	1.88156e-59	Up
HAMP	2.31847	3.65268	3.80967e-61	2.13891e-59	Up
CCDC8	2.24726	3.53499	3.86434e-61	2.16267e-59	Up
COL8A2	1.82016	3.83886	4.29004e-61	2.38567e-59	Up
ZDHHC12	1.17699	4.07158	4.5449e-61	2.5194e-59	Up
ALOX5	1.44883	4.2193	4.6478e-61	2.56831e-59	Up
CDHR1	-1.56845	5.03313	4.81566e-61	2.6527e-59	Down
GLMP	1.0373	4.47241	7.33776e-61	4.02933e-59	Up
CP	2.2983	4.21439	1.05943e-60	5.79937e-59	Up
HLA-DQA2	2.88329	4.59999	1.08838e-60	5.93928e-59	Up
LYN	1.21651	4.39878	1.24869e-60	6.77193e-59	Up
TCIRG1	1.28234	4.31315	1.33565e-60	7.19897e-59	Up
B2M	1.03973	9.98551	1.56718e-60	8.42097e-59	Up
AC064875.1	2.82287	3.09784	1.89563e-60	1.01547e-58	Up
DDIT4L	2.80649	3.60891	2.18071e-60	1.16462e-58	Up
LGALS3BP	1.05321	7.8008	2.73806e-60	1.45783e-58	Up
GPX8	2.53638	3.16292	3.21848e-60	1.70326e-58	Up
SASH3	1.35646	4.70778	4.02714e-60	2.1248e-58	Up
PPIC	1.46679	4.13812	5.11975e-60	2.68511e-58	Up
RHOC	1.01472	7.10752	6.10371e-60	3.1916e-58	Up
F13A1	2.71092	4.32096	7.55381e-60	3.92641e-58	Up
WWTR1	1.50793	5.19328	7.85837e-60	4.07264e-58	Up
AC005696.4	-1.45478	4.84899	1.22006e-59	6.30438e-58	Down
MAP1LC3C	3.04593	3.14707	1.33483e-59	6.8771e-58	Up
TEAD2	1.41993	3.99795	1.34691e-59	6.91902e-58	Up
PDGFA	1.56298	5.093	1.71502e-59	8.75859e-58	Up
FGL2	1.54954	4.29145	2.8777e-59	1.46537e-57	Up
UPP1	1.40709	4.14168	2.96963e-59	1.5078e-57	Up
TLR2	1.58484	4.32364	3.06631e-59	1.55239e-57	Up
GBP3	1.72371	4.54221	3.25732e-59	1.64433e-57	Up
IL13RA2	2.96537	4.02766	4.53344e-59	2.28196e-57	Up
JPH4	-1.29602	6.49269	5.95414e-59	2.9885e-57	Down
SLC15A3	1.27095	4.2178	7.58513e-59	3.79625e-57	Up
ABCC8	-2.09933	4.7953	7.94847e-59	3.96676e-57	Down
IGF2BP2	2.93022	3.2581	8.85293e-59	4.39311e-57	Up
FTL	1.12856	12.3533	1.10176e-58	5.45183e-57	Up
EHD2	1.17895	5.46875	1.116e-58	5.50675e-57	Up
EMILIN3	3.03607	4.35847	1.19418e-58	5.87598e-57	Up
MAN1C1	1.58355	4.63649	1.34789e-58	6.61371e-57	Up
CTHRC1	2.33782	3.56312	2.32399e-58	1.13396e-56	Up
COL5A1	2.43904	3.4114	2.94811e-58	1.4345e-56	Up
ITGA5	1.50371	4.07925	3.26188e-58	1.58278e-56	Up
DNALI1	1.31551	5.12189	4.13013e-58	1.98757e-56	Up
DUSP26	-1.12096	6.54339	4.71363e-58	2.26216e-56	Down
TEAD4	2.13049	3.76162	5.08272e-58	2.43262e-56	Up
FBP1	1.78878	3.90501	5.18456e-58	2.4746e-56	Up
OCIAD2	1.98703	4.22633	6.41752e-58	3.04649e-56	Up
UNC79	-1.69232	4.31961	6.69507e-58	3.16857e-56	Down
HSPB6	2.01554	5.79204	6.71086e-58	3.16857e-56	Up
S100A3	2.3194	3.80177	9.82903e-58	4.61596e-56	Up
DTX3L	1.11879	4.72589	1.04474e-57	4.89324e-56	Up
IFITM3	1.41618	8.2658	1.29767e-57	6.0617e-56	Up
SQOR	1.42402	3.76212	1.30538e-57	6.08148e-56	Up
RUBCNL	1.76467	3.47754	1.37014e-57	6.36625e-56	Up
WEE1	1.56873	3.7139	1.44134e-57	6.67936e-56	Up
VAMP5	1.18268	6.72365	1.57322e-57	7.27125e-56	Up
RTP5	-2.06695	5.68688	1.63007e-57	7.51418e-56	Down
ECM2	1.87723	4.45436	1.7011e-57	7.82104e-56	Up
BGN	1.55038	7.20875	2.38162e-57	1.09212e-55	Up
SOCS2	1.91997	3.84384	2.41233e-57	1.10284e-55	Up
DSCAML1	-1.28927	5.29461	2.41759e-57	1.10284e-55	Down
RPS6KA1	1.22481	4.39838	2.4435e-57	1.11176e-55	Up
CCNB1	1.44216	4.46913	2.83514e-57	1.28661e-55	Up
TCEA3	2.09684	3.47459	5.33677e-57	2.41561e-55	Up
METTL1	1.71055	4.75317	5.45323e-57	2.46197e-55	Up
TMSB10	1.08766	10.9503	6.06734e-57	2.73217e-55	Up
FBXO17	1.96107	3.54865	1.28869e-56	5.77339e-55	Up
LUM	2.34636	3.6943	1.47524e-56	6.5923e-55	Up
MYO1F	1.2425	4.07361	1.65296e-56	7.36768e-55	Up
C1QC	1.45309	8.83787	1.70125e-56	7.56365e-55	Up
JAG1	1.24402	4.88425	1.81843e-56	8.06415e-55	Up
LAMB1	1.74697	4.37654	1.91557e-56	8.47348e-55	Up
MYD88	1.08006	4.62161	1.99198e-56	8.7893e-55	Up
TYROBP	1.34753	7.53021	2.42311e-56	1.06647e-54	Up
KCNIP3	-1.22088	5.48644	4.08262e-56	1.78342e-54	Down
GRIA2	-1.17541	6.48223	5.01856e-56	2.17599e-54	Down
GPR65	1.98231	3.21796	5.16932e-56	2.23583e-54	Up
NOG	-1.72869	5.18851	5.18423e-56	2.23675e-54	Down
CACNG2	-2.22532	4.10639	5.48069e-56	2.35885e-54	Down
SKAP2	1.51454	4.48192	5.75676e-56	2.4716e-54	Up
ITPKC	1.04982	4.89272	6.51868e-56	2.79188e-54	Up
ARAP3	1.51336	3.97114	6.91857e-56	2.95592e-54	Up
SERPINF1	1.9564	5.34192	7.09547e-56	3.02412e-54	Up
HLA-DQB2	2.46459	3.65962	8.07858e-56	3.43477e-54	Up
EEF1AKMT3	1.82642	4.2151	9.00132e-56	3.81783e-54	Up
S100A10	1.6273	7.29066	1.18852e-55	5.0167e-54	Up
AL354919.2	2.74331	3.39234	1.31125e-55	5.52142e-54	Up
NMI	1.26831	3.82957	1.38592e-55	5.80793e-54	Up
CDK2	1.2109	4.25298	1.50445e-55	6.2896e-54	Up
GIMAP2	1.14736	4.08139	1.78154e-55	7.43028e-54	Up
TMEM176A	1.61023	4.92682	2.38535e-55	9.87808e-54	Up
HSPB1	1.46296	8.14929	2.53264e-55	1.04633e-53	Up
PLBD1	1.76984	3.39593	2.60663e-55	1.07436e-53	Up
ITGA3	1.525	4.37876	3.00667e-55	1.23633e-53	Up
PHYHIPL	-1.06536	7.95259	3.08939e-55	1.26737e-53	Down
IQGAP2	1.85389	3.6869	3.48549e-55	1.4232e-53	Up
C1orf54	1.04139	4.90227	3.88819e-55	1.58027e-53	Up
SPI1	1.28836	5.6833	4.53322e-55	1.83816e-53	Up
ITGA7	1.32205	5.83254	4.83966e-55	1.95788e-53	Up
TNK2	-1.16912	6.90908	6.35128e-55	2.56349e-53	Down
RUNDC3A	-1.32204	6.69237	6.71367e-55	2.69733e-53	Down
CALHM6	1.78225	3.6674	6.80859e-55	2.7292e-53	Up
OAS1	1.80744	4.2847	8.18564e-55	3.2737e-53	Up
TP73-AS1	1.51893	3.76141	8.48869e-55	3.37946e-53	Up
LGR6	3.40849	3.77962	1.00328e-54	3.96419e-53	Up
PLK3	1.12387	4.12534	1.0048e-54	3.96419e-53	Up
FAM181A	1.93249	4.22087	1.23151e-54	4.83685e-53	Up
C9orf64	1.46444	4.01273	1.38887e-54	5.44269e-53	Up
LMO2	1.12426	5.88433	1.90702e-54	7.45651e-53	Up
GMFG	1.07189	4.96379	2.42189e-54	9.44861e-53	Up
GABRB3	-1.51445	4.76535	2.66558e-54	1.03532e-52	Down
CPQ	1.30233	4.5698	4.48227e-54	1.72943e-52	Up
RUNX1	1.85688	3.33882	1.06925e-53	4.10746e-52	Up
CFAP45	3.30932	3.10957	1.22652e-53	4.70131e-52	Up
PTPRC	1.50332	3.95026	1.37273e-53	5.25023e-52	Up
WARS	1.03496	5.77517	1.55939e-53	5.95115e-52	Up
NTNG2	-1.01924	4.65253	1.65036e-53	6.28462e-52	Down
DENND2A	1.02428	6.04204	1.70733e-53	6.48749e-52	Up
2021-03-09	1.60445	5.37287	1.96431e-53	7.44781e-52	Up
AL022313.4	-2.1227	5.11668	2.66309e-53	1.00537e-51	Down
MMP2	1.2838	5.50289	2.67244e-53	1.00673e-51	Up
SHOX2	3.11675	3.12086	3.43205e-53	1.2846e-51	Up
ATP6V1G2	-1.22371	7.59513	4.03064e-53	1.50543e-51	Down
WDR38	3.00953	3.39842	4.1084e-53	1.53121e-51	Up
IL13RA1	1.09791	5.72114	4.91057e-53	1.82242e-51	Up
ADAM12	2.49765	3.13914	4.9674e-53	1.83962e-51	Up
LINC00634	-1.06933	6.14872	5.01291e-53	1.85256e-51	Down
SLC7A7	1.21224	3.99054	6.32369e-53	2.32226e-51	Up
CSMD3	-1.66288	3.76786	6.75798e-53	2.47656e-51	Down
PTTG1	1.66847	4.39461	8.03491e-53	2.9365e-51	Up
MT1M	1.85324	5.58474	1.09126e-52	3.96589e-51	Up
HERC5	1.45968	3.95765	1.12417e-52	4.07705e-51	Up
AMER3	-1.94716	3.75129	1.19108e-52	4.31076e-51	Down
GPSM3	1.09527	5.35005	1.354e-52	4.89031e-51	Up
DCTD	1.05956	5.36403	1.73376e-52	6.24903e-51	Up
TRIM22	1.26281	4.96599	1.73991e-52	6.25832e-51	Up
ARID5A	1.1378	5.02042	2.24824e-52	8.07018e-51	Up
PIPOX	1.55475	4.87822	3.78272e-52	1.35505e-50	Up
KCNIP2	-2.02526	6.13984	4.55841e-52	1.62958e-50	Down
GABBR1	-1.2389	7.87465	4.67897e-52	1.66928e-50	Down
LTBR	1.28127	3.80833	5.7447e-52	2.04532e-50	Up
INPP5D	1.09568	4.578	6.61689e-52	2.34158e-50	Up
HCP5	1.51994	3.90077	6.84687e-52	2.41808e-50	Up
RCAN1	1.03305	5.75589	7.20762e-52	2.54036e-50	Up
CRB2	1.67062	4.59009	1.16576e-51	4.09232e-50	Up
HSPA7	2.41004	3.48738	1.1871e-51	4.1589e-50	Up
FPR1	1.68032	4.97944	1.30735e-51	4.57104e-50	Up
ARSD	1.34224	3.78835	1.38164e-51	4.82117e-50	Up
HMOX1	1.44008	6.13177	1.63569e-51	5.69628e-50	Up
AC062021.1	-2.63994	5.17502	1.99003e-51	6.90283e-50	Down
SCIN	1.77599	3.94242	2.04998e-51	7.09675e-50	Up
PLAUR	1.80816	3.59056	2.34619e-51	8.0743e-50	Up
DRAXIN	1.80904	3.82868	2.39337e-51	8.22053e-50	Up
MICALL2	1.30048	4.2292	2.4015e-51	8.23229e-50	Up
HOXD10	3.17292	3.06016	2.76661e-51	9.46536e-50	Up
EVA1B	1.23228	4.07873	5.52455e-51	1.8791e-49	Up
CTF1	1.41471	3.72536	5.91624e-51	2.00067e-49	Up
STAT5A	1.0397	4.10566	5.98151e-51	2.01885e-49	Up
CD44	1.5707	6.47391	6.17679e-51	2.07675e-49	Up
SPRY2	1.04223	6.17954	6.23694e-51	2.09296e-49	Up
SOD3	2.00419	4.31014	7.58547e-51	2.53095e-49	Up
STAC	2.90982	3.10679	9.14274e-51	3.03321e-49	Up
CYP27B1	2.95863	3.23787	1.06498e-50	3.52652e-49	Up
SLC16A3	1.4556	3.73015	1.20279e-50	3.97535e-49	Up
SNAP91	-1.46685	5.82666	1.20811e-50	3.98541e-49	Down
TENT5A	1.37419	3.76952	1.53286e-50	5.04721e-49	Up
C2	1.67051	3.55064	1.60207e-50	5.25533e-49	Up
CLEC5A	2.44303	3.09533	1.83162e-50	5.99711e-49	Up
JPH3	-1.51221	5.53075	1.856e-50	6.06559e-49	Down
IGFBP7-AS1	2.17225	3.60222	1.96823e-50	6.40846e-49	Up
PARP12	1.31709	3.85853	2.08529e-50	6.77701e-49	Up
APOBR	1.34792	3.71262	2.12977e-50	6.90875e-49	Up
SPHKAP	-1.8659	4.48967	2.13915e-50	6.92633e-49	Down
SLC47A2	2.47004	3.29899	2.27416e-50	7.34989e-49	Up
IL18	1.31993	4.30239	2.46192e-50	7.94208e-49	Up
HOXB2	2.80236	3.1471	2.88263e-50	9.28219e-49	Up
LOXL1	2.12268	3.25898	3.06231e-50	9.84265e-49	Up
KIF2C	1.81122	3.78822	3.47011e-50	1.1133e-48	Up
CAMSAP3	-1.28832	4.24882	4.18e-50	1.33859e-48	Down
AC008760.2	2.16114	3.14465	4.42078e-50	1.41312e-48	Up
LRRC25	1.36906	3.82631	4.49398e-50	1.4339e-48	Up
SP100	1.52069	3.46172	4.53352e-50	1.44389e-48	Up
STAT1	1.14305	6.34757	4.76625e-50	1.51251e-48	Up
SOCS3	2.25741	5.19057	4.97594e-50	1.57335e-48	Up
PDCD1LG2	1.82873	3.25209	5.58511e-50	1.76278e-48	Up
HLA-H	1.1846	5.72231	7.61589e-50	2.39942e-48	Up
AHR	1.4123	3.99628	1.04075e-49	3.27296e-48	Up
TSPOAP1	-1.10805	5.21301	1.04259e-49	3.27296e-48	Down
CAPS	1.4914	4.83057	1.6299e-49	5.08931e-48	Up
ZNF217	1.19909	3.82381	2.15849e-49	6.7278e-48	Up
SIGLEC9	1.43571	3.60306	2.68722e-49	8.36093e-48	Up
FAM13C	-1.00786	4.70838	2.81753e-49	8.75084e-48	Down
CD300A	1.20199	4.39038	3.16684e-49	9.78369e-48	Up
NRSN1	-1.63054	5.43574	4.01814e-49	1.23701e-47	Down
ELFN2	-1.34253	4.74561	4.60961e-49	1.41165e-47	Down
CDK4	1.38936	6.8683	7.1828e-49	2.18819e-47	Up
ARHGAP18	1.28991	3.91755	8.14681e-49	2.47327e-47	Up
LAT2	1.15956	4.48682	9.19331e-49	2.77654e-47	Up
HAVCR2	1.23877	4.95719	1.08187e-48	3.25621e-47	Up
PARP14	1.14618	4.56907	1.50493e-48	4.52176e-47	Up
PWAR6	-1.03854	5.81788	1.60332e-48	4.80915e-47	Down
MAP3K7CL	2.02165	3.32991	1.88303e-48	5.63848e-47	Up
CD93	1.53759	4.30546	2.51347e-48	7.47511e-47	Up
GADD45A	1.41972	6.13205	3.38971e-48	1.0064e-46	Up
RIPPLY2	-1.01073	4.72459	3.40971e-48	1.01062e-46	Down
CD53	1.22292	6.1221	3.66448e-48	1.0843e-46	Up
CASP6	1.17716	3.84179	3.90328e-48	1.15301e-46	Up
PODNL1	2.65571	3.14179	4.22338e-48	1.24547e-46	Up
HLA-F	1.1894	4.66476	4.71082e-48	1.38688e-46	Up
RNASE6	1.24237	5.46363	5.06886e-48	1.48729e-46	Up
HOXC10	3.4802	3.09738	5.30627e-48	1.55435e-46	Up
FAM111A	1.03195	4.08567	6.07439e-48	1.77638e-46	Up
GRIA4	-1.03366	6.18309	6.1629e-48	1.79926e-46	Down
SLC1A5	1.21353	4.52731	6.51686e-48	1.89943e-46	Up
MVP	1.06073	5.47325	6.66563e-48	1.93956e-46	Up
MYBL2	2.0983	4.24466	6.89258e-48	2.00228e-46	Up
SLAMF8	1.81559	3.39627	7.17952e-48	2.08218e-46	Up
JCHAIN	3.20622	3.39476	7.59196e-48	2.19816e-46	Up
NTS	4.33497	3.5519	8.28534e-48	2.39496e-46	Up
ST14	1.65597	3.61905	9.64887e-48	2.7845e-46	Up
OS9	1.03718	7.62264	1.16755e-47	3.36381e-46	Up
PID1	-1.16619	6.84502	1.31948e-47	3.79528e-46	Down
AL049749.1	-2.07056	3.98253	1.41559e-47	4.05841e-46	Down
EMILIN2	1.99863	3.44956	1.46753e-47	4.20045e-46	Up
ZMYND10	2.0541	3.68238	1.88074e-47	5.35691e-46	Up
VOPP1	1.26817	5.96303	1.9333e-47	5.49767e-46	Up
SLA	1.2457	4.22718	1.99192e-47	5.65518e-46	Up
HS3ST3B1	2.4849	3.1094	2.02883e-47	5.75066e-46	Up
HSD3B7	1.25471	3.69383	2.1157e-47	5.98719e-46	Up
SLC16A4	1.34419	4.34479	2.12005e-47	5.98982e-46	Up
TNFRSF1B	1.09472	5.34569	2.36715e-47	6.67719e-46	Up
PRR36	-1.09038	5.573	2.38006e-47	6.7028e-46	Down
CFAP73	2.82123	3.22814	2.57511e-47	7.23349e-46	Up
GBP1P1	2.14865	3.22149	2.57675e-47	7.23349e-46	Up
CDCA8	1.72623	3.71667	2.597e-47	7.27868e-46	Up
DEPP1	1.41914	5.76533	4.04203e-47	1.13106e-45	Up
AQP1	2.16258	8.9987	4.28624e-47	1.19557e-45	Up
ITGAL	1.50142	3.52122	6.59009e-47	1.83236e-45	Up
MAST1	-1.12538	5.0619	7.25442e-47	2.01388e-45	Down
GBP2	1.87133	5.0119	7.42265e-47	2.05732e-45	Up
BMP2	-1.50599	6.11592	7.99989e-47	2.21032e-45	Down
PSMB9	1.13943	4.89986	8.59679e-47	2.3715e-45	Up
CHGB	-1.83191	6.74105	8.73101e-47	2.40474e-45	Down
PROS1	1.2148	4.9288	1.64104e-46	4.49862e-45	Up
IRF7	1.30443	4.56108	1.76547e-46	4.83214e-45	Up
TNFRSF14	1.23627	3.77789	2.14105e-46	5.84186e-45	Up
LAPTM5	1.21334	7.80165	2.38699e-46	6.46831e-45	Up
DEF6	1.13345	4.34543	2.38794e-46	6.46831e-45	Up
LGALS9	1.1775	4.94059	2.38911e-46	6.46831e-45	Up
ACAA2	1.08146	4.5919	3.13229e-46	8.41538e-45	Up
PINLYP	1.80999	3.25923	3.80814e-46	1.01688e-44	Up
CCR5	1.8824	3.2048	3.96155e-46	1.05623e-44	Up
OSCAR	1.29524	3.67657	4.21189e-46	1.11957e-44	Up
ANXA2P2	1.95151	3.1427	4.36336e-46	1.15808e-44	Up
CHST6	1.51421	3.95713	5.4325e-46	1.43965e-44	Up
CXCL9	2.53528	3.18818	7.41093e-46	1.94921e-44	Up
GALM	1.0219	4.04758	7.74212e-46	2.03326e-44	Up
LRRTM4	-1.21743	4.25825	9.33977e-46	2.44917e-44	Down
CMYA5	2.16246	3.18455	9.54581e-46	2.49946e-44	Up
ARL4C	1.36672	5.65306	9.90829e-46	2.5905e-44	Up
DRC1	2.84299	3.18505	1.09965e-45	2.87072e-44	Up
TSTD1	1.94544	4.11668	1.23793e-45	3.22211e-44	Up
CLIC6	3.42574	3.11635	1.5219e-45	3.95536e-44	Up
RSPH4A	2.14588	3.3266	1.67291e-45	4.34138e-44	Up
LRRN4CL	1.99547	3.61141	1.9557e-45	5.06774e-44	Up
ESM1	2.82011	3.20024	2.03584e-45	5.26761e-44	Up
TRDC	2.78079	3.1934	2.5346e-45	6.53881e-44	Up
HPD	2.69163	3.1626	2.63254e-45	6.7815e-44	Up
EVI2B	1.25983	4.84488	2.93903e-45	7.54881e-44	Up
AC053503.1	-1.90016	5.27985	3.44458e-45	8.82146e-44	Down
MFAP4	1.4382	5.31998	3.86642e-45	9.87289e-44	Up
DUSP10	1.16982	3.96101	4.10495e-45	1.04667e-43	Up
CD14	1.48689	7.14976	4.49581e-45	1.14467e-43	Up
F11R	1.24931	3.68522	7.15873e-45	1.80691e-43	Up
CHRNA1	2.71304	3.24063	7.26026e-45	1.8299e-43	Up
MCAM	1.11634	5.16021	7.97617e-45	2.00745e-43	Up
FYB1	1.31812	4.37041	8.91259e-45	2.23991e-43	Up
CD2	2.23201	3.07034	9.39098e-45	2.35676e-43	Up
PRAM1	1.3071	3.75602	9.70638e-45	2.43243e-43	Up
TMEM151B	-1.79998	5.31844	9.86649e-45	2.46902e-43	Down
AC015922.3	1.24558	4.03573	1.63415e-44	4.06034e-43	Up
CD4	1.07564	5.53163	1.83416e-44	4.55085e-43	Up
KIF4A	1.69809	3.64726	1.94425e-44	4.81036e-43	Up
GZMA	2.10957	3.1488	2.20658e-44	5.44403e-43	Up
C6orf15	4.19479	3.24164	2.34527e-44	5.76996e-43	Up
TEKT1	2.50892	3.33156	2.3589e-44	5.79535e-43	Up
INA	-1.94889	6.64362	2.57178e-44	6.30951e-43	Down
OTOS	2.74828	3.72607	2.63715e-44	6.46084e-43	Up
S1PR3	1.45487	4.47561	2.78463e-44	6.81263e-43	Up
SAMD9	1.36595	3.72437	2.79357e-44	6.82495e-43	Up
SSTR2	-1.71702	4.67158	3.37111e-44	8.21304e-43	Down
TK1	1.54691	4.14535	3.40395e-44	8.28152e-43	Up
SDC1	1.68425	3.609	3.85308e-44	9.34825e-43	Up
CYTL1	1.41355	4.53056	3.95074e-44	9.57193e-43	Up
LYZ	2.19505	4.80062	4.41798e-44	1.06698e-42	Up
TSPAN31	1.2426	5.58366	4.42215e-44	1.06698e-42	Up
PTPN6	1.10275	4.33516	4.82494e-44	1.15938e-42	Up
LTBP1	1.27691	4.65267	4.93016e-44	1.18304e-42	Up
HSPG2	1.67236	3.76476	5.10205e-44	1.22261e-42	Up
CRTAC1	-1.57594	6.28447	5.33129e-44	1.2758e-42	Down
C21orf62	1.70636	4.21973	5.53558e-44	1.32107e-42	Up
CDK5R1	-1.13415	6.45128	5.96034e-44	1.42051e-42	Down
TEX26	2.10506	3.31432	6.24695e-44	1.48679e-42	Up
ARHGAP30	1.07331	4.20817	6.89522e-44	1.63886e-42	Up
UCP2	1.23369	5.58296	7.48918e-44	1.77761e-42	Up
ASIC1	-1.04296	6.69429	7.92953e-44	1.87959e-42	Down
RASL10A	-1.56429	5.73788	9.00812e-44	2.12949e-42	Down
RHOJ	1.1928	4.44685	9.63298e-44	2.27414e-42	Up
TRAC	1.99563	3.2429	9.84647e-44	2.31829e-42	Up
NMNAT2	-1.39113	5.62105	1.23715e-43	2.90498e-42	Down
LOXL2	1.50909	4.01779	1.35222e-43	3.17092e-42	Up
PARVG	1.25057	3.63778	1.51775e-43	3.54959e-42	Up
SECTM1	1.77414	3.45784	1.69245e-43	3.94238e-42	Up
CASKIN1	-1.16659	4.9357	1.71016e-43	3.97835e-42	Down
EPSTI1	1.64095	3.46717	1.98723e-43	4.61063e-42	Up
TMEM100	-1.5515	6.92385	2.09899e-43	4.85706e-42	Down
GPNMB	1.93311	5.05476	2.18538e-43	5.05031e-42	Up
RAB42	1.72635	3.21321	2.26833e-43	5.23509e-42	Up
WISP1	2.48583	3.10541	2.36465e-43	5.44305e-42	Up
C1orf162	1.20636	4.50971	2.48167e-43	5.7049e-42	Up
TREM2	1.33866	7.28373	2.80951e-43	6.45008e-42	Up
PLEK	1.30636	4.53791	3.14034e-43	7.20019e-42	Up
AL355974.2	1.69696	5.09801	3.69961e-43	8.47138e-42	Up
PDZD4	-1.04891	7.80262	4.38151e-43	9.99361e-42	Down
DOK3	1.26925	3.61004	4.43661e-43	1.01061e-41	Up
RNASET2	1.03249	5.03153	4.8389e-43	1.09939e-41	Up
CYTOR	1.9601	3.14382	4.87482e-43	1.10612e-41	Up
EGFR	1.7464	7.55025	5.0075e-43	1.13475e-41	Up
HK2	1.11359	4.56894	5.26788e-43	1.19068e-41	Up
FAM110B	-1.0534	6.30029	6.70766e-43	1.5122e-41	Down
RASSF9	2.92817	3.12906	8.43528e-43	1.89924e-41	Up
ANG	1.58498	3.34406	8.82373e-43	1.98161e-41	Up
IGLV3-1	3.91201	3.2332	9.23256e-43	2.07077e-41	Up
FOLR1	2.17119	3.58592	9.44492e-43	2.11298e-41	Up
KCNJ11	-1.77279	5.13563	9.65525e-43	2.15728e-41	Down
SPRY4	1.83175	4.68879	1.04454e-42	2.32789e-41	Up
MAOB	1.97902	7.26424	1.34062e-42	2.97638e-41	Up
TSPO	1.0696	6.45148	1.47135e-42	3.25837e-41	Up
IGHV5-51	3.64873	3.2693	2.14885e-42	4.73477e-41	Up
IFI6	1.65058	9.00015	2.23115e-42	4.90994e-41	Up
RSAD2	1.86952	4.14985	2.35334e-42	5.17233e-41	Up
IFIH1	1.20105	4.09126	2.88561e-42	6.33425e-41	Up
CAV2	1.4933	3.62036	2.98537e-42	6.54502e-41	Up
CLEC7A	1.38453	3.59346	2.98945e-42	6.54577e-41	Up
AL118505.1	-1.46961	5.21972	3.75806e-42	8.19801e-41	Down
MEST	1.16177	5.68008	3.77732e-42	8.22976e-41	Up
SEL1L3	1.9555	4.02766	4.39152e-42	9.53237e-41	Up
GDAP1L1	-1.36746	6.03498	4.54734e-42	9.84619e-41	Down
TMCO4	1.19273	3.80739	5.29636e-42	1.14257e-40	Up
SGSM1	-1.23303	4.04162	5.74661e-42	1.23817e-40	Down
DKK1	2.63824	3.41293	6.59712e-42	1.4162e-40	Up
AL035446.1	2.23535	3.59952	6.6454e-42	1.42482e-40	Up
CHODL	2.31063	3.22776	8.60198e-42	1.83982e-40	Up
LILRB1	1.31836	3.58519	1.01174e-41	2.15866e-40	Up
CRYZ	1.0285	4.57994	1.0746e-41	2.28999e-40	Up
ARFGEF3	-1.04892	4.8427	1.12347e-41	2.39124e-40	Down
FKBP10	1.06908	6.27907	1.13773e-41	2.41572e-40	Up
NCF4	1.13905	4.35085	1.22186e-41	2.58807e-40	Up
AL357992.1	1.88518	3.1461	1.32571e-41	2.80126e-40	Up
SMC4	1.37185	3.67684	1.33917e-41	2.82629e-40	Up
MTMR11	1.08521	3.98371	1.3792e-41	2.90727e-40	Up
CEBPA	1.1494	4.7115	1.39899e-41	2.94544e-40	Up
UNC13A	-1.34727	5.34868	1.65966e-41	3.49007e-40	Down
HOXD9	2.64372	3.31969	1.98364e-41	4.16635e-40	Up
CASP4	1.57606	3.29063	2.06858e-41	4.33437e-40	Up
IGLC2	3.46957	4.21103	2.38912e-41	5.00003e-40	Up
B3GNT7	2.0125	3.38462	2.71893e-41	5.68348e-40	Up
AC133065.3	1.52563	3.34958	2.74759e-41	5.73654e-40	Up
IGKV3-11	2.90514	3.3995	2.80846e-41	5.85664e-40	Up
IGHG3	3.57477	3.66779	2.96797e-41	6.17249e-40	Up
LCP1	1.13656	4.9551	2.97049e-41	6.17249e-40	Up
GNLY	2.06715	3.2315	3.41019e-41	7.07777e-40	Up
IL1RAP	1.5651	3.7683	4.03711e-41	8.34924e-40	Up
IGLV3-21	3.7354	3.33463	4.6111e-41	9.50265e-40	Up
LINC00672	-1.00557	5.37403	4.64145e-41	9.55397e-40	Down
MAPK8IP2	-1.07589	6.22139	5.32527e-41	1.0923e-39	Down
DISP3	-1.05473	4.97089	5.47078e-41	1.11953e-39	Down
LATS2	1.35856	3.47489	5.7223e-41	1.16827e-39	Up
AL512785.1	2.32731	3.06572	5.99841e-41	1.22321e-39	Up
NFAM1	1.29783	3.6116	6.22691e-41	1.26834e-39	Up
APOL6	1.1264	4.12786	6.69792e-41	1.36269e-39	Up
HOXB7	2.17942	3.16844	6.88492e-41	1.39911e-39	Up
FAM133A	-1.23101	3.98083	8.38191e-41	1.70134e-39	Down
BCL2A1	1.75319	3.65602	8.79799e-41	1.77961e-39	Up
CELSR3	-1.27596	4.48931	9.33555e-41	1.88617e-39	Down
FZD2	1.2953	3.69022	9.42973e-41	1.903e-39	Up
TYMS	1.35834	4.81351	9.79964e-41	1.97538e-39	Up
CD37	1.18068	4.59592	9.91904e-41	1.99715e-39	Up
HCK	1.12285	4.71238	1.02396e-40	2.05931e-39	Up
PTPRT	-1.44186	4.55262	1.04406e-40	2.09735e-39	Down
NCKAP1L	1.14393	4.12632	1.1887e-40	2.38516e-39	Up
LCP2	1.10542	3.94459	1.42655e-40	2.85587e-39	Up
PKIB	1.78656	3.54551	1.64406e-40	3.2838e-39	Up
BATF3	1.46946	3.48603	1.85549e-40	3.69767e-39	Up
SLC25A43	1.06679	3.85125	1.92981e-40	3.83706e-39	Up
ASF1B	1.57836	3.87472	2.05496e-40	4.08126e-39	Up
TM4SF1	1.41838	4.67545	2.10512e-40	4.17614e-39	Up
HIST1H2BK	1.02075	5.04583	2.15361e-40	4.26268e-39	Up
PRSS23	1.48011	3.80849	2.23462e-40	4.41305e-39	Up
YBX3	1.07616	4.58878	2.45048e-40	4.82846e-39	Up
FBLIM1	1.55564	3.60159	2.57067e-40	5.05959e-39	Up
SLC12A7	1.02182	4.34509	3.61856e-40	7.09814e-39	Up
CFH	1.68557	3.70444	3.65008e-40	7.15196e-39	Up
TEAD3	1.43374	3.46845	4.273e-40	8.3352e-39	Up
TWIST1	1.76329	3.29052	4.7943e-40	9.34169e-39	Up
HOXC4	1.79457	3.22533	5.49038e-40	1.06861e-38	Up
AIF1	1.16555	6.64025	5.87355e-40	1.14065e-38	Up
RTN1	-1.15018	7.73423	6.13848e-40	1.19078e-38	Down
SOCS1	1.67729	3.30434	6.21302e-40	1.20391e-38	Up
CENPF	1.69097	3.87274	6.2594e-40	1.21156e-38	Up
DGCR6	-1.38093	4.44559	6.43107e-40	1.24341e-38	Down
CSTA	1.84582	3.1333	6.68624e-40	1.29132e-38	Up
IGHA2	3.07305	3.23199	7.75635e-40	1.49255e-38	Up
OAS3	1.43519	4.5454	7.76224e-40	1.49255e-38	Up
DPEP1	2.31651	3.22359	1.01654e-39	1.95035e-38	Up
FZD6	1.406	3.56989	1.09258e-39	2.09167e-38	Up
CDCA7L	1.29792	4.31622	1.32672e-39	2.53161e-38	Up
UNC5A	-1.37077	5.14805	1.38765e-39	2.64499e-38	Down
HOXA10	2.78251	3.13501	1.50512e-39	2.86387e-38	Up
BIRC5	1.76731	4.20014	1.50575e-39	2.86387e-38	Up
LINC01116	1.97899	3.45215	1.50975e-39	2.86837e-38	Up
AC015922.2	1.2314	4.12103	1.57787e-39	2.99454e-38	Up
CYBB	1.29739	5.6453	1.67614e-39	3.17416e-38	Up
SHCBP1	1.51657	3.32851	1.89849e-39	3.58747e-38	Up
GLIS3	1.23572	4.07822	2.03225e-39	3.8361e-38	Up
CCER2	1.66674	3.67871	2.15299e-39	4.05962e-38	Up
IGLV3-25	3.67781	3.26875	2.54186e-39	4.78773e-38	Up
CD86	1.17551	4.26928	2.56998e-39	4.83549e-38	Up
PCED1B-AS1	1.17751	3.73819	3.05043e-39	5.7149e-38	Up
MILR1	1.16681	3.89143	3.83417e-39	7.15263e-38	Up
SERPINA3	2.03243	3.14462	4.26368e-39	7.93696e-38	Up
2021-09-14	4.50638	3.29757	4.77383e-39	8.86777e-38	Up
VAV1	1.11492	3.90051	5.02797e-39	9.32998e-38	Up
SEZ6L	-1.46909	7.52562	5.21633e-39	9.66926e-38	Down
MEDAG	2.78915	3.14254	5.45859e-39	1.01076e-37	Up
SNHG18	1.74686	3.34034	6.64664e-39	1.22557e-37	Up
TMEM255A	1.04148	5.48448	6.72379e-39	1.23849e-37	Up
SYNC	1.61441	3.34402	6.78582e-39	1.2486e-37	Up
SOX8	-1.28259	9.23848	6.8374e-39	1.25678e-37	Down
KIF20A	1.74301	3.40331	6.9733e-39	1.28041e-37	Up
CCNA2	1.42354	3.80467	7.36374e-39	1.34927e-37	Up
PYCARD	1.13953	4.34357	7.68769e-39	1.40716e-37	Up
COL14A1	1.83188	3.48916	8.06924e-39	1.47546e-37	Up
BCL2L12	1.26287	3.55023	8.30127e-39	1.5163e-37	Up
MIR4435-2HG	1.88596	3.10899	9.5496e-39	1.74069e-37	Up
FPR3	1.66703	3.6866	1.05639e-38	1.92157e-37	Up
RBMS1	1.19803	3.6224	1.37874e-38	2.50533e-37	Up
ODF3B	1.63872	3.69426	1.39205e-38	2.5269e-37	Up
FILIP1L	1.36716	3.9693	1.40192e-38	2.54217e-37	Up
IRF1	1.26301	3.85081	1.58212e-38	2.86598e-37	Up
LILRB4	1.16292	4.64112	1.65522e-38	2.9953e-37	Up
INAFM1	1.02952	5.13473	1.74173e-38	3.14859e-37	Up
GNAL	-1.08136	4.31587	1.82074e-38	3.28464e-37	Down
TNR	-1.42769	7.79672	2.15755e-38	3.88426e-37	Down
ACTL6B	-1.64817	5.52313	2.55219e-38	4.58156e-37	Down
C5AR1	1.48745	4.21462	2.7661e-38	4.95944e-37	Up
TBXAS1	1.02726	4.30226	3.23672e-38	5.79139e-37	Up
CAPSL	2.84359	3.13242	3.34826e-38	5.98485e-37	Up
TCIM	1.54856	5.12638	4.29325e-38	7.64277e-37	Up
MIR9-3HG	-1.13994	5.97436	4.33283e-38	7.70539e-37	Down
GRIN3A	-2.10438	3.73284	5.15707e-38	9.16191e-37	Down
SLIT1	-1.32501	6.72469	5.94806e-38	1.05565e-36	Down
FES	1.04367	3.82933	6.57546e-38	1.16581e-36	Up
THBS1	2.11717	3.80895	6.69757e-38	1.18626e-36	Up
UBE2C	1.76916	4.85506	8.32247e-38	1.47109e-36	Up
RSPH1	1.56891	4.23948	8.53623e-38	1.50735e-36	Up
CD109	1.50435	3.40056	8.84359e-38	1.55848e-36	Up
SHANK2	-1.3894	3.69927	9.41269e-38	1.65711e-36	Down
HRH1	1.16007	4.18991	1.04591e-37	1.83948e-36	Up
IGHG4	2.89422	3.32319	1.10178e-37	1.9358e-36	Up
C1orf194	1.7472	4.24717	1.12413e-37	1.97308e-36	Up
CCR1	1.26063	4.41993	1.15045e-37	2.01727e-36	Up
BATF	1.74924	3.14741	1.28755e-37	2.25314e-36	Up
AMIGO2	1.71222	3.49153	1.46948e-37	2.56382e-36	Up
BUB1B	1.88484	3.60467	1.62815e-37	2.83785e-36	Up
TXLNB	1.88578	3.17138	1.77885e-37	3.09742e-36	Up
HCST	1.2466	4.55247	1.88947e-37	3.28351e-36	Up
MAP3K20	1.10438	3.71987	1.97348e-37	3.42611e-36	Up
MELK	1.70943	3.5021	2.06255e-37	3.57719e-36	Up
IGLV1-40	3.16052	3.28263	2.11474e-37	3.66409e-36	Up
NCF2	1.05596	4.12279	2.59912e-37	4.49889e-36	Up
ALDH1A3	2.66603	3.15352	2.6724e-37	4.61902e-36	Up
ST8SIA4	1.28733	3.52248	2.6738e-37	4.61902e-36	Up
TROAP	1.75455	3.38232	2.83297e-37	4.88918e-36	Up
NDC80	1.65781	3.48567	2.9619e-37	5.10666e-36	Up
IL2RG	1.63968	3.2387	3.20954e-37	5.52275e-36	Up
FZD1	1.05636	3.91145	3.48741e-37	5.98912e-36	Up
MIR3151	1.45714	3.97355	3.8251e-37	6.54978e-36	Up
MT1L	1.34756	4.52804	4.17357e-37	7.13949e-36	Up
TLR1	1.30073	3.49926	5.2796e-37	8.99638e-36	Up
DLGAP5	1.82446	3.252	5.3775e-37	9.15429e-36	Up
TENT5B	1.95057	3.1665	5.59573e-37	9.4981e-36	Up
SLC13A4	2.62411	3.37186	6.15827e-37	1.04226e-35	Up
NSG2	-1.64207	7.60283	6.34115e-37	1.07218e-35	Down
IL4I1	1.79771	3.18295	7.12251e-37	1.20198e-35	Up
OASL	1.9792	3.30635	7.43745e-37	1.25271e-35	Up
BTK	1.08279	3.72627	7.95311e-37	1.33699e-35	Up
LPCAT2	1.08472	4.0718	7.97272e-37	1.339e-35	Up
GALNT13	-1.19967	6.44391	9.22848e-37	1.54798e-35	Down
PDE2A	-1.33308	5.50913	9.23471e-37	1.54798e-35	Down
CHST2	1.01041	4.91499	9.67995e-37	1.61952e-35	Up
GAS2L3	1.80962	3.0857	1.10199e-36	1.84194e-35	Up
F2RL2	2.40786	3.07657	1.1238e-36	1.87661e-35	Up
APBB1IP	1.1291	5.03912	1.20532e-36	2.0089e-35	Up
PLA2G2A	3.58057	3.40573	1.27976e-36	2.1269e-35	Up
ECHDC2	1.43284	3.44231	1.43316e-36	2.37734e-35	Up
CEP55	1.70537	3.23075	1.44376e-36	2.39265e-35	Up
CEBPD	1.22874	5.65662	1.77722e-36	2.9425e-35	Up
LINC00599	-1.57713	4.26685	1.8646e-36	3.08424e-35	Down
CUX2	-1.68731	4.00022	1.91236e-36	3.15432e-35	Down
UNC80	-1.21778	4.20824	2.12195e-36	3.49673e-35	Down
OTX1	2.0041	3.16344	2.13337e-36	3.51224e-35	Up
GAPT	1.74254	3.10199	2.17572e-36	3.57859e-35	Up
MATN2	1.10043	5.95334	2.22637e-36	3.65848e-35	Up
ISG15	1.77112	7.51422	2.23131e-36	3.66315e-35	Up
NEAT1	1.17073	4.6349	2.38051e-36	3.90079e-35	Up
SPEF1	1.73353	3.83271	2.54585e-36	4.16782e-35	Up
FAM81B	2.82714	3.08188	2.62623e-36	4.29539e-35	Up
GJC1	1.342	3.4359	2.64249e-36	4.31796e-35	Up
LAMA2	1.31664	3.80035	2.71987e-36	4.43613e-35	Up
PTGES3P1	1.11812	4.90271	2.86585e-36	4.66986e-35	Up
CENPA	1.76372	3.22709	3.12952e-36	5.09478e-35	Up
CD302	1.2879	3.53465	3.19582e-36	5.19307e-35	Up
CXCR4	1.1075	5.60288	3.30156e-36	5.35991e-35	Up
CYTH4	1.10285	4.00462	3.59552e-36	5.82096e-35	Up
TNFRSF19	1.15971	4.58763	4.29266e-36	6.93037e-35	Up
HGF	1.78219	3.11407	4.65427e-36	7.49346e-35	Up
B3GNT5	1.44558	3.31445	4.67344e-36	7.51741e-35	Up
COL6A3	2.40388	3.10091	4.96532e-36	7.97227e-35	Up
STX1B	-1.24919	6.00222	5.04346e-36	8.09031e-35	Down
BTN2A2	1.12842	3.65719	5.1342e-36	8.22834e-35	Up
MIR124-2HG	-1.41741	3.65031	5.45009e-36	8.72663e-35	Down
CXCL11	2.21801	3.09476	5.75686e-36	9.2094e-35	Up
TGFBI	1.6097	4.68	6.22025e-36	9.93255e-35	Up
IGLV2-11	3.09188	3.08426	6.29308e-36	1.00306e-34	Up
MET	2.58508	3.72585	6.46113e-36	1.0289e-34	Up
CCNB2	1.62189	3.7798	6.79249e-36	1.07971e-34	Up
LST1	1.02761	4.76914	6.94382e-36	1.10276e-34	Up
HJURP	1.67912	3.42982	7.91888e-36	1.25648e-34	Up
XKR7	-1.94057	3.55307	8.49778e-36	1.34589e-34	Down
KCNK3	-1.74651	4.23344	8.55657e-36	1.35398e-34	Down
MXRA5	1.87042	3.33055	8.96444e-36	1.41596e-34	Up
RRM2	1.65753	3.90216	9.91985e-36	1.56264e-34	Up
AURKB	1.69871	3.74829	9.93572e-36	1.56374e-34	Up
ZBTB42	1.40336	3.38427	1.00687e-35	1.58183e-34	Up
ANTXR2	1.20385	3.55404	1.0161e-35	1.59489e-34	Up
SAMSN1	1.13874	4.2378	1.01874e-35	1.59761e-34	Up
SLC27A3	1.04958	3.88691	1.37671e-35	2.15128e-34	Up
RBM47	1.52497	3.27531	1.38181e-35	2.15732e-34	Up
HTRA3	1.83442	3.14118	1.4019e-35	2.18674e-34	Up
GLIPR1	1.20292	3.97473	1.46755e-35	2.28711e-34	Up
TSPYL2	-1.0111	6.62737	1.74577e-35	2.71346e-34	Down
PLCE1	1.01238	3.82072	1.80631e-35	2.80507e-34	Up
LOX	1.78882	3.26883	2.13075e-35	3.30303e-34	Up
FRZB	1.26754	4.41975	2.23373e-35	3.45961e-34	Up
RIMS2	-1.56591	3.76388	2.27138e-35	3.51481e-34	Down
AC092718.4	1.04598	4.06556	2.45833e-35	3.79741e-34	Up
RGR	-1.77727	4.39715	2.46927e-35	3.81094e-34	Down
SMOC1	-1.40906	9.03386	2.63778e-35	4.06385e-34	Down
CHRNB2	-1.28153	4.63001	2.8015e-35	4.3123e-34	Down
IGHV3-23	3.16455	3.30807	2.87578e-35	4.42274e-34	Up
IGKV4-1	3.10735	3.30582	3.08514e-35	4.74057e-34	Up
APOBEC3G	1.51742	3.23265	3.11522e-35	4.78259e-34	Up
LINC01579	2.24517	3.19762	3.24749e-35	4.97693e-34	Up
CSF3R	1.01404	3.90719	3.35118e-35	5.13135e-34	Up
ATCAY	-1.33849	7.29438	3.41914e-35	5.23083e-34	Down
RFTN1	1.04795	5.06106	3.53447e-35	5.39785e-34	Up
BCL3	1.12247	3.79103	3.66295e-35	5.58919e-34	Up
ACSL6	-1.1405	4.80523	3.73222e-35	5.68993e-34	Down
NLRC5	1.16822	3.63638	4.23607e-35	6.44685e-34	Up
ANKRD22	1.61062	3.92178	4.65013e-35	7.0464e-34	Up
FABP7	1.38697	6.82998	5.21145e-35	7.88333e-34	Up
EVC	1.50103	3.31463	5.50649e-35	8.31528e-34	Up
NFATC2	1.16817	3.56383	5.62046e-35	8.48007e-34	Up
ARHGAP25	1.046	3.75371	5.64194e-35	8.50515e-34	Up
RHOD	2.00236	3.15178	6.22917e-35	9.38232e-34	Up
KCNE5	2.23947	4.23398	7.56249e-35	1.1371e-33	Up
PIK3AP1	1.08251	4.09065	9.00977e-35	1.35123e-33	Up
CD101	1.70457	3.12393	9.4308e-35	1.41075e-33	Up
OPLAH	1.33213	3.62991	9.46651e-35	1.41489e-33	Up
PSD	-1.36596	6.14591	9.55265e-35	1.42654e-33	Down
C5orf49	1.86834	3.76888	1.05416e-34	1.57155e-33	Up
DLGAP1	-1.08738	5.21238	1.11566e-34	1.66182e-33	Down
CNGA3	1.82605	4.25047	1.13454e-34	1.68851e-33	Up
MS4A4A	1.29288	4.4394	1.25977e-34	1.87329e-33	Up
JAK3	1.49396	3.3004	1.26459e-34	1.87887e-33	Up
ELF4	1.32622	3.38643	1.283e-34	1.90461e-33	Up
SLITRK1	-1.18173	4.60069	1.39654e-34	2.06789e-33	Down
RARRES3	1.05467	6.59412	1.42134e-34	2.10284e-33	Up
SMIM18	-1.2832	4.59424	1.43216e-34	2.11706e-33	Down
THEMIS2	1.07983	4.44769	1.43897e-34	2.12534e-33	Up
AURKA	1.26291	3.58681	1.75614e-34	2.58507e-33	Up
TNFAIP8L2	1.03871	4.62065	1.9801e-34	2.9123e-33	Up
AC074286.1	-1.62853	3.455	2.01969e-34	2.96804e-33	Down
OLR1	1.33212	5.41298	2.16062e-34	3.16981e-33	Up
IL1R1	1.66858	3.64699	2.24508e-34	3.29096e-33	Up
CD52	1.59456	3.54525	2.35411e-34	3.44503e-33	Up
TTC26	1.2289	3.4939	2.75854e-34	4.03014e-33	Up
APLN	1.09277	6.17307	2.89062e-34	4.21958e-33	Up
TSFM	1.05637	5.56364	3.06203e-34	4.46608e-33	Up
GRIK2	-1.08694	5.19448	3.37243e-34	4.91472e-33	Down
GSAP	1.3428	3.3723	3.51017e-34	5.11119e-33	Up
FOSL1	1.72297	3.53704	3.54377e-34	5.15156e-33	Up
TPX2	1.43149	4.73513	3.56054e-34	5.17163e-33	Up
IGSF6	1.04328	4.22184	3.59931e-34	5.22362e-33	Up
PCED1B	1.21549	3.49205	3.86439e-34	5.59442e-33	Up
PIMREG	1.62305	4.06536	3.95439e-34	5.71999e-33	Up
LY86	1.08398	5.57424	5.39178e-34	7.77349e-33	Up
NCAPG	1.64717	3.38469	5.68706e-34	8.179e-33	Up
NUAK2	1.42917	3.27917	6.48952e-34	9.30253e-33	Up
LAMA4	1.04728	4.3217	6.78621e-34	9.71987e-33	Up
LRAT	1.72345	3.23154	7.32202e-34	1.04617e-32	Up
AL157700.1	-1.10492	4.52965	7.36966e-34	1.05149e-32	Down
WDR78	1.64336	3.23449	7.98985e-34	1.13787e-32	Up
KCNJ9	-1.18021	5.78867	8.10304e-34	1.15305e-32	Down
SYK	1.03419	4.48993	9.03895e-34	1.28415e-32	Up
DDIT3	1.09141	6.60592	9.14345e-34	1.29794e-32	Up
PIRT	1.75038	4.08245	1.08234e-33	1.53516e-32	Up
NGFR	1.78157	4.69756	1.15783e-33	1.63959e-32	Up
CD69	1.57756	3.16329	1.33482e-33	1.88565e-32	Up
YPEL4	-1.0635	4.45957	1.36091e-33	1.92096e-32	Down
FAM83D	1.54784	3.38201	1.41057e-33	1.98945e-32	Up
HMGA1P7	-1.95267	3.59287	1.52135e-33	2.1388e-32	Down
GRIK1	1.69412	3.86184	1.67803e-33	2.35718e-32	Up
EMP1	1.4181	5.8771	1.81073e-33	2.53952e-32	Up
SFRP5	2.69171	3.39489	1.82531e-33	2.55792e-32	Up
PDLIM3	1.13893	4.14482	2.13322e-33	2.97988e-32	Up
IGHV4-39	3.28359	3.21964	2.42772e-33	3.38856e-32	Up
SMPD3	-1.02827	4.23102	2.61049e-33	3.64076e-32	Down
SLC44A3	1.03062	4.12297	3.10456e-33	4.31265e-32	Up
RPS2P32	1.6397	3.12931	3.13842e-33	4.35623e-32	Up
PHETA2	1.29828	3.39136	3.19822e-33	4.43572e-32	Up
IGLV3-19	2.98951	3.133	3.24403e-33	4.4957e-32	Up
EPHA2	1.34486	3.7178	3.25616e-33	4.50895e-32	Up
NKG7	1.49073	3.36823	3.2675e-33	4.52107e-32	Up
SDC4	1.64789	6.74178	3.33792e-33	4.61486e-32	Up
KIF23	1.67237	3.19194	3.5289e-33	4.87506e-32	Up
PHLDA2	2.08291	3.09022	3.55555e-33	4.90801e-32	Up
SLC37A2	1.13717	3.68136	3.57479e-33	4.93068e-32	Up
TACC3	1.38523	4.13053	3.97098e-33	5.47283e-32	Up
CDC45	1.54592	3.48159	4.89778e-33	6.73425e-32	Up
CHRM4	-1.44666	3.70299	6.30705e-33	8.65157e-32	Down
VWF	1.06638	5.57368	6.31747e-33	8.65908e-32	Up
MMP19	2.12002	3.09579	6.5023e-33	8.90546e-32	Up
SYTL3	1.16773	3.51928	6.6859e-33	9.1359e-32	Up
AC093726.1	1.17502	3.88484	9.45059e-33	1.2853e-31	Up
ACSS3	1.38321	3.50038	1.16431e-32	1.58226e-31	Up
ALDOC	-1.0773	10.3054	1.16597e-32	1.58328e-31	Down
TFCP2L1	2.1388	3.45239	1.2028e-32	1.63202e-31	Up
ATOH8	-1.29012	5.63504	1.21843e-32	1.65195e-31	Down
ADAM19	1.32371	3.56125	1.32243e-32	1.79157e-31	Up
IGFBP5	1.23393	7.64434	1.44468e-32	1.95568e-31	Up
AC122707.1	-2.00815	3.83349	1.48528e-32	2.00879e-31	Down
SERPINB8	1.09958	3.61648	1.48621e-32	2.00879e-31	Up
IGKV3-20	3.25279	3.78059	1.54065e-32	2.07757e-31	Up
TMSB4XP8	1.13349	5.63978	1.82534e-32	2.45958e-31	Up
GTSE1	1.50776	3.46873	1.83917e-32	2.47484e-31	Up
SIGLEC10	1.06252	4.80607	1.8395e-32	2.47484e-31	Up
VEGFA	1.40899	4.34032	1.89083e-32	2.54e-31	Up
ST8SIA3	-1.52263	4.49227	1.96636e-32	2.63742e-31	Down
PTAFR	1.1087	4.4531	2.0933e-32	2.80554e-31	Up
IKBIP	1.04774	3.69339	2.18074e-32	2.91825e-31	Up
C6orf118	1.7988	3.16352	2.5167e-32	3.35758e-31	Up
CD40	1.09486	3.65245	3.0358e-32	4.0317e-31	Up
CLEC18B	1.66859	3.09248	3.10929e-32	4.12617e-31	Up
IQCG	1.02834	3.96053	3.21759e-32	4.26343e-31	Up
MTMR7	-1.098	3.90019	3.28586e-32	4.35059e-31	Down
MGP	1.91516	5.91219	3.33246e-32	4.40896e-31	Up
CCDC92B	-1.26762	3.69084	3.34765e-32	4.42572e-31	Down
SVOP	-1.909	4.62596	3.39725e-32	4.48791e-31	Down
ARSJ	1.63834	3.25633	3.50786e-32	4.63053e-31	Up
CFAP77	1.9096	3.25693	3.60539e-32	4.75569e-31	Up
IFITM10	-1.09152	5.86487	3.83004e-32	5.04821e-31	Down
FOXD3-AS1	1.7012	3.50221	3.90888e-32	5.14826e-31	Up
AC002456.1	1.17587	3.68646	3.92995e-32	5.17212e-31	Up
SCG3	-1.14785	9.31615	3.95376e-32	5.19955e-31	Down
IQGAP3	1.53695	3.30363	3.99419e-32	5.24878e-31	Up
ASIC4	-1.52196	6.33961	4.42292e-32	5.79912e-31	Down
CLEC2B	1.23866	3.42026	4.44229e-32	5.82016e-31	Up
SPA17	1.25917	3.6671	4.86727e-32	6.36743e-31	Up
CELF3	-1.26722	5.54215	4.91475e-32	6.42475e-31	Down
NAP1L2	-1.17588	5.73984	5.08513e-32	6.63758e-31	Down
SPATA6	1.037	4.30038	6.10712e-32	7.94788e-31	Up
MARCO	2.38404	3.23876	6.77837e-32	8.81489e-31	Up
L1CAM	-2.04683	5.67716	7.20565e-32	9.3636e-31	Down
CPNE5	-1.14928	6.14976	7.61645e-32	9.88277e-31	Down
SHROOM3	1.6521	3.1845	8.39961e-32	1.08909e-30	Up
AL590666.2	-1.25751	5.3871	8.61256e-32	1.11505e-30	Down
PPP1R3B	1.04639	3.67335	8.79284e-32	1.13755e-30	Up
KDELR3	1.59552	3.22247	9.15111e-32	1.18303e-30	Up
ROPN1L	2.27645	3.04947	1.02479e-31	1.32189e-30	Up
ETNK2	1.24231	4.23278	1.03892e-31	1.33913e-30	Up
SNAI1	1.63293	3.18319	1.06805e-31	1.37566e-30	Up
LMNB1	1.04722	4.97087	1.10008e-31	1.41588e-30	Up
S100A9	1.73699	5.65328	1.10705e-31	1.4238e-30	Up
ADPRH	1.19636	3.46756	1.18144e-31	1.51613e-30	Up
MDFIC	1.13003	4.01939	1.21448e-31	1.55739e-30	Up
NEK2	1.57458	3.3021	1.23611e-31	1.58398e-30	Up
MEIS3P1	1.14528	3.63925	1.30477e-31	1.66951e-30	Up
TMEM220	1.16425	3.50995	1.30736e-31	1.67161e-30	Up
PRKCE	-1.10429	4.51297	1.42811e-31	1.82334e-30	Down
LINC00092	1.53767	3.54038	1.78014e-31	2.26619e-30	Up
LINC02381	1.10453	4.64221	1.79197e-31	2.27958e-30	Up
TPPP3	1.57142	6.2001	1.80256e-31	2.28974e-30	Up
ICAM1	1.414	4.2507	1.91367e-31	2.42735e-30	Up
FNDC3B	1.10491	3.58313	2.07914e-31	2.63343e-30	Up
ASPM	1.784	3.1331	2.4418e-31	3.08163e-30	Up
COL18A1	1.01969	4.90833	2.52026e-31	3.17607e-30	Up
KHNYN	1.04029	3.67244	2.61705e-31	3.2933e-30	Up
AL645924.1	1.80288	3.26856	2.81896e-31	3.54485e-30	Up
PAK5	-1.23079	3.86932	2.84722e-31	3.57782e-30	Down
MDK	1.21348	6.11314	3.09402e-31	3.87682e-30	Up
IGHV3-15	2.57773	3.11184	3.33126e-31	4.16811e-30	Up
VWA1	1.15319	5.29501	3.7181e-31	4.64219e-30	Up
AL355974.3	1.64078	4.09651	3.7372e-31	4.66271e-30	Up
DGCR9	-1.19519	3.98676	3.81236e-31	4.74972e-30	Down
CHRNA4	-1.24225	3.83256	4.0723e-31	5.06997e-30	Down
CD300C	1.2003	3.43982	4.25113e-31	5.2851e-30	Up
IL10RA	1.09263	4.03064	4.29519e-31	5.33609e-30	Up
AC027130.1	-1.43959	3.65864	4.94346e-31	6.12408e-30	Down
SPC24	1.45751	3.70886	5.29276e-31	6.54755e-30	Up
EFHC2	1.71736	3.27148	5.31715e-31	6.57308e-30	Up
XAF1	1.54368	3.28654	5.4577e-31	6.74206e-30	Up
SIGLEC14	1.24065	3.82372	5.82925e-31	7.19091e-30	Up
BAALC-AS1	1.10305	3.65893	6.92033e-31	8.51289e-30	Up
CPLX1	-1.43228	6.21009	7.0157e-31	8.61809e-30	Down
C2orf40	1.51998	3.70868	7.90381e-31	9.69545e-30	Up
RAPGEF4	-1.19454	5.65987	7.92113e-31	9.70989e-30	Down
ITGA2	1.26425	3.56744	8.02977e-31	9.83618e-30	Up
HIP1R	-1.05341	7.10815	8.67158e-31	1.06075e-29	Down
ANGPT1	1.55586	3.33466	9.389e-31	1.14452e-29	Up
CNMD	1.94903	3.21644	9.47804e-31	1.15457e-29	Up
AC074351.1	1.94127	3.28125	1.00654e-30	1.22357e-29	Up
FKBP5	1.30366	4.99175	1.03498e-30	1.25726e-29	Up
ADAM33	1.71519	3.26727	1.07105e-30	1.29838e-29	Up
GDPD2	1.18426	4.50039	1.07374e-30	1.30075e-29	Up
FAM84B	-1.03569	6.46265	1.09112e-30	1.32088e-29	Down
AL354798.1	-1.2642	3.69298	1.12613e-30	1.36044e-29	Down
COL9A3	1.53749	4.80695	1.48259e-30	1.78738e-29	Up
PDGFD	1.61157	3.41044	1.51313e-30	1.82294e-29	Up
MS4A7	1.09642	4.83828	1.51494e-30	1.82386e-29	Up
TLR7	1.16849	3.79117	1.59645e-30	1.92068e-29	Up
LINC01503	1.07954	3.7153	1.60519e-30	1.92986e-29	Up
SULF1	1.62268	4.61115	1.76413e-30	2.11514e-29	Up
CENPU	1.38948	3.78507	1.79074e-30	2.14558e-29	Up
C3AR1	1.09814	5.67985	1.82118e-30	2.18056e-29	Up
NUF2	1.39331	3.53507	2.17137e-30	2.59276e-29	Up
IGFBP3	1.5366	5.82331	2.41959e-30	2.88164e-29	Up
MIR6071	-1.60347	4.23272	2.41988e-30	2.88164e-29	Down
PROM1	1.25892	3.63232	2.42571e-30	2.88662e-29	Up
CDKN3	1.25678	3.55092	2.55016e-30	3.03266e-29	Up
IGLV2-14	2.96607	3.34009	3.62944e-30	4.29864e-29	Up
ECT2	1.06248	3.83846	3.78379e-30	4.4754e-29	Up
PDIA5	1.1926	3.44287	3.90126e-30	4.60812e-29	Up
ANGPT2	1.47582	3.7362	4.58158e-30	5.38627e-29	Up
IER5L	1.06395	4.06811	4.71721e-30	5.53458e-29	Up
MT1E	1.28458	7.21686	4.90558e-30	5.75174e-29	Up
PAK3	-1.18507	4.28129	4.96235e-30	5.81442e-29	Down
STAB1	1.09434	5.04304	5.10697e-30	5.97587e-29	Up
CMTM7	1.05797	3.59431	5.40792e-30	6.32381e-29	Up
S100A13	1.13228	5.33647	5.50402e-30	6.43189e-29	Up
CFD	1.16675	3.95917	5.55621e-30	6.48854e-29	Up
AP000924.1	1.59168	3.43648	5.56451e-30	6.4939e-29	Up
MYL9	1.2131	5.3511	5.89644e-30	6.86299e-29	Up
HDHD3	1.07506	4.0291	6.4069e-30	7.44229e-29	Up
DOCK2	1.03268	3.63359	6.44987e-30	7.48723e-29	Up
OLFML2A	1.21617	3.58966	7.17132e-30	8.31371e-29	Up
EPHB2	1.15643	3.82836	7.19812e-30	8.33925e-29	Up
ITGB4	1.31567	5.94032	7.9458e-30	9.1933e-29	Up
BACE2	1.20787	3.4136	8.31439e-30	9.61341e-29	Up
AC090692.1	1.30346	3.76349	8.40568e-30	9.70615e-29	Up
ELAVL2	-1.31604	4.27272	8.72065e-30	1.00632e-28	Down
GPR183	1.23359	4.21797	9.63007e-30	1.10834e-28	Up
CA2	1.13786	6.8371	9.96359e-30	1.14598e-28	Up
FCGR1A	1.10373	4.34818	1.08862e-29	1.25045e-28	Up
IGFBP4	1.13657	6.34339	1.4569e-29	1.6691e-28	Up
AP000757.1	-1.11446	3.79347	1.52275e-29	1.74226e-28	Down
C4orf47	1.34162	3.53487	1.8262e-29	2.0813e-28	Up
MMD2	-1.37286	5.90295	1.93922e-29	2.20724e-28	Down
STC1	2.05695	3.07048	1.96979e-29	2.23912e-28	Up
SP140L	1.35201	3.25634	2.64367e-29	2.9993e-28	Up
UBXN10-AS1	1.88775	3.3072	3.2608e-29	3.68038e-28	Up
SMIM10	1.01775	4.09454	3.26904e-29	3.6873e-28	Up
CBLN2	-1.99781	3.5886	3.31627e-29	3.73817e-28	Down
LXN	1.14478	3.62533	3.36087e-29	3.78357e-28	Up
HAR1A	-1.52141	3.52449	3.43256e-29	3.86179e-28	Down
NR2E1	1.26131	4.22773	3.64551e-29	4.09874e-28	Up
2021-03-04	-1.8035	4.1608	3.9825e-29	4.46331e-28	Down
SPINK8	1.32316	3.69654	4.04524e-29	4.53072e-28	Up
POC1A	1.05104	3.75859	4.49119e-29	5.02377e-28	Up
STXBP1	-1.17932	6.88116	4.49472e-29	5.02451e-28	Down
CCDC89	1.39052	3.26473	5.20142e-29	5.80709e-28	Up
TMEM37	1.17106	3.50598	5.39367e-29	6.01789e-28	Up
PAXIP1-AS2	1.06959	3.58004	6.07419e-29	6.76855e-28	Up
RAB36	1.38002	3.75315	6.35574e-29	7.07328e-28	Up
MTCO2P12	-2.16639	5.60816	6.37528e-29	7.09053e-28	Down
CAV1	1.37333	5.28387	6.40827e-29	7.12269e-28	Up
AL512329.2	1.62937	3.38171	6.74647e-29	7.4891e-28	Up
TOP2A	1.59255	4.85981	6.77213e-29	7.50806e-28	Up
HTR1A	-2.14835	3.30457	6.94273e-29	7.69233e-28	Down
CPEB3	-1.00073	4.02849	7.18602e-29	7.94681e-28	Down
OLFML2B	1.23752	4.54482	7.58025e-29	8.37749e-28	Up
AL513217.1	-1.592	3.64006	8.28399e-29	9.1322e-28	Down
COL12A1	1.58186	3.24731	8.82393e-29	9.72131e-28	Up
ARHGAP9	1.0739	3.55005	9.37819e-29	1.03254e-27	Up
ISX-AS1	-2.07627	3.20618	9.66355e-29	1.06196e-27	Down
DUSP6	1.06259	5.06841	9.76949e-29	1.07226e-27	Up
AL121894.2	1.27168	4.42377	9.83081e-29	1.07831e-27	Up
FREM2	1.61915	3.32667	1.06305e-28	1.16311e-27	Up
MUC1	1.07615	3.53675	1.0694e-28	1.16933e-27	Up
EFEMP1	1.23717	7.1248	1.12722e-28	1.23101e-27	Up
AC012213.1	-1.59882	3.39156	1.15412e-28	1.25961e-27	Down
LRRC55	1.3077	4.92244	1.39497e-28	1.51774e-27	Up
PI4K2B	1.09879	3.63683	1.42415e-28	1.54853e-27	Up
NDUFA4L2	1.1146	5.05574	1.59756e-28	1.73494e-27	Up
CABP1	-1.77578	4.3535	1.78665e-28	1.93788e-27	Down
WFIKKN2	2.39817	3.08942	1.86477e-28	2.01887e-27	Up
GABRG2	-1.93573	5.06415	2.04371e-28	2.20986e-27	Down
NUSAP1	1.37004	4.7988	2.45329e-28	2.64947e-27	Up
WNT7B	-1.44952	4.63352	2.49164e-28	2.68922e-27	Down
AC241585.1	1.07135	4.94531	2.65327e-28	2.86014e-27	Up
PLK1	1.10816	3.76528	2.66656e-28	2.8727e-27	Up
LINC02308	1.57698	3.1728	2.71295e-28	2.92088e-27	Up
TRIM48	3.77595	3.24896	3.18778e-28	3.42579e-27	Up
REPS2	-1.00905	4.50342	3.35679e-28	3.60079e-27	Down
LTBP2	1.31293	3.52466	3.7978e-28	4.06142e-27	Up
CD48	1.62277	3.10898	4.18962e-28	4.46952e-27	Up
RTN4R	-1.26674	4.38941	4.24379e-28	4.52455e-27	Down
KLHL4	1.18597	3.98237	4.39199e-28	4.67971e-27	Up
MORN5	1.35676	3.85745	4.84279e-28	5.14752e-27	Up
IGHG2	2.86792	4.00482	5.80646e-28	6.14944e-27	Up
RCOR2	-1.05753	6.2975	6.51297e-28	6.88104e-27	Down
SERINC2	1.38436	3.49846	7.39302e-28	7.79203e-27	Up
SLN	2.31259	4.92535	7.69762e-28	8.1082e-27	Up
AC243562.2	-1.11234	3.74504	7.76214e-28	8.17124e-27	Down
AC004067.1	1.46732	3.13545	9.09084e-28	9.54702e-27	Up
LINC02440	-1.39947	4.04815	9.23732e-28	9.69504e-27	Down
CENPW	1.01273	3.86834	9.71812e-28	1.01936e-26	Up
FAM19A2	-1.55166	3.58733	1.00021e-27	1.04788e-26	Down
GMPR	1.36984	5.2772	1.14283e-27	1.19516e-26	Up
SLC25A21-AS1	-1.06241	3.8224	1.25217e-27	1.30561e-26	Down
AC147651.3	1.36963	3.21467	1.5211e-27	1.58131e-26	Up
CITED1	1.27149	4.72751	1.55173e-27	1.6122e-26	Up
MRGPRF	1.37568	3.62208	1.59533e-27	1.65455e-26	Up
DGKK	-2.16344	3.28719	1.69756e-27	1.75739e-26	Down
BSN	-1.27133	4.61633	1.73744e-27	1.79662e-26	Down
FOSL2	1.00604	4.97159	1.84505e-27	1.90676e-26	Up
GBP4	1.07393	3.92739	1.87203e-27	1.93352e-26	Up
ENTPD2	1.29132	4.60464	1.8737e-27	1.93409e-26	Up
TNFAIP2	1.01241	4.3416	2.09848e-27	2.16103e-26	Up
PIK3R5	1.02722	3.56332	2.20786e-27	2.27233e-26	Up
C4B	1.24527	4.36852	2.24224e-27	2.30636e-26	Up
AC021739.3	-1.33709	3.88744	2.40436e-27	2.47166e-26	Down
CDK6	1.13714	4.44219	2.41787e-27	2.4841e-26	Up
PRR29	1.69936	3.20953	2.42825e-27	2.49329e-26	Up
RAMP3	1.38805	5.22688	2.4914e-27	2.55664e-26	Up
AC012213.4	-1.50979	3.86903	2.57907e-27	2.64506e-26	Down
CENPE	1.61373	3.0519	2.72067e-27	2.78539e-26	Up
CHAF1B	1.28273	3.31857	2.7653e-27	2.82943e-26	Up
DOK6	-1.20829	4.03393	2.89702e-27	2.96247e-26	Down
PALM3	1.33019	3.4128	3.34708e-27	3.40877e-26	Up
FANCI	1.12105	3.80622	3.3683e-27	3.42838e-26	Up
SYT4	-1.91773	5.01778	3.79299e-27	3.84947e-26	Down
LPIN3	1.63466	3.12387	4.04221e-27	4.10002e-26	Up
RAD51AP1	1.23165	3.67446	4.27154e-27	4.32512e-26	Up
CPXM2	1.78881	3.37251	4.67395e-27	4.72711e-26	Up
DENND2D	1.49338	3.09491	4.80637e-27	4.85823e-26	Up
FAM20A	1.60125	3.07852	4.90803e-27	4.95527e-26	Up
CNTNAP2	-1.342	4.61465	5.00867e-27	5.05106e-26	Down
CYTIP	1.32771	3.22166	5.06021e-27	5.1001e-26	Up
TTC12	1.46237	3.12168	5.37509e-27	5.41434e-26	Up
ADGRV1	-1.21577	4.74401	5.57501e-27	5.6125e-26	Down
FBLN1	1.2391	4.3746	5.74643e-27	5.78175e-26	Up
ANGPTL2	-1.06059	7.65798	6.03517e-27	6.0653e-26	Down
MEGF11	-1.18216	5.05804	6.05373e-27	6.08046e-26	Down
AVIL	1.22644	3.75803	6.45821e-27	6.47188e-26	Up
BUB1	1.37623	3.39844	6.56706e-27	6.5772e-26	Up
LHX5	-2.20777	3.50542	6.75082e-27	6.75738e-26	Down
KSR2	-1.53838	3.33106	7.30384e-27	7.29843e-26	Down
PLVAP	1.08995	4.80323	7.81086e-27	7.7873e-26	Up
GABRA3	-1.18528	5.14305	7.96651e-27	7.93796e-26	Down
CA9	2.01963	3.24238	8.03274e-27	7.9994e-26	Up
MT1A	1.63243	3.43546	8.10325e-27	8.06504e-26	Up
GJB2	1.86246	3.50276	8.20938e-27	8.16603e-26	Up
INSYN2B	-1.22482	3.6077	8.56412e-27	8.50923e-26	Down
TLR3	1.11268	3.4389	8.58085e-27	8.52102e-26	Up
INSM2	-1.9325	3.13836	8.91637e-27	8.83917e-26	Down
C9orf24	1.99399	3.91004	9.9386e-27	9.81367e-26	Up
MX2	1.67459	3.06442	9.96034e-27	9.8296e-26	Up
CD300LF	1.30806	3.22812	1.01634e-26	1.00243e-25	Up
PBK	1.42725	4.24674	1.13623e-26	1.11879e-25	Up
RAB3C	-1.58144	4.51878	1.30618e-26	1.28253e-25	Down
GLI1	2.06784	3.03126	1.31879e-26	1.29419e-25	Up
PLD4	1.00296	4.37642	1.35073e-26	1.32405e-25	Up
MMP24	-1.10898	4.78859	1.39177e-26	1.36351e-25	Down
GYG2	1.13345	5.09156	1.56273e-26	1.52759e-25	Up
APOC2	1.2909	3.24563	1.72184e-26	1.68124e-25	Up
HSPB1P1	1.18274	3.46695	1.8917e-26	1.84299e-25	Up
COL15A1	1.71028	3.09032	1.92905e-26	1.87833e-25	Up
PTGER4	1.4256	3.14701	2.20934e-26	2.1441e-25	Up
SIGLEC1	1.55648	3.54082	2.27729e-26	2.2076e-25	Up
SEC24D	1.06068	3.51487	2.39439e-26	2.31983e-25	Up
IGLV1-44	2.74873	3.24311	2.71165e-26	2.61708e-25	Up
CD180	1.30574	3.21937	2.98954e-26	2.87735e-25	Up
SOCS2-AS1	1.56492	3.10611	3.12406e-26	3.00518e-25	Up
SLC7A14	-1.26908	4.48023	3.16176e-26	3.03977e-25	Down
LAMC3	1.1562	3.61993	3.24439e-26	3.1175e-25	Up
PCLAF	1.37027	3.39865	3.52311e-26	3.37975e-25	Up
EN2	1.61163	3.16025	3.62052e-26	3.4694e-25	Up
AC009041.2	-1.14271	8.03972	3.83644e-26	3.67029e-25	Down
AC098613.1	1.24742	3.27792	3.88312e-26	3.71291e-25	Up
WDR62	1.46343	3.14929	3.92528e-26	3.74871e-25	Up
BTBD19	1.1726	3.3527	3.98957e-26	3.80639e-25	Up
ANXA2R	1.14468	3.40529	4.20242e-26	4.00293e-25	Up
CYP27A1	1.04409	5.69393	4.24577e-26	4.04202e-25	Up
STXBP2	1.03097	3.52668	4.27981e-26	4.07e-25	Up
TRIM67	-2.32339	4.82106	4.52126e-26	4.29495e-25	Down
CNPY1	1.8143	3.04069	4.61789e-26	4.38437e-25	Up
DNAH9	1.50751	3.16379	5.18513e-26	4.91493e-25	Up
SEMA3A	1.58904	3.22508	5.45839e-26	5.17115e-25	Up
GCK	1.42124	3.16332	5.5488e-26	5.25396e-25	Up
LINC01150	1.1385	3.38103	5.62427e-26	5.32255e-25	Up
AC124312.2	-1.09369	4.89697	6.22617e-26	5.88579e-25	Down
SCIMP	1.26171	3.24861	6.46522e-26	6.1019e-25	Up
CLVS2	-1.43576	3.81215	6.93565e-26	6.53533e-25	Down
CBLN1	-1.15425	4.16061	7.31592e-26	6.88624e-25	Down
CMPK2	1.24344	3.74163	7.35944e-26	6.92349e-25	Up
ISLR	1.35334	4.71241	7.91932e-26	7.4462e-25	Up
HFE	1.38432	3.15135	8.43805e-26	7.92119e-25	Up
CDCA2	1.57394	3.04821	9.07874e-26	8.51351e-25	Up
PNPLA4	1.15211	3.84823	1.00514e-25	9.40043e-25	Up
TNFAIP3	1.02341	3.81013	1.13467e-25	1.05876e-24	Up
ALPK3	1.25503	3.34524	1.26461e-25	1.17705e-24	Up
IL6	2.1153	3.19834	1.30504e-25	1.21404e-24	Up
SPAG1	1.03008	3.70664	1.33798e-25	1.2427e-24	Up
NCAPH	1.27461	3.62789	1.39678e-25	1.29663e-24	Up
FGFBP3	-1.1272	5.4993	1.41975e-25	1.31726e-24	Down
AC023421.1	-2.10471	3.53658	1.53013e-25	1.41666e-24	Down
FERMT1	-1.22619	5.91104	1.70051e-25	1.57026e-24	Down
MFAP2	1.72255	3.11804	1.78178e-25	1.64098e-24	Up
AFAP1L1	1.06673	3.78827	2.06955e-25	1.90001e-24	Up
ANKRD45	1.38829	3.27457	2.14697e-25	1.96903e-24	Up
SKA1	1.47636	3.14085	2.22568e-25	2.03908e-24	Up
MYT1	-1.08591	5.18731	2.34835e-25	2.14922e-24	Down
CORO6	-1.64044	3.87622	2.72455e-25	2.48703e-24	Down
ITPRIPL1	1.23085	3.28785	2.78422e-25	2.54017e-24	Up
RNASE3	1.40323	3.17706	3.37612e-25	3.07058e-24	Up
HK3	1.47308	3.14762	3.4865e-25	3.16933e-24	Up
EMB	1.13328	3.42785	3.74933e-25	3.40119e-24	Up
UBE2QL1	-1.20858	4.87269	3.85171e-25	3.49226e-24	Down
EYA2	1.11128	4.23255	3.91115e-25	3.54066e-24	Up
CST3	1.04033	9.86144	4.16233e-25	3.75833e-24	Up
SNX20	1.49767	3.05886	4.28544e-25	3.86351e-24	Up
GOLT1A	2.03109	3.15702	4.7077e-25	4.23548e-24	Up
TPTE2P1	-1.24255	3.52835	4.85218e-25	4.36323e-24	Down
EXO1	1.54118	3.1746	5.19666e-25	4.65626e-24	Up
CDK1	1.2655	3.92649	5.32957e-25	4.77291e-24	Up
SPON2	1.5897	3.16435	5.42104e-25	4.84491e-24	Up
GAP43	1.06788	8.55187	5.53197e-25	4.94154e-24	Up
NAMPTP1	1.33809	3.27503	5.62538e-25	5.01985e-24	Up
KIFC1	1.30642	4.15873	6.00956e-25	5.35178e-24	Up
SCN3B	-1.38725	5.40065	6.3756e-25	5.66623e-24	Down
CDC6	1.28273	3.25908	7.38666e-25	6.54487e-24	Up
TC2N	1.40963	3.1264	7.50833e-25	6.64932e-24	Up
TTK	1.45759	3.20638	7.56797e-25	6.69536e-24	Up
SHD	-1.2401	7.30002	7.66979e-25	6.78202e-24	Down
CFAP52	1.51301	3.41351	8.86357e-25	7.81395e-24	Up
ZFP36	1.20335	7.33737	9.51835e-25	8.38275e-24	Up
AMZ1	-1.12499	3.85772	9.69315e-25	8.53241e-24	Down
CCL2	1.59355	5.66643	9.94733e-25	8.74736e-24	Up
CENPM	1.0864	3.72346	1.09774e-24	9.64345e-24	Up
SCN3A	-1.01867	5.29411	1.30427e-24	1.14178e-23	Down
TMEM271	-1.30707	4.40697	1.34416e-24	1.17611e-23	Down
LHX5-AS1	-2.3443	4.28318	1.35978e-24	1.18918e-23	Down
NID2	1.31354	3.38686	1.49252e-24	1.30396e-23	Up
HAPLN1	-1.379	4.4963	1.51616e-24	1.3233e-23	Down
SRRM4	-1.51943	3.72955	1.61596e-24	1.4069e-23	Down
HIST1H3E	1.30604	3.27446	1.66478e-24	1.44868e-23	Up
SYP	-1.13033	7.05646	1.69749e-24	1.47641e-23	Down
RPL39L	1.1741	3.69144	1.7733e-24	1.54082e-23	Up
CKAP2L	1.42517	3.2572	1.80471e-24	1.56733e-23	Up
RAD54L	1.32062	3.25428	1.88774e-24	1.63619e-23	Up
AC125807.2	1.62045	3.0832	1.93145e-24	1.67242e-23	Up
GABRD	-1.51716	5.85951	2.08125e-24	1.79947e-23	Down
CCDC40	1.15355	3.42767	2.28937e-24	1.97551e-23	Up
ACTA2	1.17228	5.44304	2.45574e-24	2.11699e-23	Up
RIBC1	1.28009	3.40981	2.45921e-24	2.11894e-23	Up
MYO5C	1.27601	3.30803	2.55648e-24	2.20058e-23	Up
HELZ2	1.00284	3.86193	2.83784e-24	2.44157e-23	Up
SCGB1D2	1.91656	3.32998	2.89202e-24	2.48697e-23	Up
DGCR10	-1.24869	3.53867	3.21714e-24	2.76248e-23	Down
GRB14	1.62813	3.07907	3.42008e-24	2.93258e-23	Up
CENPK	1.39098	3.14379	3.48972e-24	2.98921e-23	Up
AC009902.2	1.42801	3.36315	3.84111e-24	3.28378e-23	Up
AL121899.1	1.68059	3.16907	4.52468e-24	3.855e-23	Up
CITED4	1.09188	3.89921	4.55901e-24	3.88047e-23	Up
ARHGAP11A	1.15901	3.45686	4.66679e-24	3.96643e-23	Up
SUSD2	1.23742	3.23048	4.9226e-24	4.17777e-23	Up
FAM181A-AS1	1.31103	3.17494	5.16043e-24	4.37538e-23	Up
IGLC3	2.55849	3.57319	5.33804e-24	4.52159e-23	Up
NFE2L3	1.05646	3.44252	5.72607e-24	4.84558e-23	Up
CDH6	1.01966	3.52745	5.84586e-24	4.93786e-23	Up
AC109439.2	-1.60665	3.71138	5.92747e-24	5.00392e-23	Down
IFI44L	1.33875	5.03151	5.96471e-24	5.03294e-23	Up
TMEM119	1.01588	5.39914	6.17898e-24	5.20872e-23	Up
FOXM1	1.32046	4.35944	6.25836e-24	5.27309e-23	Up
MTTP	1.33687	3.25416	7.00637e-24	5.89484e-23	Up
HTR2A	-1.46359	3.68847	7.01265e-24	5.89729e-23	Down
KCNE3	1.17651	3.29141	8.09293e-24	6.79923e-23	Up
TEKT2	1.22265	3.68553	8.52084e-24	7.15187e-23	Up
LRRC61	1.43774	3.44079	9.17695e-24	7.6906e-23	Up
MYH7	-1.31071	4.93373	9.18025e-24	7.6906e-23	Down
FBXO41	-1.08662	4.84015	9.28698e-24	7.77629e-23	Down
FAS	1.01492	3.7318	9.76034e-24	8.16094e-23	Up
CD274	1.31994	3.19008	9.93471e-24	8.29784e-23	Up
ADAMTSL4	1.33403	3.14645	1.04507e-23	8.71326e-23	Up
KCNE4	1.20638	3.78876	1.1401e-23	9.48293e-23	Up
RYR3	1.42631	3.34365	1.16857e-23	9.70597e-23	Up
PAMR1	1.1796	4.8849	1.32588e-23	1.09865e-22	Up
RNU6-277P	-1.12133	3.79644	1.45375e-23	1.20063e-22	Down
VSIG4	1.1149	6.70741	1.47855e-23	1.21996e-22	Up
C16orf89	1.15991	4.5104	1.59387e-23	1.31449e-22	Up
LRRK2	1.11345	3.76074	1.59474e-23	1.31459e-22	Up
CACNA2D3	-1.3727	3.84979	1.64582e-23	1.35479e-22	Down
OIP5	1.1946	3.34576	1.73999e-23	1.43163e-22	Up
AC027281.1	1.84154	3.08139	1.82744e-23	1.50288e-22	Up
IGFN1	-1.75285	3.76864	1.89127e-23	1.55391e-22	Down
DUSP9	-1.39003	3.80157	2.02366e-23	1.66113e-22	Down
LINC02559	-1.38849	3.34986	2.12356e-23	1.73987e-22	Down
RGN	1.16501	4.29486	2.21211e-23	1.81073e-22	Up
SLC25A24	1.22958	3.24072	2.38609e-23	1.94768e-22	Up
SIGLEC7	1.2903	3.16986	2.42765e-23	1.97976e-22	Up
AL139393.2	1.11742	4.94315	2.52981e-23	2.05828e-22	Up
DUSP5	1.30888	4.09808	2.78712e-23	2.26342e-22	Up
FAM110C	1.5326	3.16945	2.79954e-23	2.27245e-22	Up
NOS2	1.53691	3.44059	2.80345e-23	2.27352e-22	Up
LILRA2	1.09259	3.36189	2.922e-23	2.36747e-22	Up
FRRS1L	-1.1785	4.69928	3.173e-23	2.5649e-22	Down
SLC17A8	-2.37461	3.75133	3.29197e-23	2.65984e-22	Down
C10orf105	1.81094	3.20588	3.37099e-23	2.72118e-22	Up
MORN3	1.40232	3.22126	3.57058e-23	2.87831e-22	Up
HLA-DQB1-AS1	1.49734	3.07146	3.72162e-23	2.99869e-22	Up
NEXN	1.08578	3.38154	3.82507e-23	3.07922e-22	Up
AC021739.5	-1.04076	4.02111	3.98525e-23	3.20521e-22	Down
PRF1	1.40833	3.09107	4.48571e-23	3.60056e-22	Up
APLNR	1.37857	7.38366	4.60259e-23	3.68961e-22	Up
ADAMTS1	1.19198	4.13635	4.84851e-23	3.88346e-22	Up
MICB	1.25399	3.20006	5.18705e-23	4.14893e-22	Up
AL355922.1	1.50983	3.08206	5.58672e-23	4.4625e-22	Up
CEP112	1.24481	3.21257	5.69053e-23	4.53508e-22	Up
TOM1L1	1.46369	3.06283	6.20626e-23	4.93935e-22	Up
AL355916.1	-1.63806	5.09108	7.16184e-23	5.68437e-22	Down
LINC01736	1.13556	5.40783	7.43849e-23	5.89326e-22	Up
RAB3A	-1.43574	6.90248	8.64012e-23	6.82059e-22	Down
AP000763.2	-2.0407	4.4209	9.26495e-23	7.30396e-22	Down
CYP1B1	1.38686	3.76145	9.61045e-23	7.56953e-22	Up
TMEM196	-1.53362	3.6048	1.08556e-22	8.5311e-22	Down
CISTR	-1.5418	3.34464	1.09481e-22	8.59991e-22	Down
CSDC2	-1.19583	6.63432	1.13655e-22	8.9118e-22	Down
AC126407.1	-1.07705	3.82514	1.18956e-22	9.31909e-22	Down
KCNK13	1.09587	3.34898	1.29153e-22	1.00954e-21	Up
S100A8	1.51877	4.23996	1.3588e-22	1.06117e-21	Up
GINS2	1.01751	3.71837	1.38911e-22	1.08388e-21	Up
MYT1L	-1.68102	3.95042	1.52168e-22	1.18468e-21	Down
GRIN1	-1.78524	5.83553	1.5935e-22	1.23894e-21	Down
SPHK1	1.1174	3.67424	1.62244e-22	1.26032e-21	Up
GPR84	1.38594	3.08667	1.63964e-22	1.27312e-21	Up
AC018755.4	1.03152	3.59259	1.70055e-22	1.31983e-21	Up
BATF2	1.09596	3.71535	1.73554e-22	1.34579e-21	Up
CSF2RB	1.22703	3.19476	1.83777e-22	1.42254e-21	Up
S100A2	1.08783	3.40878	1.86778e-22	1.44386e-21	Up
DDR2	1.06914	4.68735	1.86978e-22	1.44477e-21	Up
KIF14	1.45169	3.05674	2.05226e-22	1.58228e-21	Up
FBXL16	-1.17996	7.2648	2.09122e-22	1.61161e-21	Down
ORC1	1.33694	3.16683	2.69986e-22	2.07246e-21	Up
DES	2.11602	3.47392	2.72039e-22	2.0873e-21	Up
MGARP	1.29711	3.2866	3.12367e-22	2.3894e-21	Up
AL353597.2	-1.57432	3.23329	3.71703e-22	2.83709e-21	Down
FHDC1	-1.15884	4.15057	3.81606e-22	2.91014e-21	Down
IGHV1-18	2.58288	3.13083	3.94452e-22	3.00418e-21	Up
C7	1.57397	3.57784	4.38221e-22	3.33029e-21	Up
TRIP13	1.06346	3.43064	4.43949e-22	3.37235e-21	Up
STK32B	1.23697	3.66578	4.76908e-22	3.61489e-21	Up
AC010424.1	1.26159	3.75853	4.82574e-22	3.65625e-21	Up
TMEM179	-1.19037	5.08551	4.96846e-22	3.76276e-21	Down
GPR3	1.18327	3.41105	5.72963e-22	4.32798e-21	Up
ESPL1	1.38598	3.10477	5.88046e-22	4.43809e-21	Up
HTR2C	1.99475	3.27818	6.01958e-22	4.53917e-21	Up
NMNAT3	1.07694	3.60853	7.01642e-22	5.28177e-21	Up
KCNQ5	-1.10773	4.12267	7.49778e-22	5.63443e-21	Down
SKA3	1.22782	3.38544	7.84552e-22	5.88313e-21	Up
KCNC1	-1.02915	4.02704	7.86032e-22	5.89171e-21	Down
CDH18	-1.26341	3.73743	8.03612e-22	6.01833e-21	Down
DLGAP3	-1.17801	4.52714	9.09245e-22	6.8007e-21	Down
CPLX2	-1.63781	6.84186	1.04957e-21	7.84025e-21	Down
HSF2BP	-1.1071	3.56455	1.13354e-21	8.46028e-21	Down
HRH3	-1.47095	4.34157	1.16504e-21	8.69168e-21	Down
THBD	1.31146	3.48909	1.26269e-21	9.41618e-21	Up
DDX60L	1.06288	3.35727	1.47241e-21	1.09382e-20	Up
AC009902.3	1.38248	3.30914	1.50208e-21	1.11444e-20	Up
ADAM28	1.01147	3.75591	1.5438e-21	1.14394e-20	Up
HECW1	-1.26303	3.43345	1.57545e-21	1.16591e-20	Down
CLSPN	1.40805	3.077	1.97063e-21	1.45345e-20	Up
CAVIN3	1.16019	3.43689	2.20139e-21	1.62161e-20	Up
LINC01445	1.82242	3.31581	2.22274e-21	1.63664e-20	Up
ANGPTL4	1.04733	5.08355	2.4196e-21	1.77786e-20	Up
DEPDC1B	1.34406	3.13372	2.484e-21	1.82365e-20	Up
HLA-G	1.15834	3.31647	2.79805e-21	2.04659e-20	Up
SEZ6L2	-1.094	6.84942	2.79998e-21	2.04704e-20	Down
ANK1	-1.06116	3.59933	3.01579e-21	2.20207e-20	Down
RUNX3	1.23177	3.16676	3.07412e-21	2.24279e-20	Up
CST7	1.30082	3.14181	3.13177e-21	2.28294e-20	Up
IGKC	2.39056	4.54097	3.14522e-21	2.2918e-20	Up
SCN8A	-1.12785	4.02148	3.17481e-21	2.31144e-20	Down
MYO16	-1.08789	4.03186	3.43083e-21	2.49368e-20	Down
CHST8	1.32581	3.8219	3.6116e-21	2.6229e-20	Up
GFRA1	-1.17598	4.79806	3.6834e-21	2.67283e-20	Down
KLRC3	-1.04495	3.76603	4.08017e-21	2.95219e-20	Down
IGKV1-5	2.72945	3.48145	4.75951e-21	3.43379e-20	Up
CASP8	1.18054	3.21195	4.79317e-21	3.45665e-20	Up
AL049839.2	1.41549	3.11244	5.10069e-21	3.67237e-20	Up
GLP1R	-1.98199	3.1138	5.93075e-21	4.25949e-20	Down
ZFR2	-1.61315	3.48567	6.96199e-21	4.9899e-20	Down
HSPB7	1.35465	3.11013	7.47068e-21	5.34357e-20	Up
SNAP25	-1.67035	8.52896	7.81595e-21	5.58597e-20	Down
SIRPB2	1.14122	3.23213	7.94071e-21	5.6705e-20	Up
GDNF-AS1	-1.15279	3.45506	8.27418e-21	5.89662e-20	Down
SSC5D	1.28462	3.1569	8.48541e-21	6.04469e-20	Up
SHISAL1	-1.38933	4.54822	8.65547e-21	6.16082e-20	Down
SLC7A3	1.46705	3.27138	8.68756e-21	6.18115e-20	Up
BVES	1.03022	3.66223	1.03637e-20	7.3439e-20	Up
CHGA	-1.50476	6.41646	1.06269e-20	7.52428e-20	Down
NCF1C	1.23567	3.14419	1.10735e-20	7.83099e-20	Up
RINL	1.06731	3.33807	1.20804e-20	8.53621e-20	Up
CBR1	1.04742	6.55199	1.2783e-20	9.01809e-20	Up
LGI4	1.18542	4.95077	1.28681e-20	9.0672e-20	Up
PRAME	2.33511	2.86367	1.2891e-20	9.0797e-20	Up
BTBD17	-1.06676	6.35803	1.31349e-20	9.24404e-20	Down
HSF4	-1.00285	4.22284	1.37753e-20	9.68303e-20	Down
B3GALT5-AS1	1.12626	3.24931	1.40759e-20	9.87456e-20	Up
AL162231.2	1.23126	3.16322	1.47518e-20	1.03198e-19	Up
PRICKLE3	1.35004	3.05665	1.58473e-20	1.1064e-19	Up
COL27A1	1.13632	3.26555	1.75025e-20	1.2176e-19	Up
ACCS	1.1046	3.273	1.77432e-20	1.23288e-19	Up
MIR124-2	-1.4157	3.21737	1.88444e-20	1.30783e-19	Down
PNMA3	-1.10594	4.61382	1.89578e-20	1.31518e-19	Down
CTSK	1.00308	4.74676	1.90879e-20	1.32264e-19	Up
CDK5R2	-1.34385	5.36989	1.95919e-20	1.35595e-19	Down
AL353597.1	-1.69261	3.07273	2.04383e-20	1.41118e-19	Down
PNCK	-1.09565	4.19007	2.169e-20	1.49643e-19	Down
RBPMS	1.03468	3.34913	2.6452e-20	1.81781e-19	Up
ACE	1.16773	3.31621	2.71869e-20	1.86758e-19	Up
SLC8A2	-1.36472	4.79736	2.75058e-20	1.88874e-19	Down
TRH	1.98234	4.20534	2.99572e-20	2.05225e-19	Up
AJ011932.1	1.58873	3.06694	3.19488e-20	2.18527e-19	Up
STEAP1	1.25392	3.20354	3.24023e-20	2.21542e-19	Up
ADAMTS7	1.37793	3.07627	3.3748e-20	2.3042e-19	Up
UBXN10	1.74157	3.26953	3.62982e-20	2.47407e-19	Up
SLC4A10	-1.47807	4.22329	3.83565e-20	2.61233e-19	Down
FAM111B	1.25061	3.25985	4.19089e-20	2.84652e-19	Up
IGHJ3	3.09944	3.15625	4.25339e-20	2.88786e-19	Up
RASGRF1	-1.27103	4.43576	4.30921e-20	2.92462e-19	Down
SHISAL2B	-2.23415	3.20399	4.56439e-20	3.09062e-19	Down
SSTR1	-1.34384	4.35479	4.75828e-20	3.21942e-19	Down
DNAJC22	1.25138	3.12804	4.79718e-20	3.24449e-19	Up
CCDC152	1.12157	3.25454	5.46081e-20	3.68337e-19	Up
MND1	1.16099	3.22731	5.83994e-20	3.93606e-19	Up
AC009227.1	-1.30212	3.31184	6.09058e-20	4.09711e-19	Down
HOPX	1.07719	5.42611	6.40636e-20	4.30622e-19	Up
FOXD1	1.0279	3.93195	6.46525e-20	4.34414e-19	Up
KCNT1	-1.59761	3.33817	6.50976e-20	4.36902e-19	Down
CHRM1	-1.51145	4.74232	6.62944e-20	4.44594e-19	Down
C8orf88	1.00541	3.39312	6.66541e-20	4.46835e-19	Up
GJD2	-1.85053	3.23996	6.72546e-20	4.50516e-19	Down
STXBP6	-1.01614	4	6.73644e-20	4.51078e-19	Down
SYN1	-1.33695	6.9965	7.26538e-20	4.85569e-19	Down
RGS7	-1.1181	4.67685	9.36971e-20	6.23591e-19	Down
SCRT2	-1.1762	3.58697	1.00042e-19	6.64051e-19	Down
NCF1	1.28898	3.07565	1.0573e-19	7.01274e-19	Up
MCF2	-1.13714	3.45597	1.09522e-19	7.25602e-19	Down
TAGLN3	-1.05065	7.1929	1.11084e-19	7.35395e-19	Down
RAD51	1.19154	3.23934	1.1849e-19	7.83242e-19	Up
CELF4	-1.40427	4.75163	1.24249e-19	8.19761e-19	Down
RNU6-353P	-1.33259	3.39556	1.31094e-19	8.63949e-19	Down
E2F2	1.3169	3.20986	1.55993e-19	1.02534e-18	Up
ANKRD35	1.03363	4.09387	1.56145e-19	1.02596e-18	Up
CSMD1	-1.02327	3.55123	1.61548e-19	1.06026e-18	Down
GCH1	1.11435	3.23254	1.76029e-19	1.15357e-18	Up
PHEX	1.14348	3.19924	1.80504e-19	1.18217e-18	Up
FAM81A	-1.06032	4.118	2.05457e-19	1.34191e-18	Down
EPHA10	-1.2138	3.35929	2.20959e-19	1.44154e-18	Down
AL359091.1	-1.0443	5.12065	2.26298e-19	1.47473e-18	Down
ADAMTS15	1.22204	3.87832	2.50171e-19	1.62667e-18	Up
C8orf34-AS1	1.59607	3.06966	2.52585e-19	1.64114e-18	Up
ZMYND12	1.11437	3.27765	2.5539e-19	1.65814e-18	Up
TRIM38	1.06485	3.26993	2.71037e-19	1.75713e-18	Up
AC125616.1	-1.64959	3.17703	2.81059e-19	1.82008e-18	Down
CDCP1	1.28068	3.06588	3.09317e-19	1.9979e-18	Up
KCNN4	1.32817	3.07706	3.37783e-19	2.17855e-18	Up
LRRC46	1.26992	3.1911	3.40927e-19	2.19721e-18	Up
CDC25C	1.3141	3.06815	3.47027e-19	2.23406e-18	Up
AC092681.1	-1.05568	3.71673	3.62196e-19	2.33085e-18	Down
AJUBA	1.01752	3.37412	3.62782e-19	2.33377e-18	Up
MIR7158	-1.21639	3.77315	3.85494e-19	2.47624e-18	Down
NEGR1	-1.0095	4.15192	3.90228e-19	2.50573e-18	Down
SNRPGP10	1.03815	3.59207	4.00294e-19	2.56848e-18	Up
CNNM1	-1.37283	3.52655	4.12374e-19	2.64406e-18	Down
DNMBP-AS1	-1.43206	3.19675	4.19959e-19	2.69072e-18	Down
DTL	1.12624	3.51185	4.23994e-19	2.71555e-18	Up
SCN2B	-1.18232	4.77566	4.24145e-19	2.71555e-18	Down
SLC1A6	-1.14028	3.40445	4.25017e-19	2.72014e-18	Down
AC007490.1	-1.03981	3.5855	4.26328e-19	2.72753e-18	Down
TIFA	1.09526	3.2441	4.38623e-19	2.80415e-18	Up
CA4	1.31514	4.88948	4.68293e-19	2.99055e-18	Up
SLC49A3	1.00372	3.34179	4.97232e-19	3.17189e-18	Up
FBLN2	1.11781	3.85808	5.29803e-19	3.36862e-18	Up
IFNLR1	1.10273	3.21738	5.38633e-19	3.42352e-18	Up
LILRA1	1.07984	3.24593	6.29928e-19	3.99365e-18	Up
MIR1249	-1.05299	3.85475	6.36358e-19	4.03295e-18	Down
MSLN	1.30407	3.14536	6.47181e-19	4.10006e-18	Up
FAM180B	1.4786	3.07413	8.11573e-19	5.12484e-18	Up
BRINP1	-1.00718	5.75549	8.41179e-19	5.30797e-18	Down
AC018410.1	-1.56714	3.08247	9.91152e-19	6.23187e-18	Down
SPN	1.18978	3.12882	9.99406e-19	6.27926e-18	Up
AC012558.1	-1.13156	3.46869	1.04751e-18	6.57441e-18	Down
KCNC2	-1.65848	3.75424	1.07188e-18	6.72255e-18	Down
SRRM3	-1.08484	4.49781	1.10158e-18	6.90388e-18	Down
C1QTNF1	1.05278	5.38502	1.16724e-18	7.30757e-18	Up
MAPK15	1.7622	3.06096	1.17783e-18	7.37125e-18	Up
CHEK2	1.06952	3.2697	1.18801e-18	7.43229e-18	Up
TES	1.05818	3.26495	1.36977e-18	8.52978e-18	Up
RARRES1	1.35678	3.12049	1.46762e-18	9.13261e-18	Up
SCN2A	-1.14314	4.3321	1.49119e-18	9.2727e-18	Down
LCNL1	-1.28332	4.40135	1.56467e-18	9.71582e-18	Down
DACH2	-1.31489	3.56028	1.59797e-18	9.91748e-18	Down
CFAP43	1.36383	3.06794	1.83733e-18	1.13606e-17	Up
RGS1	1.14573	5.79268	1.92361e-18	1.18731e-17	Up
TCF7	1.21621	3.10045	1.95695e-18	1.2062e-17	Up
CXCL8	1.71981	3.72593	1.95697e-18	1.2062e-17	Up
RIMS1	-1.25286	3.53878	2.13569e-18	1.31312e-17	Down
GNGT2	1.05333	3.2517	2.26845e-18	1.39133e-17	Up
LINC02283	-1.23606	6.24838	2.42026e-18	1.48289e-17	Down
IGHG1	2.53282	4.42558	2.60534e-18	1.5935e-17	Up
AC124798.1	-1.02205	3.68484	3.12329e-18	1.90034e-17	Down
SEMA3F	1.15559	3.28305	3.73683e-18	2.26185e-17	Up
RFPL1S	-1.37127	3.90349	3.83367e-18	2.31967e-17	Down
PLPPR3	-1.09352	4.22472	3.86755e-18	2.33936e-17	Down
ADM	1.32048	4.03827	4.04464e-18	2.44226e-17	Up
AC092162.3	-1.30663	3.49763	4.06857e-18	2.45586e-17	Down
SLC12A5	-1.6047	4.77316	4.28647e-18	2.58294e-17	Down
SLC6A11	1.24723	5.34477	4.80342e-18	2.88848e-17	Up
MIR616	1.30487	3.2768	5.03756e-18	3.0272e-17	Up
NFKBIZ	1.06116	3.25519	5.38298e-18	3.22813e-17	Up
FAM163B	-1.43443	5.78137	6.36761e-18	3.80557e-17	Down
FBN3	1.3246	3.11275	8.70935e-18	5.16983e-17	Up
NCR3LG1	-1.12884	3.37373	9.30139e-18	5.51752e-17	Down
WSCD2	-1.3748	3.645	1.02476e-17	6.06646e-17	Down
RCAN3	1.14525	3.15829	1.05794e-17	6.26077e-17	Up
GABRB2	-1.80837	4.04481	1.11466e-17	6.5831e-17	Down
ADARB2	-1.04198	4.1725	1.13544e-17	6.70355e-17	Down
IQSEC3	-1.33241	4.39514	1.14635e-17	6.76569e-17	Down
SBSPON	1.31936	3.18782	1.15207e-17	6.79718e-17	Up
DYNLRB2	1.11625	3.46272	1.15993e-17	6.84124e-17	Up
GPC3	1.46368	3.4615	1.39886e-17	8.21723e-17	Up
SGO1	1.28929	3.03938	1.42941e-17	8.3939e-17	Up
GLRA3	-1.30143	3.48523	1.48004e-17	8.68245e-17	Down
ACTG2	1.58968	3.14249	1.61672e-17	9.45264e-17	Up
CDH22	-1.01049	4.1439	1.84771e-17	1.07708e-16	Down
NEFM	-2.00636	5.61022	1.86256e-17	1.08538e-16	Down
TESPA1	-2.37401	4.02343	1.94405e-17	1.13136e-16	Down
VCAM1	1.14395	5.11033	2.04951e-17	1.19154e-16	Up
ASPN	1.3005	3.05114	2.06653e-17	1.20104e-16	Up
AL022337.1	-1.22251	3.27525	2.24929e-17	1.3038e-16	Down
ARHGDIG	-1.09498	5.40712	2.27869e-17	1.3204e-16	Down
MMRN1	1.20416	3.14143	2.34456e-17	1.35677e-16	Up
AC005740.1	-1.49447	3.13536	2.7341e-17	1.57803e-16	Down
VWC2L	-1.48279	3.37192	2.89215e-17	1.66651e-16	Down
USH1C	-1.35538	5.39211	2.98027e-17	1.71559e-16	Down
ARSF	1.40089	3.52769	3.26093e-17	1.87469e-16	Up
AL391845.2	-1.39608	3.23062	3.45632e-17	1.98181e-16	Down
SFRP2	-1.66959	7.60906	3.55281e-17	2.03381e-16	Down
HMGCLL1	-1.04983	3.47512	3.69969e-17	2.11582e-16	Down
KCNK12	-1.14684	3.40203	3.78258e-17	2.1604e-16	Down
ARHGAP44	-1.12144	3.75453	3.84407e-17	2.19409e-16	Down
EID3	1.18638	3.14166	3.91823e-17	2.23569e-16	Up
TLR10	1.09308	3.18064	3.97051e-17	2.26404e-16	Up
CKMT1B	-1.1071	3.46983	4.05657e-17	2.31011e-16	Down
CA10	-1.11119	5.50816	4.1508e-17	2.36224e-16	Down
RDH5	1.19634	3.06697	4.16834e-17	2.37144e-16	Up
NAPB	-1.16146	6.3005	4.39751e-17	2.49897e-16	Down
HAR1B	-1.36849	3.14929	4.55165e-17	2.58448e-16	Down
LILRA4	1.18865	3.63919	4.63497e-17	2.62923e-16	Up
OSM	1.26539	3.39377	5.11045e-17	2.8952e-16	Up
TNNT1	-1.27008	3.67456	5.24765e-17	2.97197e-16	Down
AC007098.1	1.05922	3.2148	5.54092e-17	3.133e-16	Up
ARHGAP15	1.20058	3.06754	5.79663e-17	3.27441e-16	Up
TFPI	1.15952	3.47038	5.81783e-17	3.28533e-16	Up
AL133264.2	1.09061	3.17303	6.05047e-17	3.4134e-16	Up
SLC47A1	1.20022	3.19399	6.24979e-17	3.52245e-16	Up
AC025211.1	-1.00244	3.54196	6.36518e-17	3.58632e-16	Down
SCX	1.07055	3.66995	6.6953e-17	3.76748e-16	Up
TFEC	1.12557	3.12068	8.32882e-17	4.66121e-16	Up
DLGAP1-AS4	-1.61404	3.45627	9.63053e-17	5.36742e-16	Down
AC092131.1	1.20318	3.34576	1.0071e-16	5.60935e-16	Up
CAMK2A	-1.88434	6.8559	1.05458e-16	5.86075e-16	Down
SNCB	-1.43495	7.06308	1.07862e-16	5.98863e-16	Down
NPM2	-1.32054	4.13424	1.08882e-16	6.04337e-16	Down
BRD9P2	-1.13073	3.31847	1.09898e-16	6.09783e-16	Down
KHDRBS2	-1.09411	3.56546	1.12044e-16	6.2149e-16	Down
CAMKV	-1.35291	5.39862	1.13743e-16	6.30716e-16	Down
PRKCB	-1.1536	5.25747	1.14441e-16	6.34385e-16	Down
MKI67	1.1089	3.76982	1.22994e-16	6.79648e-16	Up
TRBC2	1.12838	3.3338	1.30592e-16	7.20043e-16	Up
IGLV1-47	1.94494	3.37192	1.3976e-16	7.7035e-16	Up
AC098614.1	1.00132	3.25661	1.4378e-16	7.92012e-16	Up
GABRA1	-1.80674	4.68535	1.82959e-16	1.00278e-15	Down
ARSI	1.14766	3.23435	1.94742e-16	1.06703e-15	Up
CFAP300	1.12453	3.34536	2.0296e-16	1.11136e-15	Up
ENPEP	1.13224	3.12897	2.10954e-16	1.15369e-15	Up
AC026790.1	-1.40084	3.10483	2.39712e-16	1.30771e-15	Down
SHANK1	-1.15664	4.3352	2.55107e-16	1.38952e-15	Down
PVALB	-1.81972	3.92638	2.58039e-16	1.40506e-15	Down
TNFSF8	1.08994	3.1388	2.64857e-16	1.44129e-15	Up
MARVELD3	-1.20248	3.42342	2.71127e-16	1.47436e-15	Down
VSNL1	-1.86061	6.72295	2.78808e-16	1.51344e-15	Down
SMIM10L2B	-1.12441	4.43607	3.27111e-16	1.76743e-15	Down
MCF2L2	-1.05436	3.38036	3.38333e-16	1.82637e-15	Down
PPP2R2C	-1.15343	5.19163	3.39319e-16	1.83113e-15	Down
CTXN3	-2.07764	3.12624	3.40921e-16	1.83864e-15	Down
CASC1	1.10011	3.23735	3.44725e-16	1.85859e-15	Up
COL2A1	1.79888	2.98971	3.81186e-16	2.05075e-15	Up
TMSB4XP1	1.02526	3.20833	3.93429e-16	2.11531e-15	Up
AL121820.2	1.12383	3.69353	4.45203e-16	2.38636e-15	Up
DDN	-1.69669	5.63916	4.57537e-16	2.44872e-15	Down
DAPL1	-1.70503	4.0469	4.74318e-16	2.53466e-15	Down
CAMK4	-1.16969	3.76387	4.79514e-16	2.56087e-15	Down
ARC	1.15028	6.16431	5.13647e-16	2.74065e-15	Up
RIMS3	-1.12196	5.30721	5.33098e-16	2.84011e-15	Down
SLC7A10	1.71945	3.55946	5.5674e-16	2.96246e-15	Up
ATF3	1.00907	4.53396	5.68461e-16	3.02391e-15	Up
CXCL14	1.3962	6.17588	5.9015e-16	3.13738e-15	Up
HMMR	1.06446	3.2345	6.21866e-16	3.30398e-15	Up
AC010226.1	1.1373	3.09358	6.38392e-16	3.38665e-15	Up
HLA-U	1.05076	3.18118	6.70948e-16	3.55505e-15	Up
AC080038.1	1.03134	3.272	7.0016e-16	3.70759e-15	Up
COL22A1	1.289	3.60403	7.072e-16	3.74374e-15	Up
ZC3HAV1L	1.14742	3.10323	7.32035e-16	3.87404e-15	Up
STX1A	-1.23484	5.33209	7.46724e-16	3.94939e-15	Down
RMST	1.19434	3.19887	7.50606e-16	3.96872e-15	Up
LRTM2	-1.35335	3.776	7.5503e-16	3.99091e-15	Down
PHYHIP	-1.3688	6.56054	8.42542e-16	4.44007e-15	Down
ALDH1L1-AS2	1.07024	3.83825	8.77512e-16	4.62158e-15	Up
CPNE9	-1.46865	3.37506	8.93133e-16	4.70244e-15	Down
CACNA1I	-1.24981	3.31809	1.08268e-15	5.67313e-15	Down
PIK3CG	1.15803	3.06063	1.15966e-15	6.06923e-15	Up
MIR1250	-1.11489	3.29703	1.1635e-15	6.0875e-15	Down
LILRB2	1.09918	3.10293	1.63566e-15	8.49951e-15	Up
SNCG	-1.24369	6.35264	1.71447e-15	8.90114e-15	Down
CA15P1	-1.3136	3.12668	1.76518e-15	9.15627e-15	Down
CCL18	2.22502	3.25849	1.98415e-15	1.02677e-14	Up
AC099677.1	1.1195	3.10279	2.19288e-15	1.13111e-14	Up
DIRAS2	-1.05498	5.57255	2.26061e-15	1.16502e-14	Down
ATP2B3	-1.41778	3.84472	2.2637e-15	1.16627e-14	Down
ADGRA1-AS1	-1.00212	3.39765	2.38428e-15	1.22659e-14	Down
PTPRB	1.03766	4.19218	2.73168e-15	1.4012e-14	Up
AL031658.2	-1.31475	3.14106	2.79205e-15	1.43132e-14	Down
KNL1	1.17331	3.09655	2.80638e-15	1.43825e-14	Up
AC060766.1	1.07381	3.12918	2.80877e-15	1.43905e-14	Up
AC025165.4	1.14556	3.22451	3.03931e-15	1.5558e-14	Up
MPPED1	-1.62274	3.94572	3.45806e-15	1.76346e-14	Down
SYT16	-1.08295	3.64027	3.63226e-15	1.85014e-14	Down
DLEC1	1.02297	3.20824	3.67418e-15	1.8704e-14	Up
ALPK1	1.09648	3.09717	3.67734e-15	1.87147e-14	Up
AC140912.1	-1.03339	3.35721	3.89154e-15	1.97531e-14	Down
AC092958.1	1.04884	3.33197	3.9513e-15	2.00507e-14	Up
AC005336.1	1.0892	3.10137	4.13429e-15	2.0961e-14	Up
MFSD4A	-1.12391	4.40768	4.2851e-15	2.1688e-14	Down
OLFML1	1.18073	3.08755	4.48258e-15	2.26548e-14	Up
THSD4	-1.01266	3.47664	4.54198e-15	2.29351e-14	Down
FOXD3	1.35717	3.04612	5.00822e-15	2.52312e-14	Up
SULT4A1	-1.58748	5.83041	5.13019e-15	2.58234e-14	Down
PYGM	1.10065	4.45406	5.33693e-15	2.68276e-14	Up
CRYZL2P	1.01248	3.19334	5.52249e-15	2.77423e-14	Up
AC016717.2	-1.30331	3.11037	5.57293e-15	2.79796e-14	Down
LINC02058	-1.06722	3.47326	5.64752e-15	2.8346e-14	Down
KLRC4	-1.01531	3.72384	7.28312e-15	3.63575e-14	Down
ADAM11	-1.12582	4.27971	7.51516e-15	3.74838e-14	Down
HACD4	1.07648	3.10619	7.80225e-15	3.88936e-14	Up
PPP1R1C	1.04837	3.17225	8.20579e-15	4.08007e-14	Up
FGFR3	1.00544	6.61357	8.60555e-15	4.27398e-14	Up
DRAIC	-1.16966	3.2257	8.80689e-15	4.3715e-14	Down
PLB1	1.04202	3.13917	9.23541e-15	4.57643e-14	Up
HIST1H2BJ	1.13128	3.07533	9.70389e-15	4.79907e-14	Up
LINC02166	1.11564	3.07871	9.71287e-15	4.80215e-14	Up
BST1	1.03245	3.15633	9.90715e-15	4.89683e-14	Up
HCN1	-1.59763	3.51911	1.14358e-14	5.62542e-14	Down
CCNO	1.50934	3.29523	1.2603e-14	6.18741e-14	Up
SYT1	-1.53508	6.60692	1.30732e-14	6.41646e-14	Down
AJAP1	-1.04906	3.70646	1.30802e-14	6.41762e-14	Down
FBLN7	1.17257	3.1676	1.47832e-14	7.23144e-14	Up
XRCC2	1.0531	3.1551	1.52042e-14	7.43322e-14	Up
RBFOX1	-1.4943	4.1936	1.59811e-14	7.80303e-14	Down
DLL3	-1.01761	8.33937	1.63693e-14	7.98498e-14	Down
AC007666.1	-1.04515	3.33766	1.71212e-14	8.34247e-14	Down
SLC22A6	-1.00726	3.77337	1.76654e-14	8.60525e-14	Down
AC092720.2	-1.07923	3.28074	1.77011e-14	8.62026e-14	Down
OLFM3	-1.53034	3.45768	2.06411e-14	1.00075e-13	Down
CLEC4F	-1.10045	3.30045	2.0695e-14	1.00308e-13	Down
PCSK2	-1.16987	4.68455	2.09985e-14	1.01667e-13	Down
SLFN12	1.09314	3.07659	2.17003e-14	1.05007e-13	Up
STIL	1.09277	3.10843	2.20757e-14	1.06705e-13	Up
MTATP8P1	-1.44947	4.39523	2.21726e-14	1.07144e-13	Down
AC022432.1	1.10702	3.09344	2.47248e-14	1.19181e-13	Up
MBNL3	1.13463	3.05083	2.48837e-14	1.19881e-13	Up
AC145098.1	1.05625	3.10357	2.54051e-14	1.22359e-13	Up
STAR	-1.30615	3.08129	2.5928e-14	1.24775e-13	Down
PACSIN1	-1.64485	6.0803	2.89332e-14	1.38817e-13	Down
VEPH1	-1.31222	4.01437	2.92788e-14	1.4036e-13	Down
GGACT	1.06445	3.1049	3.21181e-14	1.5351e-13	Up
SYT13	-1.41079	4.83744	3.33429e-14	1.59277e-13	Down
TMEM155	-1.5188	3.77843	3.34398e-14	1.59696e-13	Down
CNTNAP5	-1.1042	3.32765	3.63301e-14	1.73074e-13	Down
AL136964.1	-1.28053	3.10524	3.73593e-14	1.77735e-13	Down
AC022239.1	-1.74238	3.1251	3.79017e-14	1.80218e-13	Down
CCK	-1.58996	5.3433	4.14896e-14	1.96798e-13	Down
VIPR2	-1.09234	5.24113	4.30401e-14	2.03986e-13	Down
CHAD	1.3818	3.24566	4.42343e-14	2.09533e-13	Up
CACNA1B	-1.17441	3.56798	4.52948e-14	2.14383e-13	Down
UBD	1.22751	3.11292	4.60654e-14	2.17912e-13	Up
LGI2	1.22423	3.55062	4.9673e-14	2.34534e-13	Up
FOXD2-AS1	1.17493	3.06839	5.02024e-14	2.36906e-13	Up
NRGN	-1.60209	8.86941	5.52006e-14	2.60002e-13	Down
HRASLS5	1.007	3.29531	5.71752e-14	2.69158e-13	Up
CKMT1A	-1.05729	3.32637	5.9455e-14	2.7944e-13	Down
AC004687.1	1.02652	3.12777	6.20936e-14	2.91451e-13	Up
ACP5	1.17168	3.4406	6.51019e-14	3.0508e-13	Up
AL121956.4	-1.23769	3.12364	6.68225e-14	3.12976e-13	Down
CYR61	1.07608	6.37883	6.71922e-14	3.14623e-13	Up
PEAK3	1.04315	3.0867	6.78427e-14	3.17415e-13	Up
MCM10	1.13989	3.19698	7.25422e-14	3.38588e-13	Up
ZMAT4	-1.20848	3.31992	7.29933e-14	3.40603e-13	Down
RGS4	-1.58879	5.43649	7.45247e-14	3.47656e-13	Down
STMN2	-1.35501	7.43581	7.69682e-14	3.58578e-13	Down
CCKBR	-1.52808	3.56531	7.70715e-14	3.58964e-13	Down
LRFN5	-1.00648	3.56914	7.94795e-14	3.7008e-13	Down
HPCAL4	-1.10245	6.13515	7.96251e-14	3.7066e-13	Down
KLRC2	-1.10932	5.41936	8.13193e-14	3.78044e-13	Down
HCFC1-AS1	1.15911	3.06448	8.70399e-14	4.03995e-13	Up
KRT222	-1.3961	3.14564	9.99894e-14	4.62507e-13	Down
LINC00836	-1.07787	4.44331	1.00718e-13	4.65754e-13	Down
PPIAP39	1.09057	3.1675	1.05994e-13	4.89635e-13	Up
SLC6A7	-1.71553	3.56651	1.16491e-13	5.36995e-13	Down
AC010273.2	1.08188	3.08049	1.18814e-13	5.47412e-13	Up
AL078596.1	1.07973	3.08787	1.23021e-13	5.66051e-13	Up
SERPINI1	-1.06085	6.34156	1.24751e-13	5.73662e-13	Down
VWA3A	1.13826	3.38431	1.25673e-13	5.77494e-13	Up
LINC01007	-2.09834	3.06517	1.32611e-13	6.08738e-13	Down
PSTPIP2	1.01735	3.11111	1.38859e-13	6.36751e-13	Up
DEFB131E	-1.25627	3.09587	1.39041e-13	6.37421e-13	Down
AC006058.1	-1.03104	3.96751	1.4152e-13	6.48277e-13	Down
LINC00507	-2.00855	3.18643	1.47904e-13	6.76104e-13	Down
AC093503.3	-1.19064	3.14056	1.74564e-13	7.94038e-13	Down
SV2B	-1.58359	4.34082	1.8147e-13	8.24809e-13	Down
SLC6A17	-1.43393	4.95215	1.88559e-13	8.55697e-13	Down
MAL2	-1.55573	4.07481	1.89765e-13	8.60947e-13	Down
UNC13C	-1.36411	3.23637	2.11374e-13	9.56013e-13	Down
ALOX15B	1.22739	3.60211	2.16406e-13	9.7852e-13	Up
PIK3R6	1.01089	3.11024	2.28924e-13	1.03352e-12	Up
TMEM132D	-1.35827	3.42369	2.95061e-13	1.32222e-12	Down
AP000843.1	-1.19322	3.25797	3.16024e-13	1.41472e-12	Down
LTB	1.00042	3.12944	3.34934e-13	1.49822e-12	Up
AC069228.1	-1.20704	3.11716	3.51031e-13	1.56903e-12	Down
NDNF	1.10755	3.64521	3.68771e-13	1.64496e-12	Up
AC107464.1	1.07268	3.27381	3.79324e-13	1.69117e-12	Up
RNU4-62P	1.06711	3.1174	3.81535e-13	1.69973e-12	Up
RGS7BP	-1.0206	4.1066	4.06539e-13	1.80883e-12	Down
RASD2	-1.02218	4.28205	4.4105e-13	1.95889e-12	Down
NEURL1	-1.18934	4.23652	4.71889e-13	2.09427e-12	Down
CLEC2L	-1.30817	3.81311	5.26389e-13	2.3273e-12	Down
DDIAS	1.05029	3.08728	5.31739e-13	2.35036e-12	Up
HTR5A	-1.42869	3.19994	5.75442e-13	2.53458e-12	Down
AC022559.1	-2.28288	3.09551	6.14686e-13	2.70268e-12	Down
IGLV1-51	1.30453	3.44258	6.18912e-13	2.71989e-12	Up
RUNX2	1.00308	3.09339	6.21375e-13	2.73003e-12	Up
PTPRN	-1.11157	5.48363	6.32688e-13	2.77903e-12	Down
RN7SL417P	-1.04629	3.22545	6.6873e-13	2.93514e-12	Down
AC096537.1	1.14166	3.09563	6.73587e-13	2.95572e-12	Up
CACNG3	-1.55867	4.34674	8.02245e-13	3.49837e-12	Down
CREG2	-1.50536	4.66051	8.16988e-13	3.56088e-12	Down
CXCL1	1.34923	3.49039	9.49861e-13	4.11849e-12	Up
TMEM130	-1.32558	5.83241	9.51806e-13	4.1259e-12	Down
ATP2A3	1.01144	3.08621	9.53133e-13	4.13064e-12	Up
ARL11	1.01066	3.07142	1.0804e-12	4.6614e-12	Up
AC073486.1	-1.12097	3.2783	1.088e-12	4.69304e-12	Down
CRABP1	1.4454	3.56964	1.25098e-12	5.37882e-12	Up
AP005901.3	-1.17867	3.1398	1.27113e-12	5.46279e-12	Down
SEMA3E	1.36197	3.35171	1.33821e-12	5.74403e-12	Up
PRLHR	-1.34149	4.38963	1.40825e-12	6.02845e-12	Down
TBR1	-1.38409	3.33582	1.44746e-12	6.19023e-12	Down
RBFOX3	-1.30953	3.81817	1.48659e-12	6.34984e-12	Down
RXFP1	-1.33077	3.11109	1.6488e-12	7.02044e-12	Down
SOHLH1	-1.38004	3.36671	1.69749e-12	7.21723e-12	Down
NGB	-1.64061	3.57479	1.72967e-12	7.35048e-12	Down
FCER1A	1.21553	3.0569	1.78786e-12	7.59222e-12	Up
PNMT	1.15827	3.58128	1.81928e-12	7.72002e-12	Up
ADAMTS14	1.08347	3.24318	1.86904e-12	7.92928e-12	Up
ETNPPL	-1.01246	7.4726	1.87444e-12	7.95027e-12	Down
MATK	-1.00134	3.90798	1.89481e-12	8.03276e-12	Down
CFAP157	1.06848	3.07023	1.96086e-12	8.30072e-12	Up
CD72	1.04477	3.05631	2.04397e-12	8.63379e-12	Up
KCNS1	-1.69962	3.62841	2.3948e-12	1.00792e-11	Down
C20orf204	-1.09023	3.15244	2.67196e-12	1.12e-11	Down
C11orf87	-1.45263	3.72225	2.9976e-12	1.2535e-11	Down
LRRC2	1.07951	3.27167	3.00381e-12	1.25579e-11	Up
GPR17	-1.11733	7.3428	3.52637e-12	1.4683e-11	Down
KCNV1	-1.5683	3.2506	3.56949e-12	1.48555e-11	Down
SH2D5	-1.32005	3.67464	3.59345e-12	1.49516e-11	Down
ZDHHC23	1.03938	3.2649	3.59676e-12	1.49619e-11	Up
IL20RA	1.15267	3.08087	3.85879e-12	1.60176e-11	Up
NEFH	-1.24571	4.78727	3.90402e-12	1.61939e-11	Down
AC009041.1	-1.1103	3.12499	4.25345e-12	1.761e-11	Down
AC136759.1	-1.11953	3.14875	4.35117e-12	1.80017e-11	Down
C1orf115	-1.0642	5.15994	4.44095e-12	1.83515e-11	Down
IL9	-1.14246	3.1081	5.01923e-12	2.06729e-11	Down
OGN	1.27957	3.42385	5.04105e-12	2.07579e-11	Up
CNTN4	-1.07862	3.17228	5.12177e-12	2.10705e-11	Down
RUNDC3A-AS1	-1.1623	3.09847	5.12537e-12	2.10803e-11	Down
FSTL5	-1.03231	3.97362	5.50262e-12	2.26054e-11	Down
TUNAR	-1.19117	3.48225	5.82451e-12	2.38662e-11	Down
INHBA	1.11359	3.15232	5.91675e-12	2.42385e-11	Up
CALN1	-1.0191	4.7977	7.56901e-12	3.07269e-11	Down
KCNJ3	-1.05487	3.94546	7.67557e-12	3.11306e-11	Down
NEFL	-1.60957	6.52751	7.78388e-12	3.15479e-11	Down
DNM1	-1.08015	6.10163	8.07247e-12	3.26798e-11	Down
AP003355.2	-1.41433	3.20445	8.7125e-12	3.51976e-11	Down
AC008780.2	-1.43794	3.26323	1.07228e-11	4.30904e-11	Down
DOC2A	-1.1411	3.93296	1.07921e-11	4.33392e-11	Down
AC015936.1	-1.05264	3.22468	1.20107e-11	4.80893e-11	Down
FAM19A1	-1.16999	3.64148	1.26374e-11	5.05295e-11	Down
CLVS1	-1.0141	3.209	1.33741e-11	5.34141e-11	Down
CDH9	-1.20578	3.05766	1.37386e-11	5.47824e-11	Down
SLCO4A1-AS1	1.18252	3.05018	1.46827e-11	5.84138e-11	Up
GNG13	-1.23717	3.24383	1.51045e-11	6.00377e-11	Down
FRMPD4	-1.2537	3.35144	1.6027e-11	6.36175e-11	Down
AL021395.1	-1.18911	3.19921	1.62228e-11	6.43074e-11	Down
HTR5A-AS1	-1.4052	3.0767	1.63546e-11	6.48153e-11	Down
PRMT8	-1.09007	3.28038	1.63773e-11	6.48906e-11	Down
SYNGR3	-1.08726	4.88789	2.17613e-11	8.53352e-11	Down
PRKCG	-1.38523	4.763	2.32446e-11	9.09687e-11	Down
AC092645.1	1.04268	3.10405	2.40931e-11	9.41631e-11	Up
KCTD16	-1.04225	3.2757	2.42454e-11	9.46948e-11	Down
LEFTY2	1.36219	3.74246	2.4391e-11	9.52423e-11	Up
NEUROD6	-1.64059	3.57367	2.45849e-11	9.59566e-11	Down
ECEL1	1.63423	3.85328	2.46682e-11	9.62605e-11	Up
SYN2	-1.12647	5.88475	2.50862e-11	9.77826e-11	Down
AC002428.2	-1.12812	3.30576	3.00963e-11	1.16611e-10	Down
CARMIL2	-1.01232	3.32425	3.21313e-11	1.24084e-10	Down
FXYD7	-1.11533	5.31099	3.53394e-11	1.35993e-10	Down
SELL	-1.22426	7.01067	3.8213e-11	1.466e-10	Down
SYNPR	-1.30534	4.35483	3.94329e-11	1.51115e-10	Down
MIR770	-1.07422	4.98166	4.09997e-11	1.56776e-10	Down
GRIN2B	-1.12938	3.31817	4.12246e-11	1.57561e-10	Down
CAMK1G	-1.37926	4.37309	4.90082e-11	1.86261e-10	Down
CNN1	1.11699	3.28371	5.42272e-11	2.05058e-10	Up
AC024601.1	-1.05282	3.12106	5.61912e-11	2.12226e-10	Down
SFN	1.09985	3.1236	5.79511e-11	2.18684e-10	Up
SNORD115-45	-1.05673	3.12526	6.00639e-11	2.26461e-10	Down
OLFM4	-1.13972	3.19928	6.36966e-11	2.39745e-10	Down
MUM1L1	-1.00022	3.17416	6.88251e-11	2.58382e-10	Down
TKTL1	1.10723	3.27669	7.95193e-11	2.97065e-10	Up
MAP7D2	-1.29809	4.17105	1.12562e-10	4.15543e-10	Down
STYK1	-1.2849	3.12107	1.15868e-10	4.27567e-10	Down
GPR22	-1.24884	3.23001	1.20822e-10	4.45473e-10	Down
ICAM5	-1.09719	4.25977	1.26612e-10	4.66329e-10	Down
DLGAP2	-1.10229	3.13913	1.36724e-10	5.02199e-10	Down
GAD2	-1.24298	4.01034	1.44618e-10	5.29862e-10	Down
CHD5	-1.0987	4.45004	1.46889e-10	5.37957e-10	Down
GABRA4	-1.16878	3.27416	1.63952e-10	5.9907e-10	Down
MEPE	-1.38891	3.14512	1.83932e-10	6.69008e-10	Down
HIST1H3H	1.00445	3.02126	1.85896e-10	6.76009e-10	Up
AC061961.1	-1.12736	3.2819	2.00146e-10	7.25872e-10	Down
KCNS2	-1.27023	3.09754	2.04979e-10	7.42785e-10	Down
VIP	-1.1818	3.51496	2.15742e-10	7.8001e-10	Down
PHF24	-1.15265	4.74477	2.23115e-10	8.05836e-10	Down
FGFBP2	1.07805	3.42285	2.23783e-10	8.07989e-10	Up
AL122019.1	-1.52967	3.92297	2.30404e-10	8.30964e-10	Down
PTPN5	-1.09063	4.4477	2.42023e-10	8.71252e-10	Down
CLEC4GP1	-1.20456	3.09998	2.72036e-10	9.75287e-10	Down
RYR2	-1.20221	3.2611	3.16344e-10	1.12791e-09	Down
BLACAT1	-1.05008	3.08904	3.45933e-10	1.23165e-09	Down
PCP4L1	-1.08769	4.46857	4.24637e-10	1.49937e-09	Down
GRM2	-1.04725	3.14527	5.13905e-10	1.80258e-09	Down
AC021683.1	-1.0923	3.15571	5.18939e-10	1.81987e-09	Down
KCNJ4	-1.07762	4.80882	6.14541e-10	2.14185e-09	Down
PNMA5	-1.09324	3.23525	7.44922e-10	2.58034e-09	Down
CARTPT	-2.15069	3.56415	8.48096e-10	2.92385e-09	Down
AC015468.3	-1.2672	3.09589	8.91066e-10	3.06596e-09	Down
EPHB6	-1.02828	4.87395	1.13234e-09	3.86727e-09	Down
HIPK4	-1.2377	3.22104	1.16185e-09	3.96341e-09	Down
MTATP8P2	-1.27016	4.41465	1.68338e-09	5.65984e-09	Down
AC112493.1	-1.08324	3.10526	2.24009e-09	7.48277e-09	Down
NMUR2	-1.2256	3.05095	2.74003e-09	9.08521e-09	Down
RBP4	-1.10586	3.97281	2.76349e-09	9.1595e-09	Down
SCN7A	1.12825	3.24591	2.91803e-09	9.65712e-09	Up
C3orf80	-1.12028	3.31605	3.17633e-09	1.04803e-08	Down
AP006284.1	1.16963	2.85074	3.29542e-09	1.08671e-08	Up
PCDHGA3	-1.24537	3.59935	3.34407e-09	1.10192e-08	Down
PCDHGB3	1.07231	3.13176	3.59224e-09	1.18147e-08	Up
AC116614.1	1.2112	3.10884	3.98641e-09	1.30572e-08	Up
SLC17A6	-1.03362	3.18685	4.2547e-09	1.38866e-08	Down
PTPRR	-1.04552	3.2461	4.27529e-09	1.3946e-08	Down
CCL8	1.17506	3.20064	4.29319e-09	1.39993e-08	Up
PART1	-1.07082	3.16929	4.32103e-09	1.40874e-08	Down
SLC32A1	-1.14064	4.17562	5.10374e-09	1.65162e-08	Down
CALY	-1.09506	4.71519	7.04461e-09	2.26008e-08	Down
SCGN	-1.45373	3.31506	8.4008e-09	2.67948e-08	Down
AL078605.1	1.00802	3.15444	8.76338e-09	2.79258e-08	Up
ANKRD55	-1.01118	3.12923	1.5433e-08	4.81203e-08	Down
MT1H	1.03507	3.18817	1.68408e-08	5.23701e-08	Up
AC104024.2	-1.19866	3.09024	2.70918e-08	8.29229e-08	Down
HOXD8	1.01223	3.58172	2.77525e-08	8.48906e-08	Up
SYT2	-1.07456	3.07869	3.15533e-08	9.59749e-08	Down
PARP4P3	-1.27332	3.49744	3.16443e-08	9.62016e-08	Down
LINC00689	-1.20291	5.05492	3.44921e-08	1.04551e-07	Down
EMX1	-1.09713	3.1561	3.54431e-08	1.07396e-07	Down
NEUROD2	-1.03612	3.52479	3.6431e-08	1.10313e-07	Down
ANKRD62P1-PARP4P3	-1.25971	3.14368	3.84008e-08	1.15957e-07	Down
SLC17A7	-1.21242	6.63428	4.2443e-08	1.27723e-07	Down
CRYM	-1.12203	4.65224	7.4468e-08	2.19902e-07	Down
PNMA6F	-1.13238	3.28871	7.91198e-08	2.32892e-07	Down
NPAS4	-1.64399	3.13446	9.10492e-08	2.66618e-07	Down
SMCP	-1.01894	3.27529	1.03254e-07	3.00747e-07	Down
IGLV2-23	1.7277	3.36721	1.1808e-07	3.41999e-07	Up
HPCA	-1.01363	6.08887	1.21914e-07	3.52753e-07	Down
KLK7	-1.16097	3.16651	1.30501e-07	3.76231e-07	Down
SLC30A3	-1.10179	3.67137	3.04298e-07	8.46766e-07	Down
PCDHGA10	-1.18542	4.51354	3.34999e-07	9.28508e-07	Down
GDA	-1.0169	4.30755	6.41256e-07	1.73267e-06	Down
PI3	1.11847	3.08317	9.40709e-07	2.50165e-06	Up
AC104692.1	1.10626	3.63499	9.94524e-07	2.63756e-06	Up
PLN	-1.04686	3.93091	1.17567e-06	3.09968e-06	Down
CPAMD8	-1.16669	3.26411	2.29824e-06	5.87797e-06	Down
MTCO3P12	-1.23001	7.4184	4.88755e-06	1.21976e-05	Down
C1QL3	-1.03509	3.76355	5.89961e-06	1.46192e-05	Down
PSPHP1	1.22025	5.96504	2.38843e-05	5.5562e-05	Up
AC104051.2	-1.21164	5.72961	0.00016147	0.000342595	Down
IGHV4-31	-1.80901	3.44426	0.000174642	0.000368846	Down
DEFB119	-1.0798	3.4573	0.00336501	0.00599827	Down
