# Supplementary material for: Identification of EMT-Related Genes and Prognostic Signature With Significant Implications on Biological Properties and Oncology Treatment of Lower Grade Gliomas
Source: Front Cell Dev Biol. 2022 May 17;10:887693. doi: 10.3389/fcell.2022.887693 (PMC9152435; doi:10.3389/fcell.2022.887693)
Supplement: Supplementary file 3 [file Table9.XLSX]

## Sheet: Sheet1
Supplementary Table 9: EMTsig (LASSO)
Gene	Coef
BMP2	-0.168747
SFRP2	-0.0657376
BIRC5	0.0872119
ZNF217	0.652151
