# Supplementary material for: Identification of EMT-Related Genes and Prognostic Signature With Significant Implications on Biological Properties and Oncology Treatment of Lower Grade Gliomas
Source: Front Cell Dev Biol. 2022 May 17;10:887693. doi: 10.3389/fcell.2022.887693 (PMC9152435; doi:10.3389/fcell.2022.887693)
Supplement: Supplementary file 4 [file Table6.XLSX]

## Sheet: Sheet1
Supplementary Table 6: Driver genes for DNA methylation between samples with C1 and C2
Symbol	C1 Mean	C2 Mean	logFC	pValue	adjustP	Cor	corPavlue
SP140L	0.795545	0.620263	-0.359065	1.06884e-47	7.0009e-45	-0.561391	7.78803e-15
SP100	0.790116	0.572796	-0.464041	3.12357e-47	2.04594e-44	-0.510832	3.78072e-12
FMOD	0.824147	0.583971	-0.497005	3.66355e-47	2.39962e-44	-0.336064	1.23048e-05
STAT5A	0.671636	0.545675	-0.299638	2.48238e-46	1.62596e-43	-0.371692	1.11683e-06
LMO2	0.452208	0.348565	-0.37556	2.08027e-45	1.36258e-42	-0.473043	2.06385e-10
KCTD10	0.659278	0.537745	-0.293965	9.87128e-45	6.46569e-42	-0.348935	5.34716e-06
HRH1	0.790278	0.628907	-0.329515	1.34585e-44	8.81532e-42	-0.334954	1.31991e-05
ARHGEF19	0.660093	0.554326	-0.251937	1.51501e-44	9.92331e-42	-0.364778	1.82045e-06
TAGLN2	0.425679	0.306308	-0.474784	4.18927e-44	2.74397e-41	-0.725364	9.71327e-28
PPM1M	0.643472	0.459689	-0.48522	5.49632e-44	3.60009e-41	-0.43733	5.92268e-09
LINC00346	0.754191	0.51491	-0.550609	4.20021e-43	2.75114e-40	-0.500542	1.17995e-11
SMIM3	0.640936	0.493908	-0.375937	4.67636e-43	3.06302e-40	-0.551646	2.78438e-14
ADAM28	0.837717	0.685201	-0.289935	1.82915e-42	1.19809e-39	-0.339032	1.01867e-05
MMP14	0.738014	0.580489	-0.346379	2.14615e-42	1.40573e-39	-0.481851	8.48295e-11
NEAT1	0.659392	0.402058	-0.713734	5.20234e-42	3.40753e-39	-0.38916	3.08697e-07
TGIF1	0.431871	0.300226	-0.524553	5.29506e-42	3.46827e-39	-0.408615	6.73627e-08
LINC00908	0.776741	0.55993	-0.472188	6.83973e-42	4.48002e-39	-0.406398	8.05216e-08
SLA2	0.816831	0.683123	-0.257893	7.40471e-42	4.85009e-39	-0.333671	1.43087e-05
NEK6	0.592385	0.465724	-0.347059	1.3592e-41	8.90279e-39	-0.455318	1.14612e-09
ZNF217	0.630676	0.475958	-0.406064	1.63454e-41	1.07063e-38	-0.572219	1.79907e-15
MYO7B	0.868242	0.789582	-0.137009	1.64896e-41	1.08007e-38	-0.325668	2.34898e-05
TRAF5	0.702433	0.594898	-0.239719	2.32148e-41	1.52057e-38	-0.578647	7.3465e-16
TMEM150C	0.502487	0.343818	-0.547444	2.69423e-41	1.76472e-38	-0.439576	4.84952e-09
HCG22	0.796269	0.68768	-0.211518	4.064e-41	2.66192e-38	-0.412087	5.08086e-08
FOXO1	0.543131	0.45748	-0.247591	6.2868e-41	4.11785e-38	-0.392166	2.45544e-07
NFATC4	0.676184	0.495876	-0.447436	3.15727e-40	2.06801e-37	-0.358671	2.7767e-06
IGSF9	0.644294	0.542734	-0.247475	3.85075e-40	2.52224e-37	-0.369614	1.29502e-06
LITAF	0.703416	0.589522	-0.254833	5.29747e-40	3.46984e-37	-0.595728	6.16627e-17
CLIC1	0.662221	0.484316	-0.451365	5.48313e-40	3.59145e-37	-0.61997	1.40807e-18
KISS1	0.781661	0.680211	-0.200561	7.53837e-40	4.93763e-37	-0.321473	3.02917e-05
NFE2L3	0.570432	0.447276	-0.350889	8.28573e-40	5.42715e-37	-0.459694	7.57448e-10
XAF1	0.772861	0.549213	-0.492842	8.57539e-40	5.61688e-37	-0.517744	1.72236e-12
STEAP3	0.698966	0.55548	-0.331488	1.45946e-39	9.55944e-37	-0.554733	1.86805e-14
SERPINF1	0.724117	0.617503	-0.229776	1.57636e-39	1.03252e-36	-0.384478	4.38948e-07
NIPSNAP3A	0.524623	0.349856	-0.584517	1.85463e-39	1.21478e-36	-0.359437	2.63486e-06
KLHDC8A	0.703834	0.59528	-0.241668	3.42931e-39	2.2462e-36	-0.574428	1.32532e-15
CARD16	0.816565	0.676503	-0.271472	4.27932e-39	2.80295e-36	-0.586581	2.36657e-16
FGFRL1	0.484034	0.379494	-0.351034	5.29332e-39	3.46712e-36	-0.375822	8.29611e-07
LRRFIP1	0.76093	0.677486	-0.167573	6.82973e-39	4.47348e-36	-0.533243	2.76647e-13
ADAM19	0.46834	0.371623	-0.333718	7.56186e-39	4.95302e-36	-0.464521	4.76393e-10
SLC28A1	0.857261	0.778898	-0.138299	9.34716e-39	6.12239e-36	-0.379394	6.39341e-07
HDAC7	0.592284	0.473985	-0.321446	1.026e-38	6.72028e-36	-0.324212	2.56671e-05
PYROXD2	0.711437	0.582188	-0.289251	1.0979e-38	7.19125e-36	-0.466402	3.9688e-10
ACOT11	0.45964	0.335461	-0.454359	1.27852e-38	8.37431e-36	-0.375698	8.37101e-07
RAET1K	0.338732	0.231731	-0.547694	1.27852e-38	8.37431e-36	-0.493198	2.5982e-11
LOXL4	0.640655	0.498308	-0.36251	1.90171e-38	1.24562e-35	-0.438622	5.28037e-09
HCG21	0.739215	0.456181	-0.69639	2.49068e-38	1.6314e-35	-0.591434	1.16557e-16
MACC1	0.895419	0.798087	-0.166017	3.10018e-38	2.03062e-35	-0.361756	2.24581e-06
CASP8	0.699413	0.56595	-0.305469	4.44987e-38	2.91466e-35	-0.479403	1.08888e-10
CD9	0.520946	0.398663	-0.385965	4.88029e-38	3.19659e-35	-0.320531	3.20554e-05
FHL3	0.631995	0.462323	-0.451011	4.88029e-38	3.19659e-35	-0.396273	1.78945e-07
NUP210	0.778116	0.653475	-0.251852	5.39716e-38	3.53514e-35	-0.505937	6.52787e-12
LIMD1	0.692641	0.554976	-0.319683	6.17188e-38	4.04258e-35	-0.461379	6.44824e-10
GLI3	0.635262	0.550591	-0.20637	7.35873e-38	4.81997e-35	-0.414554	4.15004e-08
TUBB2A	0.275949	0.167482	-0.720399	1.54756e-37	1.01365e-34	-0.373416	9.86964e-07
LATS2	0.687841	0.588012	-0.22623	1.69609e-37	1.11094e-34	-0.603148	2.00612e-17
SDC4	0.472421	0.329569	-0.519493	2.03699e-37	1.33423e-34	-0.364254	1.88821e-06
GRB10	0.751248	0.670762	-0.163487	3.67358e-37	2.4062e-34	-0.371608	1.12355e-06
APOL1	0.70378	0.632876	-0.1532	4.0915e-37	2.67993e-34	-0.433049	8.63502e-09
DEGS1	0.296435	0.264481	-0.164552	4.22935e-37	2.77023e-34	-0.385831	3.96715e-07
PIPOX	0.616232	0.500808	-0.299216	4.40818e-37	2.88736e-34	-0.49018	3.57436e-11
FES	0.809168	0.641985	-0.333899	4.78869e-37	3.1366e-34	-0.343721	7.52796e-06
FLNC	0.773231	0.693464	-0.157078	4.90909e-37	3.21545e-34	-0.420732	2.48217e-08
TRANK1	0.636043	0.537678	-0.242384	5.33255e-37	3.49282e-34	-0.506825	5.9155e-12
LDHA	0.408031	0.236061	-0.789523	6.61118e-37	4.33032e-34	-0.40045	1.29135e-07
KLF5	0.520686	0.398949	-0.384209	9.3499e-37	6.12418e-34	-0.326486	2.23427e-05
MYO15A	0.848481	0.760651	-0.157648	9.66332e-37	6.32947e-34	-0.37875	6.70241e-07
CAPG	0.681016	0.558062	-0.287264	1.85073e-36	1.21223e-33	-0.397373	1.64284e-07
OLFML2A	0.740838	0.638574	-0.214306	1.92826e-36	1.26301e-33	-0.35507	3.54735e-06
TMPRSS3	0.874446	0.750862	-0.219822	1.97632e-36	1.29449e-33	-0.386382	3.80647e-07
CD151	0.7633	0.61741	-0.306021	2.69868e-36	1.76763e-33	-0.432929	8.72615e-09
SLC25A45	0.724693	0.56686	-0.354377	3.83646e-36	2.51288e-33	-0.563705	5.72002e-15
CASP1	0.549499	0.342792	-0.680783	3.96393e-36	2.59637e-33	-0.329116	1.90047e-05
ADTRP	0.870978	0.812854	-0.0996397	4.70546e-36	3.08208e-33	-0.372838	1.02883e-06
CLYBL	0.66422	0.563746	-0.236615	6.41457e-36	4.20154e-33	-0.349545	5.13526e-06
LFNG	0.56248	0.456301	-0.301814	6.57324e-36	4.30547e-33	-0.347485	5.88455e-06
CAPN12	0.771619	0.675589	-0.191743	7.48773e-36	4.90447e-33	-0.386178	3.86513e-07
DPYSL5	0.402265	0.300242	-0.42202	9.176e-36	6.01028e-33	-0.378918	6.62069e-07
IFT122	0.802779	0.65624	-0.290779	9.25088e-36	6.05933e-33	-0.332217	1.56738e-05
RASGRP2	0.596977	0.468028	-0.351081	9.7131e-36	6.36208e-33	-0.421295	2.36743e-08
HVCN1	0.563643	0.474518	-0.248319	1.15191e-35	7.54499e-33	-0.379757	6.22569e-07
FUCA2	0.561345	0.430175	-0.383963	1.8431e-35	1.20723e-32	-0.619507	1.5182e-18
APOBEC3G	0.777731	0.592035	-0.393591	1.88838e-35	1.23689e-32	-0.504102	7.99271e-12
OSMR-AS1	0.866146	0.764327	-0.180422	2.14925e-35	1.40776e-32	-0.495831	1.9619e-11
PARVB	0.689239	0.519261	-0.408546	2.16669e-35	1.41918e-32	-0.438431	5.37111e-09
SHROOM3	0.779775	0.699882	-0.155947	2.18428e-35	1.4307e-32	-0.631098	2.22032e-19
FKBP5	0.574312	0.490464	-0.227686	2.48572e-35	1.62815e-32	-0.333676	1.43047e-05
EYA2	0.482762	0.368626	-0.389154	2.92125e-35	1.91342e-32	-0.530081	4.04793e-13
LINC01018	0.718531	0.599772	-0.260635	3.54496e-35	2.32195e-32	-0.385835	3.96609e-07
CHI3L1	0.751395	0.671569	-0.162037	4.00024e-35	2.62015e-32	-0.414983	4.00574e-08
LINC01232	0.87532	0.677609	-0.369357	4.09803e-35	2.68421e-32	-0.537888	1.57004e-13
SERPING1	0.646279	0.506038	-0.352912	4.62382e-35	3.0286e-32	-0.396481	1.76083e-07
TMEM51	0.72259	0.643816	-0.166528	5.30112e-35	3.47223e-32	-0.533293	2.74968e-13
TCF7	0.524453	0.411755	-0.349026	5.98007e-35	3.91694e-32	-0.333418	1.45382e-05
PYGL	0.323255	0.23117	-0.483721	7.078e-35	4.63609e-32	-0.343592	7.59128e-06
SLC2A10	0.32942	0.159106	-1.04994	7.36764e-35	4.82581e-32	-0.616232	2.576e-18
DCHS1	0.648896	0.586868	-0.144951	1.29036e-34	8.45184e-32	-0.461292	6.50206e-10
SLC43A2	0.576035	0.498981	-0.207171	1.39768e-34	9.15481e-32	-0.321183	3.08231e-05
DIRC3	0.772247	0.683247	-0.176656	1.55055e-34	1.01561e-31	-0.353627	3.90978e-06
CPNE4	0.560001	0.468736	-0.256653	1.63963e-34	1.07396e-31	-0.330269	1.76946e-05
CLDN4	0.806848	0.701509	-0.201835	1.98544e-34	1.30047e-31	-0.335378	1.28504e-05
IQGAP1	0.40605	0.293712	-0.467252	2.13303e-34	1.39714e-31	-0.443006	3.56378e-09
CYP27A1	0.701419	0.449874	-0.640755	2.20208e-34	1.44236e-31	-0.574232	1.36201e-15
DDB2	0.413229	0.267239	-0.628812	2.27334e-34	1.48904e-31	-0.458594	8.41084e-10
MARVELD1	0.622096	0.444399	-0.485283	2.29152e-34	1.50094e-31	-0.618802	1.70201e-18
CHRNA9	0.870941	0.734583	-0.245649	2.52116e-34	1.65136e-31	-0.389512	3.00576e-07
SPIDR	0.768965	0.692804	-0.15047	2.81811e-34	1.84586e-31	-0.321546	3.01573e-05
ANXA5	0.420078	0.341568	-0.298484	3.27739e-34	2.14669e-31	-0.582995	3.9638e-16
MCAM	0.485118	0.408813	-0.246894	3.60504e-34	2.3613e-31	-0.422958	2.05739e-08
CD58	0.606908	0.495038	-0.293938	3.69191e-34	2.4182e-31	-0.666545	3.6344e-22
CPA2	0.77346	0.535494	-0.530456	3.90277e-34	2.55632e-31	-0.390659	2.75484e-07
PACSIN3	0.451946	0.344852	-0.390172	4.32662e-34	2.83394e-31	-0.469754	2.85825e-10
DKK3	0.466653	0.363572	-0.36011	4.64654e-34	3.04348e-31	-0.354873	3.59487e-06
C8orf88	0.45335	0.295983	-0.615111	4.91151e-34	3.21704e-31	-0.451447	1.64538e-09
CHST14	0.232593	0.15992	-0.540457	5.61918e-34	3.68056e-31	-0.397307	1.65123e-07
FAM124B	0.776751	0.574188	-0.435931	5.8924e-34	3.85952e-31	-0.42608	1.57747e-08
LGALS1	0.510349	0.270704	-0.914771	6.03392e-34	3.95222e-31	-0.507211	5.66721e-12
ACCS	0.444603	0.22918	-0.956038	6.7403e-34	4.4149e-31	-0.452677	1.46757e-09
LLGL2	0.755917	0.646627	-0.225295	7.58846e-34	4.97044e-31	-0.370836	1.1872e-06
ACSS3	0.52155	0.393358	-0.406962	7.64863e-34	5.00986e-31	-0.622181	9.81256e-19
IFNGR2	0.5086	0.391783	-0.376477	8.74721e-34	5.72942e-31	-0.344264	7.26676e-06
FRMD4B	0.533164	0.462348	-0.2056	8.8165e-34	5.77481e-31	-0.362424	2.14439e-06
C6orf132	0.723334	0.617871	-0.227355	1.08226e-33	7.08883e-31	-0.41072	5.67957e-08
AQP5	0.564163	0.423526	-0.413661	1.21799e-33	7.97786e-31	-0.502719	9.30353e-12
ARAP3	0.719109	0.540081	-0.413036	1.41443e-33	9.26453e-31	-0.632011	1.90195e-19
TNFRSF19	0.45603	0.382512	-0.253622	2.0785e-33	1.36142e-30	-0.497999	1.55408e-11
GPC5	0.554944	0.444963	-0.318656	2.26578e-33	1.48409e-30	-0.33771	1.10836e-05
RGS16	0.484388	0.351391	-0.463084	2.39359e-33	1.5678e-30	-0.372441	1.05855e-06
GMPR	0.527832	0.392936	-0.425785	2.88863e-33	1.89205e-30	-0.322967	2.76797e-05
SSH1	0.806129	0.752908	-0.0985368	3.19794e-33	2.09465e-30	-0.361132	2.34481e-06
ADCY1	0.63882	0.534519	-0.257168	4.37135e-33	2.86323e-30	-0.374993	8.80884e-07
SLC15A3	0.75681	0.653757	-0.211177	4.68941e-33	3.07156e-30	-0.417499	3.25234e-08
OSBPL1A	0.372653	0.255734	-0.543186	4.83805e-33	3.16892e-30	-0.493979	2.39104e-11
DRAM1	0.467934	0.386028	-0.2776	5.27137e-33	3.45275e-30	-0.338241	1.07144e-05
ACADS	0.746551	0.619049	-0.270185	7.1979e-33	4.71463e-30	-0.583889	3.48783e-16
MDFIC	0.727711	0.627951	-0.212713	7.54177e-33	4.93986e-30	-0.331375	1.65189e-05
PAK1	0.667134	0.553383	-0.269696	7.96362e-33	5.21617e-30	-0.326123	2.28448e-05
EPHX2	0.554222	0.377786	-0.552892	1.01317e-32	6.63628e-30	-0.477867	1.27221e-10
ABCA5	0.403614	0.264064	-0.612091	1.03704e-32	6.79259e-30	-0.561402	7.77646e-15
CASP4	0.759735	0.546081	-0.476381	1.06973e-32	7.0067e-30	-0.456285	1.04641e-09
CASP6	0.457103	0.332195	-0.460486	1.11203e-32	7.28379e-30	-0.408617	6.73504e-08
C9orf3	0.671013	0.578183	-0.214813	1.1832e-32	7.74994e-30	-0.414653	4.11632e-08
TTC7A	0.670594	0.592636	-0.178293	1.20168e-32	7.87104e-30	-0.505396	6.93055e-12
PLAT	0.756544	0.653633	-0.210944	1.21104e-32	7.93229e-30	-0.528277	5.02102e-13
TMEM173	0.741465	0.629111	-0.237064	1.30861e-32	8.57142e-30	-0.376922	7.65882e-07
FKBP9	0.469381	0.309749	-0.599662	2.41017e-32	1.57866e-29	-0.638471	6.26303e-20
CRACR2A	0.807734	0.674311	-0.260468	2.44764e-32	1.60321e-29	-0.381826	5.34517e-07
PLLP	0.415418	0.263403	-0.657293	2.85568e-32	1.87047e-29	-0.424373	1.82468e-08
SLC7A8	0.665038	0.580695	-0.195656	3.03721e-32	1.98937e-29	-0.452088	1.55028e-09
ITPRIPL1	0.474381	0.320201	-0.567068	4.00658e-32	2.62431e-29	-0.494542	2.2517e-11
CD63	0.749631	0.565482	-0.4067	5.04479e-32	3.30434e-29	-0.492791	2.71294e-11
ARSG	0.674516	0.592896	-0.186072	5.70358e-32	3.73584e-29	-0.36612	1.65722e-06
HSPB1	0.261652	0.15284	-0.775623	5.83629e-32	3.82277e-29	-0.410032	6.00629e-08
EMP3	0.572166	0.418893	-0.449852	6.25308e-32	4.09577e-29	-0.681127	1.99719e-23
BHLHE40-AS1	0.76735	0.616293	-0.316269	8.49311e-32	5.56299e-29	-0.442945	3.58355e-09
TTC39B	0.588631	0.509477	-0.208346	8.5583e-32	5.60568e-29	-0.451143	1.69243e-09
TMEM165	0.839488	0.563864	-0.574164	9.82035e-32	6.43233e-29	-0.438558	5.31067e-09
IMPACT	0.446055	0.293224	-0.605218	1.21602e-31	7.96491e-29	-0.420854	2.45697e-08
STARD13	0.733665	0.652994	-0.168052	1.2925e-31	8.46589e-29	-0.385978	3.92358e-07
NACC2	0.717714	0.640462	-0.164296	1.46009e-31	9.5636e-29	-0.547975	4.45176e-14
KCNIP1	0.475677	0.403404	-0.237757	1.51676e-31	9.93478e-29	-0.320983	3.11961e-05
EMILIN3	0.607729	0.431716	-0.493347	1.54004e-31	1.00872e-28	-0.345398	6.74813e-06
LINC01058	0.414661	0.202703	-1.03257	1.7002e-31	1.11363e-28	-0.473004	2.07197e-10
SPON2	0.747012	0.672892	-0.150757	1.73945e-31	1.13934e-28	-0.426969	1.46195e-08
PLOD2	0.427986	0.326138	-0.392079	2.15202e-31	1.40957e-28	-0.374083	9.40701e-07
KIAA0556	0.844259	0.710283	-0.249291	2.42997e-31	1.59163e-28	-0.452148	1.54163e-09
RFX8	0.776297	0.578515	-0.424256	2.68183e-31	1.7566e-28	-0.519894	1.34388e-12
SERPINB6	0.720359	0.629303	-0.194962	3.12079e-31	2.04411e-28	-0.330815	1.71044e-05
RHOD	0.69958	0.561084	-0.318273	3.2907e-31	2.15541e-28	-0.377285	7.45935e-07
AP000997.2	0.734366	0.46247	-0.667139	3.54948e-31	2.32491e-28	-0.32394	2.60955e-05
RBM43	0.339683	0.258256	-0.395386	4.80275e-31	3.1458e-28	-0.394984	1.9771e-07
NR1I2	0.728078	0.628438	-0.212323	7.0023e-31	4.58651e-28	-0.414395	4.20456e-08
CFLAR	0.528446	0.328418	-0.686223	8.45176e-31	5.5359e-28	-0.499171	1.36922e-11
TMEM51-AS1	0.890385	0.823267	-0.113069	9.60376e-31	6.29046e-28	-0.421052	2.41637e-08
FGF1	0.693315	0.566387	-0.291722	9.60379e-31	6.29048e-28	-0.344448	7.18017e-06
NOL3	0.507479	0.353472	-0.521753	1.10766e-30	7.25516e-28	-0.475525	1.61058e-10
AC022182.1	0.810384	0.688679	-0.234773	1.20295e-30	7.87935e-28	-0.408506	6.79566e-08
NPEPL1	0.860837	0.749888	-0.199064	1.21201e-30	7.93867e-28	-0.41086	5.61529e-08
RBM24	0.578879	0.437812	-0.402949	1.23033e-30	8.05865e-28	-0.369084	1.34467e-06
NMNAT3	0.731824	0.598543	-0.290042	1.33609e-30	8.75138e-28	-0.705423	1.0729e-25
LINC00683	0.860658	0.747637	-0.203102	1.76257e-30	1.15449e-27	-0.584235	3.31893e-16
PADI2	0.495053	0.359939	-0.45983	1.8573e-30	1.21653e-27	-0.466316	4.00217e-10
MFRP	0.850672	0.786138	-0.113819	2.14063e-30	1.40211e-27	-0.477693	1.29485e-10
P3H4	0.80828	0.699655	-0.208213	2.35882e-30	1.54502e-27	-0.323545	2.67276e-05
CPQ	0.745949	0.593533	-0.329751	2.71797e-30	1.78027e-27	-0.739313	2.80499e-29
MDK	0.487609	0.278652	-0.80726	2.77945e-30	1.82054e-27	-0.477907	1.26708e-10
SH2D4A	0.674226	0.544951	-0.307106	3.15475e-30	2.06636e-27	-0.661064	1.03726e-21
SATB2	0.847296	0.775164	-0.128364	3.25014e-30	2.12884e-27	-0.350932	4.68286e-06
MAGI2	0.854689	0.745246	-0.197682	3.42398e-30	2.24271e-27	-0.345774	6.58408e-06
KDELC2	0.470142	0.343414	-0.453146	3.42398e-30	2.24271e-27	-0.597943	4.42316e-17
SLC12A8	0.608757	0.512022	-0.249658	3.47533e-30	2.27634e-27	-0.40617	8.20023e-08
IQSEC1	0.680568	0.596058	-0.191286	3.58032e-30	2.34511e-27	-0.580664	5.52478e-16
POLR1D	0.806681	0.663257	-0.282429	4.03271e-30	2.64143e-27	-0.676414	5.19466e-23
PTGR1	0.493078	0.38218	-0.367563	5.00197e-30	3.27629e-27	-0.484576	6.41014e-11
MSI2	0.639228	0.554322	-0.205605	6.15624e-30	4.03234e-27	-0.389035	3.11628e-07
MT3	0.334463	0.175653	-0.929113	7.03413e-30	4.60736e-27	-0.392782	2.34225e-07
C2orf70	0.537292	0.404711	-0.408814	7.51858e-30	4.92467e-27	-0.377334	7.43261e-07
LINC00601	0.91584	0.713906	-0.359362	7.68731e-30	5.03519e-27	-0.391703	2.54395e-07
MPP4	0.683966	0.575683	-0.24865	7.74438e-30	5.07257e-27	-0.345601	6.65907e-06
GPR37	0.405329	0.319913	-0.341415	7.91814e-30	5.18638e-27	-0.541621	9.89556e-14
ACKR3	0.65203	0.563332	-0.210952	8.09576e-30	5.30273e-27	-0.378835	6.66098e-07
RRM2B	0.887372	0.794483	-0.159523	9.04497e-30	5.92446e-27	-0.445635	2.80783e-09
CPNE8	0.839254	0.709985	-0.241319	9.31623e-30	6.10213e-27	-0.461091	6.62822e-10
LTBR	0.790588	0.685903	-0.204922	9.73833e-30	6.3786e-27	-0.579976	6.08996e-16
NR2E1	0.768937	0.608365	-0.337929	1.21509e-29	7.95882e-27	-0.45355	1.35269e-09
TRIP6	0.8246	0.703794	-0.228542	1.61929e-29	1.06063e-26	-0.613907	3.73605e-18
RAB32	0.531602	0.39117	-0.442551	1.91755e-29	1.25599e-26	-0.449739	1.92724e-09
FAM180B	0.697085	0.574476	-0.279088	1.96027e-29	1.28398e-26	-0.362831	2.08477e-06
ABRACL	0.370983	0.250241	-0.568035	2.00394e-29	1.31258e-26	-0.454494	1.23828e-09
ZDHHC8P1	0.654075	0.499144	-0.389999	2.12516e-29	1.39198e-26	-0.641698	3.56065e-20
P2RY1	0.34597	0.255702	-0.436184	2.15659e-29	1.41256e-26	-0.68145	1.8693e-23
TMEM235	0.759441	0.632549	-0.26376	2.28696e-29	1.49796e-26	-0.324462	2.52802e-05
PKIB	0.430599	0.317255	-0.440702	2.78748e-29	1.8258e-26	-0.449964	1.88747e-09
PDPN	0.590195	0.379659	-0.636487	2.97738e-29	1.95018e-26	-0.666706	3.52268e-22
ST3GAL4	0.813175	0.726806	-0.161995	3.29858e-29	2.16057e-26	-0.433497	8.30277e-09
FCHSD1	0.590011	0.351003	-0.749256	3.47185e-29	2.27406e-26	-0.659852	1.30409e-21
TRAV36DV7	0.800623	0.576819	-0.473005	4.01825e-29	2.63195e-26	-0.552575	2.47016e-14
HPN	0.738329	0.552619	-0.417977	4.85789e-29	3.18192e-26	-0.361955	2.21515e-06
BHLHE40	0.835385	0.725343	-0.203777	4.92926e-29	3.22866e-26	-0.442695	3.66518e-09
FAM83D	0.303417	0.201577	-0.589969	6.1335e-29	4.01744e-26	-0.323972	2.60446e-05
RAB34	0.747586	0.506479	-0.561736	6.26891e-29	4.10614e-26	-0.806252	2.58535e-38
GALM	0.520285	0.414843	-0.326738	7.41049e-29	4.85387e-26	-0.466415	3.96372e-10
LENG9	0.339074	0.157022	-1.11064	7.91136e-29	5.18194e-26	-0.474462	1.79147e-10
KIAA0040	0.503542	0.366397	-0.458704	1.09661e-28	7.1828e-26	-0.348283	5.58257e-06
MRAP2	0.505554	0.379184	-0.414965	1.22247e-28	8.00719e-26	-0.316594	4.05262e-05
C17orf82	0.607901	0.410702	-0.565746	1.23135e-28	8.06537e-26	-0.462975	5.53123e-10
AFAP1L1	0.881128	0.805336	-0.129761	1.5633e-28	1.02396e-25	-0.480822	9.42441e-11
SERPINB1	0.715131	0.50017	-0.51579	1.59756e-28	1.0464e-25	-0.510368	3.98297e-12
PROM1	0.667646	0.564499	-0.242114	1.60914e-28	1.05399e-25	-0.501583	1.05342e-11
CCDC184	0.25393	0.167579	-0.599587	1.76753e-28	1.15773e-25	-0.32246	2.85414e-05
GRB14	0.551046	0.463019	-0.251102	2.14759e-28	1.40667e-25	-0.328324	1.99573e-05
LMO3	0.811758	0.508916	-0.673623	2.14759e-28	1.40667e-25	-0.503803	8.26022e-12
ZFAND4	0.504265	0.373601	-0.432683	2.30805e-28	1.51178e-25	-0.455433	1.13382e-09
LEMD1-AS1	0.911562	0.80474	-0.179817	2.74333e-28	1.79688e-25	-0.575737	1.10464e-15
EML2	0.735505	0.66159	-0.152798	2.80317e-28	1.83608e-25	-0.363376	2.00729e-06
GCFC2	0.464163	0.322343	-0.526035	2.99058e-28	1.95883e-25	-0.409714	6.16288e-08
EYA4	0.477925	0.374121	-0.353279	3.428e-28	2.24534e-25	-0.534328	2.42538e-13
PDGFA	0.832988	0.766748	-0.119544	3.63065e-28	2.37808e-25	-0.496637	1.79939e-11
LMO7DN	0.78047	0.548073	-0.509976	4.04316e-28	2.64827e-25	-0.449346	1.99837e-09
BMP7	0.611487	0.43044	-0.506511	4.10157e-28	2.68653e-25	-0.599292	3.60892e-17
KIAA1614	0.769217	0.6042	-0.348365	4.80193e-28	3.14527e-25	-0.681284	1.93381e-23
SSH3	0.698856	0.458646	-0.607615	5.01272e-28	3.28333e-25	-0.731504	2.0968e-28
HRASLS	0.317652	0.240427	-0.401847	5.23268e-28	3.42741e-25	-0.323385	2.69882e-05
ZIC5	0.459404	0.342964	-0.421704	5.38462e-28	3.52692e-25	-0.64019	4.63991e-20
MYL12A	0.83463	0.671997	-0.312681	5.90926e-28	3.87057e-25	-0.582066	4.52592e-16
TSSC2	0.484986	0.402729	-0.268135	5.95166e-28	3.89834e-25	-0.347711	5.79747e-06
SLC43A3	0.637231	0.408993	-0.639738	8.2654e-28	5.41384e-25	-0.723524	1.525e-27
GPR156	0.688466	0.539783	-0.351005	8.62659e-28	5.65042e-25	-0.573729	1.4603e-15
ULBP3	0.443981	0.320381	-0.470708	8.68829e-28	5.69083e-25	-0.428879	1.24048e-08
DUSP6	0.30585	0.195683	-0.644303	8.75043e-28	5.73153e-25	-0.467997	3.39649e-10
FBLN1	0.623891	0.513749	-0.28023	9.32989e-28	6.11108e-25	-0.408986	6.53705e-08
STAT6	0.544922	0.46421	-0.231273	1.19683e-27	7.83925e-25	-0.527881	5.26321e-13
AEBP1	0.742875	0.648844	-0.195248	1.25788e-27	8.23909e-25	-0.544891	6.57398e-14
LINC01574	0.618187	0.338603	-0.868448	1.28497e-27	8.41658e-25	-0.448095	2.24204e-09
LINC01503	0.618289	0.502311	-0.299701	1.32201e-27	8.65915e-25	-0.473901	1.89479e-10
AK4	0.353176	0.280487	-0.332453	1.37955e-27	9.03606e-25	-0.56996	2.45317e-15
TULP1	0.760597	0.661305	-0.201816	1.56751e-27	1.02672e-24	-0.344729	7.04978e-06
BEST4	0.630142	0.528938	-0.25258	1.70671e-27	1.11789e-24	-0.409615	6.21269e-08
ARC	0.405313	0.272246	-0.574126	1.91155e-27	1.25206e-24	-0.321363	3.04921e-05
GPR3	0.232942	0.135359	-0.783179	1.99449e-27	1.30639e-24	-0.510357	3.988e-12
STK32B	0.604167	0.518308	-0.221138	2.66512e-27	1.74565e-24	-0.319281	3.45445e-05
MIR155HG	0.745567	0.51219	-0.541659	2.81997e-27	1.84708e-24	-0.525004	7.39836e-13
EEF1B2P4	0.70661	0.470342	-0.587205	3.50897e-27	2.29837e-24	-0.478099	1.24274e-10
ANXA2	0.64376	0.512174	-0.32989	3.8999e-27	2.55443e-24	-0.508012	5.18421e-12
USP4	0.316664	0.213844	-0.566393	4.30361e-27	2.81886e-24	-0.421213	2.3838e-08
TMEM168	0.49428	0.358	-0.465372	5.46484e-27	3.57947e-24	-0.507121	5.72462e-12
MT1M	0.710815	0.483569	-0.555751	5.54209e-27	3.63007e-24	-0.521572	1.10592e-12
SWAP70	0.498953	0.404799	-0.301698	6.60412e-27	4.3257e-24	-0.640063	4.74407e-20
LINC00929	0.818632	0.589216	-0.474419	6.98484e-27	4.57507e-24	-0.349449	5.16803e-06
SLC35G2	0.458243	0.256797	-0.835483	7.08337e-27	4.63961e-24	-0.686308	6.83849e-24
RGMA	0.607655	0.521176	-0.22148	7.59709e-27	4.97609e-24	-0.4643	4.86708e-10
B3GNT9	0.478236	0.348918	-0.454835	8.7992e-27	5.76347e-24	-0.499102	1.37949e-11
PAMR1	0.60672	0.440283	-0.4626	8.86092e-27	5.8039e-24	-0.55796	1.22547e-14
EVA1C	0.453761	0.316319	-0.520554	9.30519e-27	6.0949e-24	-0.425274	1.68998e-08
MEGF10	0.634682	0.492531	-0.365821	9.70352e-27	6.35581e-24	-0.610769	6.14019e-18
MEOX2	0.225357	0.123874	-0.86334	9.77154e-27	6.40036e-24	-0.386531	3.76405e-07
THBS4	0.732816	0.527784	-0.473505	9.84002e-27	6.44521e-24	-0.425028	1.72567e-08
TUSC1	0.350474	0.164454	-1.09163	1.10028e-26	7.20683e-24	-0.479349	1.09489e-10
TXLNB	0.670678	0.392832	-0.77171	1.25616e-26	8.22785e-24	-0.458769	8.27221e-10
AGK	0.904585	0.706569	-0.356426	1.31895e-26	8.63912e-24	-0.345607	6.65672e-06
ENTPD2	0.633718	0.526378	-0.267742	1.48469e-26	9.72474e-24	-0.483666	7.04108e-11
PABPC4L	0.58689	0.48282	-0.281606	1.63657e-26	1.07195e-23	-0.572845	1.65037e-15
LGALS3	0.632413	0.450303	-0.489969	1.64799e-26	1.07943e-23	-0.538902	1.38581e-13
NOL4L	0.479447	0.442469	-0.115797	1.8806e-26	1.23179e-23	-0.394682	2.0238e-07
HLCS	0.618273	0.498936	-0.30939	1.90691e-26	1.24902e-23	-0.421296	2.36726e-08
MGST2	0.695466	0.473813	-0.553663	2.22146e-26	1.45505e-23	-0.382326	5.15086e-07
ERBB2	0.814314	0.656796	-0.31014	2.41418e-26	1.58129e-23	-0.574379	1.33438e-15
PRICKLE3	0.796943	0.68713	-0.213894	2.49929e-26	1.63703e-23	-0.603931	1.77913e-17
GPR12	0.659004	0.505325	-0.383076	2.66005e-26	1.74233e-23	-0.407849	7.16541e-08
KIF16B	0.487815	0.394515	-0.306254	2.81153e-26	1.84155e-23	-0.52519	7.23805e-13
ACOT2	0.443673	0.284554	-0.640795	3.22868e-26	2.11478e-23	-0.38414	4.50147e-07
EFEMP2	0.398846	0.308808	-0.369122	3.31919e-26	2.17407e-23	-0.642102	3.31574e-20
LINC00092	0.723086	0.543663	-0.411454	3.55663e-26	2.32959e-23	-0.684166	1.0679e-23
CDCA2	0.882074	0.7816	-0.174469	3.7071e-26	2.42815e-23	-0.450634	1.77413e-09
SMPDL3B	0.410162	0.207576	-0.982552	4.16856e-26	2.73041e-23	-0.321498	3.02455e-05
PLA2G16	0.489189	0.286049	-0.774131	5.41614e-26	3.54757e-23	-0.490038	3.62802e-11
SLC1A3	0.309137	0.23657	-0.385981	5.68338e-26	3.72262e-23	-0.478168	1.23418e-10
RILP	0.740317	0.605275	-0.290554	6.30086e-26	4.12706e-23	-0.59659	5.4203e-17
TPPP3	0.702093	0.462586	-0.601938	7.13012e-26	4.67023e-23	-0.42033	2.5675e-08
ADRB1	0.318651	0.209744	-0.603352	7.58445e-26	4.96781e-23	-0.44276	3.64399e-09
PRODH	0.667504	0.490526	-0.444449	8.69935e-26	5.69808e-23	-0.502283	9.75837e-12
SLC13A3	0.686961	0.549026	-0.323355	8.8194e-26	5.77671e-23	-0.460202	7.21629e-10
FAM86C1	0.356233	0.264676	-0.428594	1.15967e-25	7.59584e-23	-0.537114	1.72657e-13
LINC00398	0.730871	0.501546	-0.543235	1.19181e-25	7.80638e-23	-0.411215	5.45509e-08
IL17B	0.718667	0.585562	-0.295502	1.2165e-25	7.96806e-23	-0.339196	1.00799e-05
DERL3	0.627654	0.418654	-0.58421	1.24169e-25	8.13307e-23	-0.492625	2.76109e-11
CDK6	0.536952	0.461593	-0.218173	1.35696e-25	8.8881e-23	-0.515515	2.2237e-12
GPX7	0.365654	0.316941	-0.206268	1.49299e-25	9.77906e-23	-0.388249	3.30727e-07
HIST4H4	0.439617	0.292755	-0.586554	2.32387e-25	1.52214e-22	-0.625237	5.92821e-19
S100A16	0.813816	0.677433	-0.264625	2.50412e-25	1.6402e-22	-0.584679	3.11363e-16
GLMP	0.413177	0.260547	-0.665212	4.89402e-25	3.20558e-22	-0.476835	1.41193e-10
RHCG	0.737594	0.618147	-0.254878	5.30664e-25	3.47585e-22	-0.334554	1.35357e-05
ZAR1	0.734964	0.562996	-0.384549	5.7926e-25	3.79416e-22	-0.324838	2.47082e-05
MSN	0.535815	0.439039	-0.287384	8.7303e-25	5.71835e-22	-0.352408	4.24297e-06
FAM110C	0.428835	0.327534	-0.388778	8.84828e-25	5.79562e-22	-0.542442	8.93368e-14
DPP7	0.538234	0.451694	-0.252886	9.2738e-25	6.07434e-22	-0.325933	2.31118e-05
NMI	0.401027	0.307994	-0.380797	9.78497e-25	6.40916e-22	-0.337217	1.14366e-05
LINC00941	0.484165	0.362339	-0.418159	9.91706e-25	6.49568e-22	-0.533169	2.79139e-13
JAG1	0.871853	0.771265	-0.176859	1.11136e-24	7.27942e-22	-0.396664	1.73597e-07
ZDHHC1	0.594658	0.472214	-0.332619	1.305e-24	8.54774e-22	-0.651416	6.23605e-21
COL5A2	0.801065	0.688872	-0.217684	1.32257e-24	8.66282e-22	-0.375966	8.21006e-07
LINC01301	0.507188	0.389081	-0.382452	1.51168e-24	9.90151e-22	-0.329996	1.79967e-05
SPRED2	0.555486	0.491328	-0.177064	1.61605e-24	1.05851e-21	-0.52935	4.41802e-13
SEMA3E	0.71929	0.556068	-0.371312	1.79807e-24	1.17774e-21	-0.376842	7.70349e-07
LGI1	0.697151	0.529563	-0.396669	2.02721e-24	1.32783e-21	-0.520354	1.27402e-12
MYD88	0.51328	0.378047	-0.441182	2.33131e-24	1.52701e-21	-0.456947	9.83094e-10
HSPA2	0.698106	0.465478	-0.584733	2.7527e-24	1.80302e-21	-0.48392	6.85876e-11
ARNTL	0.434834	0.369926	-0.233228	3.29279e-24	2.15678e-21	-0.57264	1.69753e-15
SRGAP2	0.79957	0.717751	-0.15574	3.38127e-24	2.21473e-21	-0.34982	5.04237e-06
FAIM	0.251504	0.160279	-0.649997	3.49518e-24	2.28934e-21	-0.323578	2.66738e-05
CYB5R2	0.688881	0.559009	-0.301385	3.63691e-24	2.38217e-21	-0.436717	6.25327e-09
C2CD4D	0.658361	0.458619	-0.521584	4.07012e-24	2.66593e-21	-0.33444	1.36339e-05
ITGBL1	0.80076	0.707427	-0.178787	4.09714e-24	2.68362e-21	-0.448028	2.25597e-09
TCF19	0.886489	0.845746	-0.067879	4.09714e-24	2.68362e-21	-0.3629	2.07476e-06
CASC10	0.418296	0.315374	-0.40746	4.89772e-24	3.208e-21	-0.392556	2.38328e-07
LMNA	0.567366	0.478721	-0.245093	5.33664e-24	3.4955e-21	-0.476379	1.47825e-10
LGALS8	0.902675	0.810386	-0.155598	5.73831e-24	3.75859e-21	-0.49502	2.13989e-11
F11R	0.629132	0.490342	-0.359576	5.81448e-24	3.80849e-21	-0.397258	1.65754e-07
USP2	0.514582	0.377466	-0.447055	5.85296e-24	3.83369e-21	-0.374133	9.37323e-07
MED15P5	0.675053	0.510121	-0.404162	5.85296e-24	3.83369e-21	-0.363114	2.04419e-06
CLDN10	0.720197	0.612491	-0.233704	6.33469e-24	4.14922e-21	-0.49665	1.79696e-11
METTL11B	0.700165	0.535467	-0.386896	6.76598e-24	4.43172e-21	-0.357342	3.04051e-06
SALL3	0.73566	0.700756	-0.0701276	7.41903e-24	4.85947e-21	-0.427145	1.44004e-08
MAATS1	0.275328	0.169088	-0.703371	7.66709e-24	5.02194e-21	-0.331187	1.67132e-05
DEDD2	0.609719	0.445877	-0.451497	7.92336e-24	5.1898e-21	-0.751264	1.11846e-30
HDHD3	0.188746	0.108456	-0.799333	1.03711e-23	6.79307e-21	-0.507692	5.37202e-12
PPP1R36	0.773689	0.540435	-0.517631	1.10737e-23	7.2533e-21	-0.564101	5.42401e-15
CLSTN1	0.629889	0.574084	-0.133836	1.15935e-23	7.59371e-21	-0.330157	1.78182e-05
SOX9-AS1	0.6801	0.567264	-0.261726	1.34771e-23	8.8275e-21	-0.393768	2.17149e-07
EGFR	0.724065	0.654884	-0.144879	1.38343e-23	9.06148e-21	-0.579574	6.4465e-16
IL17RC	0.761835	0.679413	-0.165188	1.43878e-23	9.42401e-21	-0.615097	3.09006e-18
KBTBD12	0.75774	0.641798	-0.239583	1.45771e-23	9.54802e-21	-0.527442	5.5453e-13
MAOB	0.670635	0.535181	-0.325502	1.52594e-23	9.9949e-21	-0.469134	3.03795e-10
TIPIN	0.540077	0.462903	-0.222457	1.52594e-23	9.9949e-21	-0.349673	5.09201e-06
FBXO17	0.433183	0.262963	-0.720119	1.67202e-23	1.09517e-20	-0.775946	7.76648e-34
CENPV	0.464367	0.330181	-0.492006	1.89265e-23	1.23968e-20	-0.319124	3.48701e-05
SNHG11	0.51576	0.390112	-0.402813	1.96813e-23	1.28913e-20	-0.554394	1.95208e-14
GPR65	0.873895	0.818726	-0.0940798	2.04659e-23	1.34052e-20	-0.427233	1.42918e-08
SNAI1	0.581653	0.461958	-0.332397	2.60368e-23	1.70541e-20	-0.324084	2.58683e-05
FAM86FP	0.204374	0.109558	-0.899512	2.62066e-23	1.71653e-20	-0.429452	1.18056e-08
PICK1	0.61487	0.448541	-0.455044	2.96485e-23	1.94198e-20	-0.576622	9.76275e-16
NSUN7	0.689678	0.498928	-0.467092	3.14315e-23	2.05877e-20	-0.723567	1.50935e-27
MT1E	0.543308	0.32237	-0.753054	3.84251e-23	2.51684e-20	-0.456	1.07494e-09
GPNMB	0.826816	0.759419	-0.12267	4.23419e-23	2.77339e-20	-0.369589	1.29727e-06
AGBL2	0.53527	0.391048	-0.452919	4.37334e-23	2.86454e-20	-0.342049	8.38975e-06
CHRNB4	0.66448	0.57434	-0.21032	4.43026e-23	2.90182e-20	-0.316341	4.11356e-05
RNLS	0.649542	0.527125	-0.301279	4.54631e-23	2.97783e-20	-0.469828	2.8375e-10
C6orf99	0.461996	0.337797	-0.451722	4.84976e-23	3.17659e-20	-0.374176	9.34391e-07
RAB3D	0.622486	0.437043	-0.510266	4.88118e-23	3.19717e-20	-0.751549	1.03346e-30
MMP11	0.478881	0.366695	-0.385085	5.17325e-23	3.38848e-20	-0.399463	1.39535e-07
TOM1L1	0.577934	0.39026	-0.566467	5.4826e-23	3.5911e-20	-0.634382	1.269e-19
NAAA	0.66148	0.560338	-0.239402	5.5538e-23	3.63774e-20	-0.546311	5.49633e-14
TP73-AS1	0.738703	0.566878	-0.381957	5.73581e-23	3.75696e-20	-0.89241	3.55458e-57
VILL	0.7253	0.596476	-0.282112	6.07845e-23	3.98138e-20	-0.717474	6.55887e-27
TUBB2BP1	0.853965	0.741567	-0.2036	6.07845e-23	3.98138e-20	-0.347106	6.03295e-06
SLC16A11	0.545927	0.369946	-0.561394	6.567e-23	4.30138e-20	-0.466935	3.76799e-10
RGS22	0.672729	0.554463	-0.278934	7.00367e-23	4.5874e-20	-0.51167	3.4403e-12
STPG1	0.705433	0.614103	-0.200029	7.18627e-23	4.70701e-20	-0.390219	2.8485e-07
DUSP23	0.351998	0.278824	-0.336214	7.76286e-23	5.08467e-20	-0.332675	1.52308e-05
HSBP1L1	0.577662	0.422629	-0.450833	8.88415e-23	5.81912e-20	-0.427336	1.41662e-08
DRC1	0.650731	0.431235	-0.593586	9.11523e-23	5.97048e-20	-0.366151	1.65365e-06
BBOX1	0.722377	0.551566	-0.389218	9.53403e-23	6.24479e-20	-0.443198	3.50263e-09
CCDC175	0.833161	0.743562	-0.164143	9.84477e-23	6.44833e-20	-0.33979	9.7035e-06
SLC22A15	0.437769	0.344605	-0.345227	1.0363e-22	6.78773e-20	-0.52796	5.21417e-13
MT1A	0.711367	0.5941	-0.259888	1.14084e-22	7.47247e-20	-0.391482	2.58723e-07
ARX	0.605855	0.460528	-0.395683	1.31331e-22	8.60219e-20	-0.4599	7.42733e-10
VTRNA1-2	0.793286	0.691111	-0.198925	1.33022e-22	8.71291e-20	-0.380998	5.68218e-07
RASL12	0.611929	0.516948	-0.243345	1.33875e-22	8.7688e-20	-0.367331	1.52193e-06
LINC01529	0.488118	0.270688	-0.850597	1.81877e-22	1.19129e-19	-0.322755	2.80375e-05
IGFBPL1	0.724618	0.669371	-0.114415	1.86573e-22	1.22205e-19	-0.475342	1.64044e-10
C1QTNF4	0.713411	0.626215	-0.188074	2.28725e-22	1.49815e-19	-0.341733	8.56288e-06
SALL4	0.654329	0.582789	-0.167042	2.48428e-22	1.6272e-19	-0.326289	2.26147e-05
LIPC	0.857375	0.786005	-0.125387	2.59723e-22	1.70119e-19	-0.343361	7.70624e-06
B3GNT7	0.758665	0.610464	-0.313557	2.69809e-22	1.76725e-19	-0.575722	1.10697e-15
METTL24	0.767599	0.678224	-0.178592	2.85668e-22	1.87113e-19	-0.565604	4.43185e-15
SLC24A5	0.851623	0.790364	-0.107699	3.32613e-22	2.17861e-19	-0.57832	7.69282e-16
CLCN3P1	0.868402	0.758479	-0.195253	3.43314e-22	2.24871e-19	-0.323653	2.65538e-05
MR1	0.704792	0.603192	-0.224579	3.82313e-22	2.50415e-19	-0.427411	1.40753e-08
RDM1	0.515903	0.41788	-0.304009	3.82313e-22	2.50415e-19	-0.349295	5.22094e-06
GUCA1A	0.758192	0.637517	-0.250099	4.15064e-22	2.71867e-19	-0.338669	1.04258e-05
RAP1GAP	0.620862	0.536646	-0.2103	7.04758e-22	4.61616e-19	-0.322411	2.8626e-05
ADORA1	0.746506	0.641243	-0.219281	7.22698e-22	4.73367e-19	-0.565369	4.57437e-15
PAXIP1-AS2	0.429169	0.333284	-0.364793	7.74398e-22	5.0723e-19	-0.60023	3.13089e-17
RGN	0.79442	0.654729	-0.279003	8.1428e-22	5.33353e-19	-0.700289	3.38256e-25
BANK1	0.737867	0.626791	-0.235378	8.83466e-22	5.7867e-19	-0.638947	5.76469e-20
RSPH9	0.769806	0.656801	-0.229039	9.34739e-22	6.12254e-19	-0.452891	1.43858e-09
MCF2L	0.810574	0.768568	-0.0767713	1.02041e-21	6.68369e-19	-0.560368	8.9198e-15
CD40	0.621528	0.506592	-0.294997	1.03976e-21	6.8104e-19	-0.392672	2.36218e-07
C12orf49	0.722986	0.578771	-0.320974	1.12083e-21	7.34144e-19	-0.353063	4.06087e-06
HPX	0.82712	0.754693	-0.132208	1.20816e-21	7.91342e-19	-0.376606	7.83697e-07
HMGCS2	0.845088	0.755648	-0.161386	1.50317e-21	9.84577e-19	-0.324072	2.58862e-05
SLC25A20	0.498578	0.309901	-0.686013	1.58991e-21	1.04139e-18	-0.771274	3.29802e-33
GALNT10	0.878175	0.842285	-0.0602008	2.4115e-21	1.57953e-18	-0.486173	5.4331e-11
LINC01285	0.70628	0.59207	-0.254472	2.48746e-21	1.62928e-18	-0.501732	1.03638e-11
CABP7	0.895403	0.869913	-0.0416653	2.48746e-21	1.62928e-18	-0.515485	2.23147e-12
FBXO4	0.31878	0.238862	-0.416381	3.24639e-21	2.12639e-18	-0.492734	2.72938e-11
F3	0.422677	0.286248	-0.56229	3.26653e-21	2.13958e-18	-0.593394	8.72537e-17
FAM221A	0.592364	0.486283	-0.284688	3.43213e-21	2.24804e-18	-0.611949	5.0972e-18
CRYGC	0.909038	0.872792	-0.0587023	3.47481e-21	2.276e-18	-0.414289	4.24133e-08
SPRY4	0.635563	0.524422	-0.277305	4.13048e-21	2.70547e-18	-0.746605	4.01245e-30
CES1P1	0.7807	0.632943	-0.302693	4.64366e-21	3.0416e-18	-0.392556	2.38313e-07
COG7	0.755848	0.670852	-0.172102	4.84822e-21	3.17558e-18	-0.412643	4.85475e-08
QPCT	0.722305	0.632102	-0.19245	5.83066e-21	3.81908e-18	-0.35551	3.44324e-06
FBXO47	0.679628	0.529358	-0.360501	5.93912e-21	3.89012e-18	-0.433013	8.66217e-09
CES1	0.852953	0.787416	-0.115341	6.16207e-21	4.03615e-18	-0.574803	1.25811e-15
CCDC8	0.795948	0.64654	-0.299934	6.23821e-21	4.08602e-18	-0.77918	2.79612e-34
NIPAL2	0.598833	0.49553	-0.273183	6.43265e-21	4.21339e-18	-0.453074	1.41421e-09
PNPLA4	0.510142	0.38854	-0.392836	7.31691e-21	4.79258e-18	-0.644604	2.1286e-20
HSPB6	0.692584	0.570041	-0.280923	9.40397e-21	6.1596e-18	-0.372238	1.074e-06
PTDSS1	0.775218	0.687386	-0.173482	9.99647e-21	6.54769e-18	-0.346855	6.13347e-06
MT1L	0.683704	0.573161	-0.254431	1.00577e-20	6.5878e-18	-0.634115	1.32829e-19
CPA5	0.755319	0.663892	-0.186138	1.2226e-20	8.00806e-18	-0.32362	2.66068e-05
LINC01497	0.834367	0.67839	-0.298567	1.24516e-20	8.1558e-18	-0.561297	7.88609e-15
IL20RA	0.730768	0.661614	-0.143424	1.68775e-20	1.10548e-17	-0.462208	5.95512e-10
SH3BGR	0.870408	0.785496	-0.148088	1.83744e-20	1.20352e-17	-0.547611	4.66212e-14
MYBPHL	0.804216	0.72326	-0.153069	1.85986e-20	1.21821e-17	-0.407674	7.2673e-08
COL9A2	0.629698	0.519329	-0.278012	1.89401e-20	1.24058e-17	-0.516291	2.03504e-12
ECHDC2	0.69542	0.600596	-0.21149	2.38417e-20	1.56163e-17	-0.600588	2.96502e-17
HTATIP2	0.555249	0.432497	-0.360443	2.87531e-20	1.88333e-17	-0.589165	1.62539e-16
CRYGD	0.766191	0.64232	-0.254413	2.89272e-20	1.89473e-17	-0.389287	3.05748e-07
PCBD1	0.515589	0.375341	-0.458019	2.9634e-20	1.94102e-17	-0.596806	5.24727e-17
DBI	0.810633	0.683122	-0.246906	2.98133e-20	1.95277e-17	-0.627116	4.33727e-19
ALDH7A1	0.501879	0.386239	-0.377845	3.61549e-20	2.36815e-17	-0.60102	2.77659e-17
AIFM2	0.737952	0.620966	-0.249013	3.90968e-20	2.56084e-17	-0.323797	2.63231e-05
ZC3HAV1L	0.521326	0.407804	-0.354309	3.90968e-20	2.56084e-17	-0.517946	1.68291e-12
GALC	0.473158	0.387512	-0.288081	4.33034e-20	2.83637e-17	-0.482397	8.02162e-11
AKR7A3	0.667982	0.496665	-0.427536	4.40909e-20	2.88795e-17	-0.465499	4.33306e-10
TMEM61	0.581207	0.47757	-0.283341	4.68194e-20	3.06667e-17	-0.376296	8.01578e-07
LINC00506	0.219312	0.132533	-0.726634	4.82456e-20	3.16008e-17	-0.397672	1.60501e-07
CCDC152	0.858982	0.743334	-0.208617	5.06173e-20	3.31543e-17	-0.759501	1.08873e-31
SPATA6	0.425852	0.285526	-0.576731	5.15361e-20	3.37561e-17	-0.604148	1.72079e-17
SLC7A11	0.729967	0.630427	-0.211503	5.21578e-20	3.41633e-17	-0.490013	3.63756e-11
NES	0.405291	0.270491	-0.58338	5.24714e-20	3.43687e-17	-0.50762	5.41568e-12
PTK2B	0.767356	0.673847	-0.187474	5.34234e-20	3.49923e-17	-0.375772	8.32635e-07
MAP10	0.425556	0.295297	-0.527182	5.50483e-20	3.60566e-17	-0.596997	5.09902e-17
PTMA	0.242241	0.184901	-0.389686	7.29183e-20	4.77615e-17	-0.409361	6.34156e-08
DTHD1	0.833588	0.768122	-0.117998	8.11877e-20	5.3178e-17	-0.54757	4.68633e-14
ZIC2	0.344531	0.225909	-0.608892	8.46482e-20	5.54446e-17	-0.57795	8.10428e-16
TCEA3	0.679012	0.484009	-0.488405	9.59284e-20	6.28331e-17	-0.57951	6.50481e-16
RORB	0.874522	0.796856	-0.134176	9.70772e-20	6.35856e-17	-0.580132	5.95682e-16
HAAO	0.674594	0.546507	-0.303782	1.06138e-19	6.95203e-17	-0.514652	2.45363e-12
UCHL1	0.854705	0.805756	-0.0850833	1.1742e-19	7.691e-17	-0.376038	8.16689e-07
CA5B	0.678709	0.491188	-0.466519	1.25343e-19	8.20998e-17	-0.504809	7.39403e-12
RARRES1	0.840097	0.771304	-0.123257	1.33795e-19	8.76354e-17	-0.349278	5.22697e-06
KLF11	0.680839	0.582771	-0.224386	1.39463e-19	9.13485e-17	-0.403566	1.00941e-07
KCNE4	0.81457	0.661018	-0.30135	1.41965e-19	9.2987e-17	-0.59257	9.8574e-17
AOX1	0.470772	0.367998	-0.355331	1.68552e-19	1.10401e-16	-0.355845	3.36591e-06
C9orf64	0.521626	0.378891	-0.461234	1.76715e-19	1.15748e-16	-0.818562	2.29844e-40
MTTP	0.856666	0.7812	-0.133041	2.41577e-19	1.58233e-16	-0.42291	2.06587e-08
WNT16	0.666914	0.578054	-0.206296	2.57736e-19	1.68817e-16	-0.405549	8.61855e-08
ZDHHC13	0.175896	0.143574	-0.292924	2.60786e-19	1.70815e-16	-0.340266	9.41184e-06
SPATA6L	0.511022	0.271873	-0.910452	2.78213e-19	1.82229e-16	-0.440064	4.64287e-09
AP1S3	0.629548	0.569496	-0.144631	2.88198e-19	1.8877e-16	-0.448886	2.08478e-09
KIF25-AS1	0.867893	0.798711	-0.119843	3.12895e-19	2.04946e-16	-0.42231	2.1732e-08
OCIAD2	0.671706	0.551154	-0.285375	3.27935e-19	2.14797e-16	-0.625987	5.23456e-19
TRIL	0.400605	0.268451	-0.577522	4.16964e-19	2.73111e-16	-0.316846	3.99262e-05
MMP21	0.872192	0.841893	-0.0510084	4.71421e-19	3.08781e-16	-0.333632	1.43442e-05
FAHD2CP	0.551533	0.472931	-0.221816	5.68188e-19	3.72163e-16	-0.364165	1.89993e-06
YDJC	0.428799	0.346312	-0.308228	6.49616e-19	4.25498e-16	-0.607485	1.02669e-17
ARL9	0.735087	0.518079	-0.504741	6.61053e-19	4.3299e-16	-0.60672	1.15635e-17
MLH3	0.474645	0.374768	-0.340852	6.88519e-19	4.5098e-16	-0.524436	7.90949e-13
MAP1LC3A	0.546776	0.472617	-0.210278	7.33974e-19	4.80753e-16	-0.550272	3.32088e-14
AC008592.3	0.689973	0.468057	-0.559854	8.29135e-19	5.43083e-16	-0.549138	3.83881e-14
MARVELD2	0.78783	0.646541	-0.285142	8.73558e-19	5.7218e-16	-0.48079	9.45474e-11
CMTM5	0.3325	0.400475	0.268356	1.05749e-18	6.92657e-16	-0.504516	7.63717e-12
PHF11	0.595021	0.484954	-0.295094	1.22184e-18	8.00305e-16	-0.592489	9.97578e-17
CEP41	0.356439	0.319807	-0.156454	1.49506e-18	9.79263e-16	-0.40453	9.34907e-08
VSX1	0.56917	0.467725	-0.283198	1.57456e-18	1.03134e-15	-0.349801	5.04893e-06
VRK2	0.753164	0.638386	-0.238535	1.76649e-18	1.15705e-15	-0.636649	8.5909e-20
RASSF10	0.656175	0.432606	-0.601027	1.92543e-18	1.26115e-15	-0.492238	2.87653e-11
PRR18	0.497119	0.426475	-0.221128	2.39405e-18	1.5681e-15	-0.471215	2.47438e-10
LINC00865	0.618228	0.517055	-0.257821	3.61142e-18	2.36548e-15	-0.352838	4.12244e-06
POPDC3	0.38548	0.285647	-0.432422	3.63204e-18	2.37899e-15	-0.3181	3.70631e-05
RUSC1	0.886677	0.827509	-0.0996333	3.8448e-18	2.51834e-15	-0.401573	1.18196e-07
LRRC34	0.291624	0.169617	-0.781832	4.48264e-18	2.93613e-15	-0.489338	3.90485e-11
2021-03-02	0.488659	0.335892	-0.540832	5.22473e-18	3.4222e-15	-0.66231	8.18895e-22
LYPD1	0.401917	0.314504	-0.353819	6.66421e-18	4.36506e-15	-0.435311	7.07977e-09
DMRTA2	0.394294	0.291427	-0.436139	9.34676e-18	6.12213e-15	-0.64523	1.90422e-20
KIAA0586	0.838604	0.764424	-0.133617	1.39992e-17	9.16945e-15	-0.346163	6.41854e-06
BHLHB9	0.627742	0.490296	-0.356517	1.4316e-17	9.377e-15	-0.319722	3.36461e-05
SRPX2	0.759678	0.647373	-0.230792	1.66477e-17	1.09042e-14	-0.363327	2.0141e-06
GNB3	0.803408	0.733528	-0.13128	1.96795e-17	1.289e-14	-0.370645	1.20349e-06
CMYA5	0.782074	0.560482	-0.480638	2.45833e-17	1.61021e-14	-0.592664	9.72147e-17
ZNF556	0.861786	0.808567	-0.0919623	2.88746e-17	1.89129e-14	-0.752331	8.31334e-31
PHLDB1	0.573002	0.467308	-0.294166	3.62284e-17	2.37296e-14	-0.409505	6.2682e-08
ATP1A2	0.788736	0.700217	-0.171739	3.74492e-17	2.45292e-14	-0.582877	4.03165e-16
ALDH1L1-AS2	0.871185	0.790269	-0.140635	8.39614e-17	5.49947e-14	-0.33998	9.58596e-06
CTF1	0.360401	0.220392	-0.709531	1.00522e-16	6.5842e-14	-0.59134	1.18175e-16
EPHA5	0.590731	0.470355	-0.328754	1.08485e-16	7.10578e-14	-0.392022	2.4826e-07
AKT1	0.710091	0.673655	-0.0759943	1.18994e-16	7.79414e-14	-0.451739	1.60129e-09
TRIM61	0.757424	0.629605	-0.266655	1.27011e-16	8.31922e-14	-0.683861	1.13766e-23
HILS1	0.568491	0.463119	-0.295753	1.36297e-16	8.92745e-14	-0.596521	5.47617e-17
CCND2	0.797809	0.704002	-0.180464	1.37038e-16	8.97602e-14	-0.369154	1.33793e-06
PDSS1	0.167928	0.260572	0.633843	1.50268e-16	9.84258e-14	-0.426799	1.48341e-08
GBP3	0.877302	0.769905	-0.188393	1.61228e-16	1.05604e-13	-0.380925	5.71301e-07
FIRRE	0.49213	0.320776	-0.617477	1.92713e-16	1.26227e-13	-0.478995	1.13492e-10
FERMT1	0.39558	0.462215	0.224596	4.08703e-16	2.677e-13	-0.65577	2.79798e-21
DBX2	0.855446	0.674115	-0.343681	5.71721e-16	3.74477e-13	-0.70374	1.56754e-25
CITED4	0.28272	0.193263	-0.548807	8.2856e-16	5.42707e-13	-0.322774	2.80051e-05
TTR	0.913446	0.856372	-0.0930821	8.37366e-16	5.48474e-13	-0.537149	1.719e-13
GSTM5	0.745439	0.605256	-0.300545	9.86246e-16	6.45991e-13	-0.559939	9.44153e-15
MAP1LC3C	0.66135	0.515923	-0.358257	1.00197e-15	6.56289e-13	-0.38386	4.59648e-07
ZNF492	0.0648589	0.212799	1.71411	1.28983e-15	8.44839e-13	-0.397672	1.60496e-07
ADAMTS5	0.383657	0.337592	-0.184535	1.65016e-15	1.08086e-12	-0.453846	1.31579e-09
NAALAD2	0.614001	0.420963	-0.544549	1.89036e-15	1.23819e-12	-0.497054	1.72069e-11
ME1	0.736751	0.644335	-0.193366	6.31003e-15	4.13307e-12	-0.571322	2.03552e-15
SLFN12	0.563034	0.426392	-0.40104	6.37504e-15	4.17565e-12	-0.424877	1.74808e-08
LINC01451	0.880232	0.803341	-0.131872	6.74455e-15	4.41768e-12	-0.377917	7.12354e-07
HMSD	0.535985	0.412063	-0.379327	9.35174e-15	6.12539e-12	-0.368117	1.4398e-06
PRDX1	0.464795	0.379721	-0.291657	1.22428e-14	8.01904e-12	-0.614537	3.37928e-18
SMIM10	0.521722	0.335698	-0.636119	1.25572e-14	8.22494e-12	-0.510263	4.03016e-12
TTC24	0.871145	0.816727	-0.0930588	1.26851e-14	8.30876e-12	-0.502018	1.00452e-11
PLCG1	0.748772	0.658344	-0.185684	1.58482e-14	1.03806e-11	-0.382665	5.0231e-07
NEK4P2	0.478484	0.373018	-0.359226	2.00852e-14	1.31558e-11	-0.349598	5.11721e-06
INTU	0.380712	0.312136	-0.286525	2.26603e-14	1.48425e-11	-0.471359	2.43926e-10
AC005863.1	0.655293	0.518367	-0.338166	3.48456e-14	2.28239e-11	-0.332161	1.5728e-05
SLC6A9	0.792367	0.723346	-0.131482	4.27344e-14	2.79911e-11	-0.571086	2.10238e-15
ASB4	0.859674	0.819423	-0.0691804	4.49106e-14	2.94165e-11	-0.501172	1.1017e-11
CHAF1B	0.891684	0.842964	-0.0810617	4.58113e-14	3.00064e-11	-0.451971	1.56713e-09
KLHDC9	0.363435	0.309623	-0.231182	4.76663e-14	3.12214e-11	-0.561001	8.20169e-15
EFS	0.0954966	0.118502	0.311392	4.79033e-14	3.13767e-11	-0.321271	3.0662e-05
AMT	0.649174	0.545208	-0.251798	5.61305e-14	3.67655e-11	-0.624486	6.71304e-19
MAPK8IP3	0.865954	0.835757	-0.0512079	8.96335e-14	5.871e-11	-0.338426	1.0589e-05
CARHSP1	0.292012	0.184217	-0.664622	9.23112e-14	6.04639e-11	-0.36901	1.35173e-06
FBXO6	0.546272	0.463433	-0.237257	1.43299e-13	9.38607e-11	-0.589607	1.52382e-16
NQO1	0.921537	0.870456	-0.0822706	1.56411e-13	1.02449e-10	-0.37857	6.79158e-07
TSPAN11	0.433874	0.397519	-0.126254	1.72364e-13	1.12898e-10	-0.358063	2.89451e-06
HCAR1	0.752176	0.676209	-0.153601	1.74891e-13	1.14554e-10	-0.495392	2.05631e-11
NINL	0.549966	0.470107	-0.226353	2.07202e-13	1.35717e-10	-0.478011	1.25383e-10
FIBIN	0.403946	0.244081	-0.726801	3.16622e-13	2.07387e-10	-0.504156	7.94577e-12
LINC00944	0.922771	0.895897	-0.0426404	4.08113e-13	2.67314e-10	-0.44746	2.37661e-09
TGIF2LX	0.850339	0.766622	-0.149523	6.75701e-13	4.42584e-10	-0.342989	7.8945e-06
FNBP1P1	0.461354	0.38158	-0.273887	7.93535e-13	5.19765e-10	-0.447345	2.40169e-09
NT5DC2	0.846759	0.810481	-0.063173	9.14099e-13	5.98735e-10	-0.424671	1.77901e-08
CA15P1	0.973534	0.939512	-0.0513193	1.01854e-12	6.67143e-10	-0.359517	2.62027e-06
TYRO3	0.483047	0.437173	-0.143959	1.25199e-12	8.20052e-10	-0.574627	1.28926e-15
EPHX3	0.601951	0.505649	-0.251509	1.65674e-12	1.08516e-09	-0.319469	3.41577e-05
AC140912.1	0.286482	0.34675	0.275451	2.44619e-12	1.60226e-09	-0.364214	1.89354e-06
HIST1H3G	0.556275	0.420483	-0.403752	2.46891e-12	1.61713e-09	-0.35757	2.9936e-06
SPEF2	0.385159	0.292934	-0.394878	3.53588e-12	2.316e-09	-0.423262	2.00513e-08
HPDL	0.489925	0.367373	-0.415316	5.09756e-12	3.3389e-09	-0.582106	4.50073e-16
ATP13A5	0.908228	0.884128	-0.0387997	6.87965e-12	4.50617e-09	-0.504506	7.64553e-12
AC068057.1	0.927711	0.687602	-0.432101	1.03244e-11	6.76249e-09	-0.435438	7.00127e-09
SMS	0.489251	0.395383	-0.307323	1.45083e-11	9.50292e-09	-0.324945	2.45488e-05
ZNF883	0.821382	0.715207	-0.199694	1.56503e-11	1.0251e-08	-0.369706	1.28659e-06
ATXN10	0.264732	0.360728	0.446379	2.0887e-11	1.3681e-08	-0.572117	1.82461e-15
DLK2	0.336506	0.311759	-0.110203	2.52573e-11	1.65435e-08	-0.319907	3.32746e-05
LINC01114	0.539011	0.458445	-0.233565	2.78275e-11	1.8227e-08	-0.436301	6.48772e-09
FBXO27	0.323627	0.246782	-0.391095	3.17488e-11	2.07955e-08	-0.473938	1.88774e-10
PTPN13	0.748634	0.678106	-0.142749	3.37591e-11	2.21122e-08	-0.415999	3.68346e-08
GBP4	0.653575	0.546115	-0.259148	4.46514e-11	2.92467e-08	-0.379607	6.29463e-07
DIRC3-AS1	0.899567	0.859655	-0.0654727	5.64595e-11	3.6981e-08	-0.349382	5.19117e-06
IPMK	0.394657	0.341017	-0.210752	6.21017e-11	4.06766e-08	-0.448913	2.07972e-09
NUDT5	0.942242	0.929589	-0.0195038	9.51015e-11	6.22915e-08	-0.637482	7.43745e-20
CDKL2	0.513065	0.439519	-0.223215	1.46911e-10	9.62269e-08	-0.386286	3.83395e-07
SCG5	0.576513	0.504503	-0.192491	1.67529e-10	1.09731e-07	-0.586074	2.54655e-16
ALG1	0.273825	0.218788	-0.323722	1.96684e-10	1.28828e-07	-0.666935	3.37038e-22
SNX10	0.456148	0.409492	-0.155664	3.49021e-10	2.28609e-07	-0.451544	1.63055e-09
LINC00237	0.187502	0.249733	0.413482	7.48013e-10	4.89949e-07	-0.519932	1.33792e-12
PABPC3	0.615955	0.55506	-0.150183	1.14116e-09	7.47463e-07	-0.464266	4.88311e-10
GHDC	0.375042	0.323309	-0.214137	1.20266e-09	7.87743e-07	-0.513545	2.78278e-12
MAGEA1	0.810255	0.768644	-0.0760607	1.25215e-09	8.2016e-07	-0.32306	2.75247e-05
UBB	0.242644	0.188921	-0.361057	1.76121e-09	1.15359e-06	-0.71225	2.24169e-26
SOCS2	0.598968	0.529744	-0.177183	1.89999e-09	1.24449e-06	-0.599112	3.70817e-17
PDE7B	0.633109	0.577977	-0.131442	3.82426e-09	2.50489e-06	-0.616119	2.62316e-18
ZNF329	0.268348	0.310475	0.21037	5.96035e-09	3.90403e-06	-0.328517	1.97205e-05
AURKC	0.89527	0.850249	-0.0744371	8.05025e-09	5.27291e-06	-0.626052	5.17821e-19
NME3	0.223289	0.138667	-0.687286	8.49425e-09	5.56374e-06	-0.319944	3.32022e-05
SQLE	0.208841	0.277079	0.40789	2.09018e-08	1.36907e-05	-0.323534	2.67457e-05
HERC2P10	0.879345	0.853622	-0.0428317	2.623e-08	1.71807e-05	-0.550717	3.13688e-14
OR5M11	0.851344	0.787882	-0.111762	2.7936e-08	1.82981e-05	-0.32114	3.09036e-05
DLEU2	0.765274	0.704096	-0.120204	3.62999e-08	2.37764e-05	-0.369453	1.30991e-06
ZNF334	0.29308	0.251507	-0.2207	4.21872e-08	2.76326e-05	-0.482859	7.6504e-11
MRI1	0.331075	0.282959	-0.226567	4.63896e-08	3.03852e-05	-0.463175	5.42577e-10
2021-03-09	0.838796	0.802452	-0.0639057	6.36133e-08	4.16667e-05	-0.506017	6.47036e-12
CRYZ	0.926516	0.880194	-0.0739943	1.07317e-07	7.02924e-05	-0.42116	2.39455e-08
LINC01338	0.738057	0.633981	-0.219293	1.1399e-07	7.46637e-05	-0.331865	1.60221e-05
FAM222A	0.14273	0.177558	0.315	1.77613e-07	0.000116336	-0.396876	1.70762e-07
TYRP1	0.900071	0.861148	-0.0637769	1.77613e-07	0.000116336	-0.437	6.09836e-09
SLC16A14P1	0.868875	0.840165	-0.048476	1.83925e-07	0.000120471	-0.430336	1.09356e-08
TMEFF2	0.198501	0.226351	0.189415	3.72965e-07	0.000244292	-0.342832	7.97505e-06
LDHC	0.802296	0.751754	-0.0938736	5.1111e-07	0.000334777	-0.439916	4.70459e-09
IL13RA2	0.798463	0.730393	-0.128552	5.69179e-07	0.000372812	-0.385185	4.16369e-07
NPR2	0.678274	0.657413	-0.0450677	6.55112e-07	0.000429098	-0.377934	7.1146e-07
PLSCR4	0.26293	0.175856	-0.580284	9.68778e-07	0.000634549	-0.351819	4.41362e-06
TOB1	0.70497	0.621783	-0.181151	1.21463e-06	0.000795583	-0.382339	5.14608e-07
PPP1R1C	0.73536	0.697899	-0.0754316	1.25082e-06	0.000819285	-0.424224	1.84787e-08
SVIL-AS1	0.306155	0.286808	-0.094177	1.27968e-06	0.000838189	-0.352434	4.23569e-06
TMEM88	0.80906	0.776678	-0.0589298	1.32633e-06	0.000868744	-0.446312	2.63955e-09
C1QL1	0.189659	0.239967	0.339429	3.39157e-06	0.00222148	-0.539757	1.24696e-13
SCD5	0.327828	0.344235	0.0704573	3.71364e-06	0.00243244	-0.468215	3.32459e-10
TTC23	0.485458	0.455027	-0.0933949	4.29875e-06	0.00281568	-0.34612	6.43673e-06
LINC01551	0.411118	0.328298	-0.324544	8.05335e-06	0.00527494	-0.612583	4.61078e-18
EXOSC10	0.870741	0.831744	-0.0661041	1.02419e-05	0.00670842	-0.331178	1.67233e-05
BRSK1	0.677473	0.662336	-0.032599	3.58819e-05	0.0235026	-0.506371	6.22143e-12
HOXA9	0.901559	0.857452	-0.0723674	3.71139e-05	0.0243096	-0.600832	2.85704e-17
PHLDA1	0.894556	0.86493	-0.0485884	5.08595e-05	0.033313	-0.432348	9.18057e-09
