# Supplementary material for: Identification of EMT-Related Genes and Prognostic Signature With Significant Implications on Biological Properties and Oncology Treatment of Lower Grade Gliomas
Source: Front Cell Dev Biol. 2022 May 17;10:887693. doi: 10.3389/fcell.2022.887693 (PMC9152435; doi:10.3389/fcell.2022.887693)
Supplement: Supplementary file 5 [file Table11.XLSX]

## Sheet: Sheet1
Supplementary Table 11: the ImmuCellAI infiltration scores of 24 immune cell types for TCGA samples.
TCGA_ID	CD4_naive	CD8_naive	Cytotoxic	Exhausted	Tr1	nTreg	iTreg	Th1	Th2	Th17	Tfh	Central_memory	Effector_memory	NKT	MAIT	DC	B_cell	Monocyte	Macrophage	NK	Neutrophil	Gamma_delta	CD4_T	CD8_T	InfiltrationScore	cancerType
TCGA-S9-A6WQ-01A1	0	0.2	0.248	0.136	0.201	0.15	0.077	0.061	0.029	0.2	0.125	0.042	0	0.163	0.05	0.105	0.156	0.173	0.182	0.132	0.165	0.077	0.012	0.065	0.529	LGG
TCGA-S9-A7IS-01A1	0.025	0.142	0.249	0.119	0.115	0.17	0.066	0.127	0.136	0.186	0.198	0.044	0	0.243	0.173	0.045	0.144	0.174	0.123	0.113	0.177	0.115	0.115	0.069	0.512	LGG
TCGA-DU-8162-01A1	0.023	0.255	0.29	0.136	0.243	0.129	0.072	0.149	0.082	0.2	0.125	0.056	0	0.108	0.219	0.074	0.214	0.171	0.153	0.145	0.184	0.026	0.103	0.067	0.593	LGG
TCGA-HT-7858-01A1	0.114	0.216	0.436	0.201	0.15	0.171	0.112	0.049	0.075	0.188	0.248	0.084	0	0.076	0.265	0.078	0.097	0.24	0.218	0.218	0.168	0.087	0.102	0.167	0.687	LGG
TCGA-DU-A5TU-01A1	0.074	0.164	0.285	0.109	0.223	0.147	0.133	0.132	0.071	0.318	0.276	0.058	0	0.191	0.036	0.122	0.14	0.206	0.173	0.213	0.144	0.103	0.123	0.034	0.617	LGG
TCGA-S9-A6WO-01A1	0.021	0.137	0.226	0.043	0.19	0.091	0.096	0.066	0.033	0.183	0.145	0.089	0	0.118	0.062	0.097	0.12	0.126	0.182	0.147	0.211	0.076	0.05	0.067	0.534	LGG
TCGA-TM-A84M-01A1	0.005	0.155	0.109	0.056	0.071	0.111	0.084	0.178	0.104	0.141	0.183	0.047	0	0.281	0.108	0.044	0.123	0.136	0.09	0.027	0.151	0.115	0.095	0.07	0.393	LGG
TCGA-HW-A5KL-01A1	0.055	0.068	0.258	0.075	0.157	0.135	0.103	0.046	0.096	0.178	0.149	0.081	0	0.126	0.081	0.06	0.122	0.15	0.182	0.042	0.153	0.061	0.1	0.066	0.467	LGG
TCGA-QH-A6CV-01A1	0	0.032	0.324	0.098	0.265	0.145	0.147	0.008	0.176	0.16	0.144	0	0	0.282	0.191	0.133	0.222	0.236	0.21	0.071	0.157	0.12	0.073	0.118	0.65	LGG
TCGA-TM-A7CF-02A1	0.013	0.215	0.155	0.096	0.124	0.123	0.08	0.098	0.105	0.147	0.145	0.078	0	0.09	0.049	0.092	0.159	0.181	0.12	0.1	0.157	0.03	0.045	0.066	0.491	LGG
TCGA-DB-A64P-01A1	0	0.149	0.188	0.109	0.108	0.144	0.097	0.11	0.078	0.218	0.124	0.032	0	0.158	0.136	0.093	0.168	0.202	0.189	0.107	0.139	0.087	0.1	0.053	0.561	LGG
TCGA-HT-7485-01A1	0.024	0.137	0.165	0.056	0.231	0.139	0.087	0.09	0.055	0.206	0.084	0.072	0	0.066	0.064	0.116	0.223	0.17	0.183	0.111	0.175	0.049	0.125	0.044	0.612	LGG
TCGA-HT-7687-01A1	0.079	0.204	0.326	0.11	0.143	0.161	0.089	0.113	0.139	0.282	0.21	0.061	0	0.209	0.269	0.079	0.168	0.185	0.197	0.193	0.099	0.092	0.123	0.119	0.621	LGG
TCGA-DU-5870-01A1	0.016	0.056	0.222	0.115	0.13	0.166	0.085	0.055	0.124	0.213	0.134	0.058	0	0.213	0.113	0.11	0.169	0.167	0.2	0.097	0.107	0.08	0.138	0.062	0.56	LGG
TCGA-E1-5302-01A1	0.034	0.13	0.229	0.126	0.212	0.196	0.119	0.092	0.122	0.248	0.163	0.054	0	0.092	0.109	0.151	0.192	0.171	0.199	0.161	0.104	0.06	0.116	0.056	0.613	LGG
TCGA-TQ-A7RR-01A1	0.03	0.208	0.229	0.093	0.232	0.121	0.095	0.092	0.045	0.192	0.139	0.058	0	0.194	0.073	0.091	0.182	0.197	0.145	0.126	0.17	0.045	0.038	0.102	0.561	LGG
TCGA-TM-A84T-01A1	0.046	0.039	0.279	0.06	0.133	0.148	0.109	0.071	0.064	0.172	0.171	0.069	0	0.171	0.109	0.053	0.103	0.17	0.201	0.061	0.159	0.128	0.072	0.11	0.496	LGG
TCGA-FG-6688-01A1	0	0.11	0.221	0.1	0.173	0.217	0.098	0.074	0.049	0.31	0.089	0.005	0	0.16	0.043	0.162	0.276	0.22	0.226	0.119	0.169	0.033	0.099	0.011	0.684	LGG
TCGA-TM-A84H-01A1	0.045	0.17	0.218	0.012	0.134	0.163	0.13	0.069	0.066	0.148	0.153	0.088	0	0.077	0.103	0.116	0.087	0.131	0.136	0.11	0.152	0.043	0.128	0.056	0.489	LGG
TCGA-DU-7294-01A1	0.06	0.116	0.212	0.125	0.106	0.079	0.036	0.1	0.107	0.203	0.16	0.075	0	0.117	0.093	0.062	0.109	0.106	0.171	0.083	0.187	0.114	0.057	0.085	0.458	LGG
TCGA-DH-A66D-01A1	0	0.132	0.263	0.134	0.252	0.179	0.118	0.112	0.12	0.239	0.172	0.056	0	0.137	0.117	0.097	0.111	0.141	0.193	0.141	0.161	0.056	0.048	0.054	0.505	LGG
TCGA-DU-8161-01A1	0.085	0.207	0.539	0.369	0.574	0.39	0.286	0.098	0.123	0.154	0.345	0.112	0	0.16	0.428	0.187	0.131	0.153	0.142	0.279	0.072	0.142	0.261	0.167	0.742	LGG
TCGA-DU-A6S7-01A1	0	0.089	0.148	0.076	0.167	0.188	0.115	0.114	0.084	0.149	0.11	0.032	0	0.223	0.02	0.108	0.142	0.171	0.189	0.09	0.205	0.074	0.087	0.044	0.553	LGG
TCGA-DU-A7TA-01A1	0	0.034	0.279	0.099	0.225	0.244	0.138	0.245	0.07	0.189	0.204	0.05	0	0.041	0.077	0.118	0.088	0.135	0.176	0.181	0.176	0.161	0.094	0.063	0.55	LGG
TCGA-DU-A6S8-01A1	0.05	0.14	0.248	0.02	0.055	0.099	0.032	0.15	0.138	0.17	0.224	0.061	0.013	0.19	0.174	0.067	0.142	0.113	0.135	0.12	0.089	0.175	0.102	0.084	0.454	LGG
TCGA-FG-A710-01A1	0.015	0.13	0.264	0.141	0.253	0.163	0.083	0.163	0.068	0.175	0.165	0.045	0	0.161	0.089	0.162	0.171	0.148	0.189	0.211	0.135	0.146	0.079	0.046	0.609	LGG
TCGA-CS-4941-01A1	0.047	0.197	0.528	0.217	0.394	0.282	0.214	0	0.194	0.182	0.275	0.077	0	0.131	0.334	0.16	0.166	0.219	0.161	0.189	0.095	0.151	0.092	0.157	0.661	LGG
TCGA-QH-A6CZ-01A1	0.002	0.212	0.325	0.043	0.18	0	0.034	0.181	0.079	0.169	0.099	0.077	0	0.088	0.183	0.084	0.127	0.089	0.144	0.14	0.135	0.101	0.099	0.11	0.494	LGG
TCGA-DU-7007-01A1	0.048	0.222	0.517	0.233	0.301	0.248	0.222	0	0.379	0.385	0.295	0.083	0	0.108	0.283	0.098	0.02	0.224	0.164	0.214	0.108	0.175	0.117	0.198	0.61	LGG
TCGA-HT-7467-01A1	0.019	0.276	0.374	0.166	0.187	0.103	0.058	0.091	0.078	0.208	0.122	0.044	0	0.123	0.182	0.09	0.193	0.184	0.112	0.14	0.138	0.083	0.105	0.094	0.563	LGG
TCGA-S9-A6TX-01A1	0.023	0.113	0.187	0.059	0.135	0.173	0.117	0.067	0.029	0.205	0.121	0.032	0	0.209	0.145	0.053	0.173	0.167	0.176	0.067	0.149	0.07	0.089	0.052	0.494	LGG
TCGA-FG-A60L-01A1	0	0.146	0.255	0.128	0.156	0.144	0.072	0.13	0.143	0.16	0.181	0.027	0	0.102	0.042	0.092	0.14	0.176	0.209	0.122	0.13	0.136	0.046	0.103	0.543	LGG
TCGA-DB-A64Q-01A1	0.002	0.118	0.208	0.071	0.106	0.219	0.114	0.123	0.124	0.158	0.132	0.04	0	0.105	0.053	0.096	0.121	0.147	0.167	0.068	0.159	0.081	0.095	0.064	0.489	LGG
TCGA-HT-A4DV-01A1	0.017	0.234	0.318	0.154	0.21	0.163	0.075	0.124	0.112	0.166	0.125	0.044	0	0.06	0.167	0.08	0.182	0.136	0.129	0.115	0.138	0.063	0.085	0.078	0.504	LGG
TCGA-KT-A7W1-01A1	0.043	0.286	0.503	0.226	0.285	0.181	0.174	0.052	0.122	0.166	0.314	0.053	0.032	0.196	0.369	0.071	0.156	0.151	0.139	0.123	0.046	0.115	0.16	0.197	0.557	LGG
TCGA-TQ-A8XE-02A1	0.017	0.054	0.21	0.119	0.248	0.165	0.18	0.077	0.087	0.206	0.108	0.036	0	0.124	0.052	0.078	0.106	0.125	0.241	0.082	0.181	0.076	0.114	0.052	0.523	LGG
TCGA-DH-A7UT-01A1	0.001	0.181	0.157	0.084	0.189	0.099	0.088	0.06	0.103	0.189	0.129	0.035	0	0.204	0.045	0.134	0.172	0.228	0.157	0.099	0.182	0.045	0.044	0.063	0.576	LGG
TCGA-HT-8114-01A1	0.031	0.239	0.475	0.155	0.155	0.193	0.114	0.064	0.108	0.335	0.163	0.063	0	0.124	0.254	0.094	0.149	0.227	0.17	0.26	0.131	0.135	0.13	0.153	0.7	LGG
TCGA-P5-A5ET-01A1	0.031	0.196	0.266	0.126	0.158	0.046	0.051	0.123	0.102	0.161	0.15	0.06	0	0.094	0.108	0.07	0.142	0.122	0.126	0.09	0.108	0.1	0.102	0.093	0.456	LGG
TCGA-P5-A72U-01A1	0.056	0.052	0.571	0.239	0.311	0.328	0.191	0	0.451	0.37	0.239	0.036	0	0.266	0.383	0.093	0.225	0.267	0.166	0.165	0.032	0.16	0.191	0.158	0.692	LGG
TCGA-HT-8105-01A1	0	0.199	0.169	0.093	0.19	0.185	0.078	0.183	0.086	0.35	0.154	0.023	0	0.194	0.186	0.105	0.146	0.163	0.186	0.101	0.229	0.069	0.033	0.066	0.549	LGG
TCGA-FG-6691-01A1	0.005	0.002	0.225	0.101	0.207	0.148	0.126	0.057	0.054	0.207	0.089	0.082	0	0.207	0.059	0.098	0.116	0.144	0.218	0.07	0.213	0.067	0.121	0.04	0.545	LGG
TCGA-DU-5870-02A1	0.038	0.052	0.181	0.05	0.041	0.063	0.048	0.113	0.187	0.123	0.24	0.065	0.002	0.256	0.175	0.09	0.163	0.133	0.197	0.094	0.105	0.13	0.104	0.128	0.541	LGG
TCGA-HW-8322-01A1	0.086	0.1	0.197	0.126	0.115	0.111	0.069	0.064	0.099	0.166	0.186	0.072	0	0.142	0.111	0.099	0.136	0.175	0.16	0.139	0.189	0.104	0.093	0.079	0.572	LGG
TCGA-DB-A75K-01A1	0.002	0.122	0.211	0.018	0.108	0.18	0.062	0.154	0.039	0.178	0.144	0.02	0	0.267	0.063	0.134	0.145	0.167	0.181	0.108	0.164	0.105	0.06	0.025	0.525	LGG
TCGA-HT-7681-01A1	0.044	0.233	0.489	0.262	0.315	0.216	0.121	0.173	0.154	0.192	0.236	0.055	0	0.043	0.317	0.075	0.16	0.157	0.144	0.172	0.074	0.113	0.11	0.169	0.566	LGG
TCGA-HT-7469-01A1	0	0.137	0.162	0.124	0.228	0.117	0.097	0.107	0.334	0.191	0.04	0.098	0	0.125	0.116	0.053	0.12	0.106	0.185	0.129	0.159	0.112	0.102	0.071	0.494	LGG
TCGA-S9-A6WD-01A1	0.042	0.155	0.186	0.024	0.066	0.051	0.03	0.141	0.103	0.224	0.152	0.077	0	0.087	0.098	0.071	0.152	0.157	0.161	0.117	0.135	0.088	0.106	0.066	0.514	LGG
TCGA-DU-8168-01A1	0.043	0.191	0.14	0.081	0.17	0.158	0.08	0.175	0.121	0.093	0.218	0.063	0	0.092	0.174	0.058	0.132	0.095	0.096	0.114	0.177	0.118	0.084	0.08	0.446	LGG
TCGA-TM-A84J-01A1	0.135	0.024	0.234	0.018	0	0.022	0.041	0.065	0.21	0.191	0.245	0.083	0.025	0.26	0.179	0.035	0.149	0.129	0.16	0.112	0.136	0.157	0.191	0.054	0.516	LGG
TCGA-TM-A84S-01A1	0	0.159	0.217	0.105	0.162	0.127	0.085	0.069	0.101	0.149	0.16	0.035	0	0.168	0.108	0.134	0.198	0.198	0.195	0.094	0.127	0.075	0.082	0.078	0.59	LGG
TCGA-TQ-A7RF-01A1	0.004	0.186	0.243	0	0.116	0.106	0.063	0.127	0.099	0.177	0.156	0.068	0	0.094	0.157	0.087	0.128	0.106	0.209	0.106	0.092	0.087	0.129	0.1	0.51	LGG
TCGA-DU-6392-01A1	0.011	0.189	0.427	0.166	0.189	0.197	0.11	0.12	0.12	0.267	0.147	0.027	0	0.286	0.271	0.079	0.202	0.136	0.172	0.181	0.172	0.147	0.048	0.081	0.571	LGG
TCGA-E1-A7YW-01A1	0.02	0.128	0.23	0.021	0.136	0.128	0.12	0.088	0.068	0.23	0.145	0.065	0.005	0.082	0.08	0.084	0.12	0.162	0.177	0.102	0.145	0.056	0.09	0.079	0.512	LGG
TCGA-DU-A7TD-01A1	0.037	0.135	0.536	0.214	0.306	0.196	0.182	0.024	0	0.138	0.334	0.053	0	0.237	0.278	0.067	0.141	0.165	0.24	0.1	0.161	0.159	0.183	0.153	0.645	LGG
TCGA-HT-7474-01A1	0.015	0.247	0.348	0.157	0.216	0.099	0.066	0.111	0.101	0.187	0.113	0.059	0	0.071	0.189	0.079	0.188	0.129	0.132	0.143	0.104	0.102	0.098	0.102	0.52	LGG
TCGA-DU-5855-01A1	0.009	0.136	0.232	0.132	0.252	0.229	0.155	0.207	0.055	0.232	0.121	0.061	0	0.14	0.12	0.104	0.147	0.13	0.199	0.164	0.134	0.06	0.097	0.07	0.558	LGG
TCGA-S9-A7QW-01A1	0	0.159	0.159	0.081	0.114	0.102	0.065	0.151	0.165	0.127	0.133	0.073	0	0.1	0.11	0.073	0.129	0.093	0.122	0.075	0.159	0.1	0.082	0.093	0.441	LGG
TCGA-HT-A619-01A1	0.066	0.056	0.264	0.136	0.141	0.172	0.095	0.226	0.183	0.152	0.201	0.065	0	0.257	0.23	0.055	0.104	0.028	0.096	0.014	0.105	0.229	0.113	0.148	0.353	LGG
TCGA-HT-7692-01A1	0.023	0.118	0.194	0.016	0.078	0.042	0.059	0.154	0.149	0.163	0.168	0.066	0	0.2	0.11	0.079	0.17	0.153	0.181	0.069	0.11	0.106	0.148	0.05	0.512	LGG
TCGA-DU-6405-01A1	0	0.099	0.258	0.073	0.252	0.141	0.146	0.063	0.066	0.2	0.181	0.039	0	0.266	0.127	0.139	0.202	0.207	0.218	0.128	0.132	0.045	0.085	0.049	0.619	LGG
TCGA-E1-A7YQ-01A1	0	0.097	0.591	0.203	0.399	0.29	0.206	0.03	0.275	0.376	0.227	0.012	0	0.323	0.3	0.191	0.137	0.247	0.217	0.201	0.16	0.227	0.103	0.113	0.731	LGG
TCGA-WY-A85A-01A1	0.025	0.173	0.247	0.05	0.162	0.12	0.112	0.128	0.079	0.154	0.154	0.068	0	0.074	0.064	0.088	0.178	0.108	0.157	0.121	0.154	0.102	0.048	0.076	0.495	LGG
TCGA-DU-5872-02A1	0.118	0.252	0.648	0.283	0.498	0.536	0.354	0.11	0.302	0.272	0.457	0.087	0	0.275	0.453	0.157	0.044	0.27	0.246	0.339	0	0.218	0.337	0.241	0.872	LGG
TCGA-DB-A64S-01A1	0	0.075	0.195	0.147	0.228	0.225	0.128	0.181	0.056	0.223	0.081	0.02	0	0.257	0.089	0.133	0.143	0.238	0.204	0.123	0.194	0.046	0.08	0.039	0.616	LGG
TCGA-CS-4943-01A1	0.033	0.121	0.257	0.073	0.11	0.142	0.088	0.1	0.117	0.147	0.166	0.058	0	0.136	0.116	0.081	0.107	0.142	0.171	0.121	0.169	0.137	0.02	0.09	0.481	LGG
TCGA-E1-A7YO-01A1	0	0.19	0.253	0.189	0.269	0.167	0.101	0.184	0.083	0.263	0.13	0.056	0	0.177	0.184	0.073	0.189	0.104	0.081	0.101	0.146	0.06	0.1	0.094	0.473	LGG
TCGA-TQ-A7RW-01A1	0.027	0.078	0.298	0.133	0.28	0.205	0.158	0.087	0.081	0.227	0.141	0.1	0	0.171	0.104	0.07	0.084	0.122	0.206	0.094	0.177	0.074	0.151	0.126	0.55	LGG
TCGA-DB-A4XA-01A1	0.004	0.21	0.4	0.224	0.114	0.171	0.075	0.084	0.099	0.158	0.171	0.013	0	0.071	0.319	0.126	0.171	0.172	0.199	0.126	0.078	0.116	0.084	0.177	0.604	LGG
TCGA-DH-A669-01A1	0.01	0.12	0.247	0.178	0.343	0.274	0.198	0.279	0.148	0.145	0.204	0.02	0	0.152	0.155	0.069	0.054	0.049	0.162	0.099	0.126	0.228	0.103	0.091	0.402	LGG
TCGA-FG-8182-01A1	0.039	0.106	0.255	0.129	0.213	0.122	0.078	0.08	0.057	0.205	0.163	0.068	0	0.137	0.088	0.107	0.11	0.218	0.196	0.117	0.196	0.036	0.097	0.054	0.583	LGG
TCGA-DB-A64R-01A1	0.026	0.104	0.081	0.086	0.163	0.133	0.087	0.144	0.081	0.194	0.216	0.081	0	0.091	0.073	0.083	0.115	0.114	0.153	0.068	0.13	0.087	0.081	0.081	0.441	LGG
TCGA-RY-A847-01A1	0.001	0.206	0.289	0.184	0.321	0.223	0.135	0.205	0.063	0.172	0.11	0.034	0	0.11	0.166	0.098	0.195	0.114	0.178	0.146	0.116	0.037	0.11	0.055	0.54	LGG
TCGA-HT-7476-01A1	0.03	0.196	0.374	0.13	0.165	0.088	0.036	0.156	0.108	0.321	0.174	0.059	0	0.217	0.238	0.071	0.26	0.217	0.145	0.176	0.159	0.084	0.07	0.107	0.642	LGG
TCGA-DU-A7T8-01A1	0.029	0.126	0.36	0.171	0.186	0.212	0.135	0.143	0.038	0.334	0.266	0.084	0	0.222	0.184	0.102	0.137	0.172	0.173	0.176	0.175	0.113	0.102	0.1	0.607	LGG
TCGA-DU-6394-01A1	0.072	0.147	0.196	0	0.005	0.02	0.003	0.142	0.125	0.341	0.228	0.085	0	0.176	0.095	0.078	0.082	0.116	0.166	0.095	0.167	0.102	0.191	0.034	0.496	LGG
TCGA-TM-A84F-01A1	0.009	0.208	0.584	0.334	0.422	0.419	0.203	0.26	0.095	0.163	0.32	0.053	0	0.18	0.456	0.138	0.128	0.258	0.132	0.271	0.068	0.248	0.126	0.189	0.699	LGG
TCGA-HW-7493-01A1	0	0.24	0.412	0.136	0.242	0.163	0.081	0.152	0.148	0.244	0.145	0.05	0	0.08	0.243	0.102	0.211	0.206	0.166	0.164	0.161	0.083	0.118	0.124	0.667	LGG
TCGA-DU-7009-01A1	0.029	0.257	0.213	0.083	0.156	0	0.027	0.175	0.101	0.183	0.131	0.085	0	0.1	0.143	0.041	0.145	0.098	0.155	0.094	0.155	0.053	0.09	0.093	0.465	LGG
TCGA-DU-5849-01A1	0.009	0.237	0.322	0.192	0.274	0.13	0.07	0.126	0.158	0.172	0.117	0.063	0	0.125	0.277	0.074	0.185	0.144	0.21	0.118	0.14	0.055	0.088	0.113	0.572	LGG
TCGA-DU-5871-01A1	0.006	0.125	0.177	0.044	0.24	0.146	0.128	0.125	0.043	0.24	0.076	0.072	0	0.09	0.069	0.112	0.156	0.123	0.193	0.165	0.179	0.055	0.076	0.023	0.549	LGG
TCGA-RY-A845-01A1	0.016	0.17	0.197	0.052	0.178	0.129	0.11	0.149	0.08	0.166	0.143	0.076	0	0.078	0.061	0.084	0.17	0.127	0.13	0.119	0.147	0.043	0.096	0.057	0.496	LGG
TCGA-HT-7676-01A1	0.01	0.176	0.296	0.125	0.184	0.154	0.094	0.065	0.083	0.173	0.134	0.072	0	0.19	0.119	0.076	0.108	0.136	0.227	0.146	0.198	0.072	0.038	0.074	0.534	LGG
TCGA-S9-A6WH-01A1	0.036	0.145	0.201	0	0.064	0.16	0.044	0.188	0.082	0.207	0.191	0.08	0	0.116	0.153	0.06	0.123	0.051	0.19	0.109	0.141	0.117	0.076	0.08	0.442	LGG
TCGA-DU-6407-02A1	0	0.203	0.264	0.084	0.162	0.123	0.07	0.214	0.064	0.147	0.175	0.01	0	0.202	0.089	0.1	0.161	0.157	0.191	0.136	0.142	0.142	0.023	0.094	0.537	LGG
TCGA-HT-8104-01A1	0	0.205	0.374	0.214	0.294	0.155	0.16	0.066	0.071	0.221	0.202	0.015	0	0.074	0.272	0.12	0.162	0.187	0.183	0.11	0.121	0.051	0.093	0.114	0.582	LGG
TCGA-HT-A618-01A1	0	0.252	0.567	0.114	0.245	0.153	0.05	0.101	0.085	0.227	0.181	0.018	0	0.215	0.219	0.126	0.154	0.196	0.185	0.177	0.19	0.16	0.062	0.172	0.673	LGG
TCGA-WY-A858-01A1	0	0.097	0.346	0.129	0.177	0.217	0.067	0.073	0.013	0.19	0.108	0.009	0	0.266	0.205	0.127	0.183	0.24	0.248	0.118	0.142	0.11	0.097	0.091	0.665	LGG
TCGA-DU-7010-01A1	0.028	0.157	0.258	0.117	0.129	0.091	0.079	0.093	0.093	0.216	0.158	0.06	0	0.171	0.097	0.061	0.16	0.19	0.164	0.134	0.182	0.103	0.053	0.068	0.54	LGG
TCGA-VM-A8CE-01A1	0.026	0.155	0.149	0.134	0.163	0.14	0.095	0.063	0.1	0.183	0.151	0.05	0	0.083	0.09	0.058	0.105	0.168	0.169	0.092	0.135	0.076	0.093	0.064	0.472	LGG
TCGA-R8-A73M-01A1	0	0.104	0.127	0.012	0.066	0.061	0.048	0.2	0.148	0.151	0.223	0.053	0.004	0.209	0.112	0.067	0.18	0.045	0.153	0.077	0.111	0.116	0.09	0.085	0.431	LGG
TCGA-E1-A7Z4-01A1	0	0.155	0.187	0.015	0.166	0.125	0.125	0.096	0.076	0.212	0.137	0.065	0	0.116	0.075	0.096	0.132	0.119	0.232	0.113	0.109	0.07	0.109	0.061	0.518	LGG
TCGA-HT-7874-01A1	0.013	0.225	0.22	0.137	0.266	0.107	0.084	0.11	0.089	0.209	0.105	0.058	0	0.145	0.21	0.078	0.248	0.147	0.106	0.138	0.198	0	0.151	0.058	0.6	LGG
TCGA-DH-A7UU-01A1	0.035	0.15	0.156	0.062	0.14	0.137	0.113	0.142	0.06	0.168	0.141	0.068	0	0.119	0.121	0.078	0.125	0.131	0.182	0.129	0.174	0.045	0.084	0.025	0.495	LGG
TCGA-S9-A7IY-01A1	0	0.167	0.419	0.152	0.208	0.165	0.054	0.096	0.049	0.201	0.141	0.027	0	0.087	0.228	0.146	0.187	0.189	0.192	0.138	0.169	0.096	0.102	0.139	0.674	LGG
TCGA-E1-A7YD-01A1	0	0.134	0.361	0.227	0.303	0.164	0.148	0.057	0.157	0.133	0.265	0.039	0	0.147	0.29	0.095	0.151	0.175	0.183	0.08	0.118	0.099	0.131	0.152	0.578	LGG
TCGA-S9-A7IQ-01A1	0.022	0.221	0.238	0.137	0.241	0.046	0.064	0.135	0.072	0.163	0.121	0.066	0	0.1	0.23	0.065	0.226	0.072	0.094	0.116	0.128	0.045	0.168	0.087	0.51	LGG
TCGA-FG-A4MY-01A1	0.026	0.195	0.24	0.142	0.078	0.131	0.074	0.11	0.065	0.164	0.103	0.056	0	0.054	0.093	0.064	0.049	0.211	0.221	0.119	0.138	0.083	0.024	0.113	0.501	LGG
TCGA-HT-7605-01A1	0	0.254	0.319	0.166	0.21	0.087	0.065	0.142	0.095	0.159	0.131	0.048	0	0.052	0.217	0.101	0.174	0.157	0.15	0.111	0.105	0.062	0.116	0.106	0.544	LGG
TCGA-DU-6406-01A1	0.036	0.125	0.378	0.084	0.232	0.18	0.157	0.05	0.06	0.174	0.266	0.065	0	0.255	0.176	0.092	0.171	0.13	0.204	0.12	0.118	0.126	0.184	0.083	0.588	LGG
TCGA-DU-6403-01A1	0.045	0.16	0.325	0.102	0.325	0.137	0.156	0.044	0.086	0.179	0.187	0.039	0	0.271	0.109	0.076	0.181	0.189	0.247	0.134	0.157	0.098	0.075	0.046	0.59	LGG
TCGA-HT-7473-01A1	0.029	0.213	0.448	0.217	0.272	0.225	0.162	0.046	0.063	0.211	0.18	0.078	0	0.067	0.218	0.172	0.109	0.266	0.23	0.248	0.098	0.096	0.128	0.172	0.76	LGG
TCGA-TQ-A7RG-01A1	0.037	0.133	0.324	0.191	0.131	0.127	0.095	0.101	0.105	0.197	0.173	0.053	0	0.099	0.211	0.102	0.068	0.139	0.216	0.107	0.143	0.097	0.082	0.135	0.53	LGG
TCGA-P5-A72X-01A1	0.004	0.151	0.316	0.09	0.125	0.137	0.107	0.098	0.079	0.293	0.148	0.033	0	0.255	0.228	0.105	0.237	0.179	0.147	0.127	0.088	0.074	0.132	0.114	0.603	LGG
TCGA-TM-A7CF-01A1	0.025	0.269	0.239	0.085	0.245	0.124	0.1	0.16	0.111	0.119	0.255	0.068	0	0.1	0.193	0.093	0.192	0.131	0.103	0.118	0.14	0.023	0.067	0.097	0.502	LGG
TCGA-E1-5307-01A1	0.017	0.225	0.147	0.046	0.265	0.16	0.101	0.142	0.168	0.185	0.1	0.091	0	0.057	0.101	0.096	0.183	0.082	0.165	0.103	0.14	0.014	0.091	0.054	0.487	LGG
TCGA-WH-A86K-01A1	0	0.149	0.231	0.125	0.165	0.202	0.094	0.115	0.136	0.173	0.166	0.05	0	0.056	0.106	0.093	0.147	0.146	0.187	0.121	0.112	0.131	0.112	0.088	0.537	LGG
TCGA-E1-A7YM-01A1	0.026	0.139	0.261	0.109	0.241	0.133	0.16	0.056	0.119	0.177	0.125	0.019	0	0.177	0.041	0.121	0.224	0.175	0.137	0.088	0.171	0.06	0.089	0.059	0.567	LGG
TCGA-HW-8319-01A1	0.015	0.226	0.231	0.066	0.26	0.106	0.091	0.13	0.149	0.189	0.122	0.055	0	0.215	0.137	0.068	0.231	0.163	0.147	0.128	0.173	0.045	0.095	0.079	0.578	LGG
TCGA-HW-7495-01A1	0	0.215	0.234	0.165	0.239	0.113	0.073	0.127	0.084	0.215	0.091	0.058	0	0.064	0.15	0.102	0.152	0.124	0.118	0.117	0.175	0.009	0.098	0.062	0.506	LGG
TCGA-DU-A6S2-01A1	0.019	0.194	0.274	0.167	0.183	0.068	0.04	0.154	0.098	0.304	0.141	0.063	0	0.038	0.199	0.07	0.197	0.106	0.081	0.123	0.208	0.112	0.074	0.102	0.513	LGG
TCGA-P5-A5EV-01A1	0.026	0.198	0.428	0.036	0.147	0.111	0.063	0.014	0.087	0.14	0.174	0.047	0	0.067	0.129	0.093	0.116	0.154	0.164	0.161	0.127	0.214	0.15	0.102	0.57	LGG
TCGA-CS-5397-01A1	0	0.171	0.377	0.128	0.237	0.162	0.101	0.102	0.071	0.272	0.115	0.031	0	0.177	0.167	0.138	0.216	0.156	0.199	0.148	0.163	0.047	0.071	0.065	0.616	LGG
TCGA-RY-A840-01A1	0.055	0	0.096	0	0	0.152	0.105	0.115	0.12	0.149	0.153	0.061	0.034	0.149	0.123	0.133	0.102	0.105	0.147	0.046	0.146	0.141	0.121	0.061	0.459	LGG
TCGA-CS-6669-01A1	0.024	0.248	0.254	0.118	0.266	0.127	0.091	0.112	0.132	0.177	0.127	0.082	0	0.097	0.253	0.04	0.238	0.048	0.089	0.128	0.136	0.02	0.133	0.1	0.487	LGG
TCGA-HT-7694-01A1	0.017	0.247	0.24	0.187	0.247	0.085	0.067	0.126	0.093	0.141	0.107	0.067	0	0.067	0.269	0.049	0.198	0.108	0.099	0.09	0.167	0.026	0.143	0.083	0.5	LGG
TCGA-DU-8167-01A1	0	0.185	0.243	0.142	0.208	0.132	0.063	0.132	0.078	0.172	0.14	0.059	0	0.16	0.09	0.075	0.119	0.188	0.201	0.147	0.18	0.101	0.039	0.062	0.539	LGG
TCGA-FG-8186-01A1	0	0.167	0.252	0.124	0.213	0.159	0.098	0.151	0.066	0.236	0.167	0.031	0	0.167	0.144	0.121	0.199	0.17	0.178	0.131	0.153	0.083	0.094	0.092	0.607	LGG
TCGA-DB-5270-01A1	0	0.269	0.436	0.194	0.264	0.139	0.089	0.119	0.09	0.181	0.147	0.026	0	0.123	0.294	0.077	0.252	0.156	0.171	0.171	0.113	0.069	0.134	0.15	0.654	LGG
TCGA-FG-A70Y-01A1	0.001	0.122	0.162	0.106	0.19	0.157	0.074	0.097	0.048	0.212	0.119	0.027	0	0.246	0.109	0.099	0.226	0.175	0.22	0.129	0.17	0.028	0.094	0.023	0.606	LGG
TCGA-HW-7487-01A1	0.023	0.239	0.227	0.09	0.251	0.087	0.061	0.153	0.079	0.208	0.107	0.072	0	0.065	0.178	0.078	0.191	0.104	0.142	0.11	0.163	0	0.102	0.051	0.503	LGG
TCGA-HT-7616-01A1	0.114	0.127	0.568	0.293	0.389	0.436	0.247	0.197	0.169	0.334	0.28	0.143	0	0.276	0.522	0.075	0.121	0.273	0.134	0.251	0.119	0.234	0.267	0.161	0.747	LGG
TCGA-QH-A65R-01A1	0.004	0.128	0.118	0.087	0.116	0.041	0.062	0.248	0.114	0.221	0.098	0.062	0	0.089	0.127	0.058	0.152	0.069	0.161	0.076	0.134	0.132	0.067	0.095	0.433	LGG
TCGA-HT-7686-01A1	0	0.185	0.463	0.163	0.22	0.139	0.079	0.025	0.06	0.301	0.143	0.033	0	0.234	0.204	0.151	0.172	0.243	0.195	0.167	0.206	0.086	0.04	0.147	0.705	LGG
TCGA-DU-6542-01A1	0.042	0.17	0.242	0.041	0.264	0.174	0.095	0.085	0.06	0.195	0.136	0.089	0	0.139	0.055	0.113	0.129	0.133	0.184	0.189	0.192	0.084	0.1	0.042	0.578	LGG
TCGA-HT-8012-01A1	0.017	0.156	0.132	0.065	0.163	0.153	0.099	0.151	0.074	0.232	0.17	0.053	0	0.148	0.096	0.101	0.125	0.103	0.186	0.109	0.119	0.074	0.108	0.047	0.479	LGG
TCGA-DU-6400-01A1	0.038	0.177	0.307	0.078	0.103	0.159	0.082	0.179	0.141	0.167	0.168	0.082	0	0.066	0.211	0.058	0.133	0.079	0.177	0.122	0.088	0.181	0.083	0.126	0.463	LGG
TCGA-DH-5141-01A1	0.003	0.027	0.128	0.129	0.064	0.146	0.057	0.187	0.168	0.197	0.092	0.032	0	0.194	0.137	0.039	0.195	0.182	0.211	0.069	0.149	0.123	0.083	0.063	0.529	LGG
TCGA-HT-7873-01B1	0.019	0.15	0.254	0.077	0.243	0.153	0.114	0.038	0.099	0.17	0.138	0.05	0	0.108	0	0.12	0.089	0.228	0.142	0.094	0.267	0.046	0.12	0.023	0.578	LGG
TCGA-HT-7608-01A1	0	0.189	0.168	0.031	0.144	0.135	0.074	0.118	0.077	0.22	0.12	0.02	0	0.084	0.095	0.153	0.234	0.121	0.2	0.078	0.12	0.028	0.157	0.024	0.58	LGG
TCGA-FG-8188-01A1	0.012	0.076	0.175	0.096	0.111	0.12	0.088	0.113	0.086	0.217	0.037	0.068	0	0.153	0.078	0.046	0.118	0.156	0.19	0.07	0.184	0.066	0.111	0.063	0.5	LGG
TCGA-HT-7606-01A1	0.067	0.047	0.214	0.032	0.099	0.111	0.085	0.101	0.104	0.208	0.109	0.075	0	0.187	0.192	0.036	0.12	0.099	0.167	0.048	0.169	0.124	0.127	0.05	0.436	LGG
TCGA-DU-6397-02A1	0.027	0.139	0.511	0.012	0.063	0.1	0	0.068	0.091	0.198	0.145	0.06	0	0.25	0.239	0.076	0.145	0.107	0.157	0.175	0.095	0.299	0.122	0.134	0.539	LGG
TCGA-P5-A5F4-01A1	0	0.277	0.408	0.164	0.224	0.055	0.032	0.161	0.083	0.118	0.174	0.058	0	0.175	0.281	0.059	0.192	0.148	0.106	0.12	0.119	0.144	0.104	0.171	0.544	LGG
TCGA-DU-7292-01A1	0.004	0.186	0.307	0.13	0.22	0.089	0.06	0.106	0.136	0.189	0.145	0.052	0	0.201	0.227	0.087	0.246	0.174	0.17	0.116	0.126	0.07	0.092	0.118	0.602	LGG
TCGA-QH-A6X8-01A1	0.018	0.082	0.185	0.081	0.112	0.217	0.1	0.168	0.134	0.167	0.043	0.035	0	0.173	0.105	0.075	0.085	0.124	0.163	0.127	0.147	0.109	0.057	0.061	0.448	LGG
TCGA-S9-A6WG-01A1	0.035	0.196	0.491	0.258	0.375	0.274	0.148	0.129	0.009	0.383	0.257	0.09	0	0.167	0.363	0.157	0.229	0.289	0.133	0.247	0.274	0.15	0.137	0.098	0.835	LGG
TCGA-E1-A7YE-01A1	0.085	0.161	0.322	0.057	0.321	0.327	0.192	0.102	0.074	0.346	0.227	0.108	0	0.112	0	0.097	0.13	0.182	0.183	0.202	0.191	0.074	0.2	0.031	0.649	LGG
TCGA-S9-A6U5-01A1	0.096	0.261	0.542	0.2	0.112	0.152	0.082	0.031	0.097	0.188	0.309	0.073	0	0.027	0.319	0.092	0.129	0.165	0.227	0.152	0.04	0.192	0.123	0.231	0.619	LGG
TCGA-W9-A837-01A1	0.014	0.194	0.19	0.114	0.218	0.027	0.063	0.146	0.064	0.182	0.138	0.072	0	0.112	0.147	0.096	0.172	0.107	0.111	0.084	0.13	0.043	0.123	0.078	0.481	LGG
TCGA-F6-A8O4-01A1	0	0.187	0.29	0.089	0.187	0.025	0.051	0.183	0.059	0.158	0.098	0.057	0	0.036	0.14	0.095	0.201	0.162	0.119	0.149	0.164	0.128	0.095	0.106	0.582	LGG
TCGA-FG-A60J-01A1	0	0.162	0.168	0.108	0.226	0.181	0.092	0.172	0.124	0.191	0.148	0.066	0	0.111	0.104	0.159	0.202	0.183	0.173	0.164	0.084	0.037	0.138	0.059	0.621	LGG
TCGA-HT-7471-01A1	0	0.193	0.364	0.139	0.138	0.156	0.063	0.122	0.078	0.146	0.177	0	0	0.249	0.163	0.145	0.13	0.188	0.186	0.218	0.142	0.237	0.073	0.124	0.643	LGG
TCGA-CS-5396-01A1	0.064	0.097	0.143	0.011	0.106	0.243	0.077	0.112	0.346	0.287	0.083	0.071	0	0.261	0.069	0.041	0.15	0.098	0.248	0.13	0.154	0.102	0.148	0.045	0.542	LGG
TCGA-FG-A713-01A1	0.013	0.264	0.298	0.164	0.269	0.148	0.099	0.109	0.079	0.112	0.089	0.068	0	0.191	0.223	0.074	0.222	0.134	0.107	0.135	0.12	0.039	0.094	0.115	0.535	LGG
TCGA-DH-A669-02A1	0	0.138	0.268	0.046	0.148	0.176	0.101	0.237	0.158	0.115	0.14	0.02	0	0.134	0.148	0.069	0.117	0.009	0.16	0.124	0.081	0.224	0.158	0.063	0.415	LGG
TCGA-WY-A85B-01A1	0.038	0.066	0.277	0.091	0.134	0.18	0.116	0.107	0.106	0.181	0.159	0.067	0	0.145	0.096	0.084	0.065	0.134	0.196	0.118	0.18	0.11	0.063	0.086	0.494	LGG
TCGA-HT-7691-01A1	0	0.098	0.35	0.094	0.255	0.217	0.139	0.094	0.078	0.357	0.113	0.04	0	0.164	0.181	0.09	0.194	0.161	0.226	0.133	0.147	0.064	0.13	0.08	0.62	LGG
TCGA-DU-6410-01A1	0.055	0.084	0.133	0.011	0.066	0	0.052	0.174	0.099	0.222	0.17	0.101	0	0.123	0.187	0.039	0.141	0.014	0.057	0.051	0.192	0.154	0.109	0.08	0.364	LGG
TCGA-TQ-A7RV-01A1	0.023	0.192	0.259	0.082	0.187	0.103	0.086	0.094	0.051	0.205	0.124	0.075	0	0.091	0.112	0.095	0.188	0.129	0.129	0.106	0.145	0.074	0.079	0.092	0.514	LGG
TCGA-HT-7604-01A1	0.043	0.081	0.264	0.061	0.168	0.103	0.113	0.129	0.127	0.142	0.166	0.087	0	0.139	0.095	0.051	0.08	0.176	0.185	0.088	0.117	0.112	0.082	0.064	0.45	LGG
TCGA-HW-A5KJ-01A1	0.053	0.121	0.327	0.169	0.178	0.136	0.098	0.245	0.148	0.284	0.274	0.102	0	0.217	0.242	0.051	0.14	0.088	0	0.057	0.104	0.318	0.045	0.118	0.321	LGG
TCGA-S9-A7QX-01A1	0.041	0.127	0.182	0.035	0.093	0.123	0.09	0.043	0.007	0.18	0.102	0.056	0	0.147	0.072	0.096	0.173	0.129	0.201	0.136	0.178	0.071	0.06	0.079	0.562	LGG
TCGA-DU-8158-01A1	0.036	0.223	0.553	0.249	0.433	0.408	0.298	0.045	0.212	0.363	0.326	0.051	0	0.194	0.35	0.215	0.164	0.272	0.178	0.225	0.116	0.047	0.197	0.177	0.824	LGG
TCGA-HT-7688-01A1	0.025	0.288	0.337	0.108	0.232	0.052	0.045	0.153	0.122	0.142	0.104	0.071	0	0.061	0.197	0.06	0.166	0.141	0.115	0.153	0.165	0.07	0.093	0.092	0.525	LGG
TCGA-TM-A7C3-01A1	0.001	0.175	0.449	0.138	0.195	0.169	0.18	0.074	0.12	0.162	0.225	0	0	0.083	0.224	0.088	0.152	0.125	0.151	0.104	0.096	0.103	0.146	0.105	0.516	LGG
TCGA-HT-7472-01A1	0.063	0.125	0.312	0.202	0.266	0.213	0.132	0.113	0.098	0.219	0.219	0.095	0	0.11	0.137	0.082	0.099	0.203	0.184	0.172	0.138	0.043	0.147	0.066	0.582	LGG
TCGA-S9-A7R2-01A1	0.049	0.23	0.506	0.303	0.492	0.319	0.248	0.072	0.176	0.215	0.24	0.055	0	0.052	0.288	0.119	0.194	0.261	0.172	0.205	0.137	0.09	0.059	0.2	0.718	LGG
TCGA-VM-A8C8-01A1	0	0.117	0.207	0.07	0.147	0.156	0.086	0.096	0.101	0.168	0.106	0.062	0	0.127	0.083	0.107	0.173	0.122	0.196	0.121	0.15	0.096	0.08	0.06	0.539	LGG
TCGA-QH-A6CY-01A1	0	0.239	0.319	0.164	0.229	0.07	0.052	0.166	0.07	0.171	0.158	0.058	0	0.061	0.208	0.059	0.175	0.13	0.124	0.114	0.133	0.075	0.099	0.113	0.505	LGG
TCGA-E1-A7YJ-01A1	0	0.152	0.378	0.244	0.338	0.267	0.196	0.188	0.141	0.185	0.244	0.001	0	0.228	0.327	0.069	0.109	0.133	0.24	0.073	0.209	0.065	0.048	0.209	0.581	LGG
TCGA-HT-8558-01A1	0.03	0.265	0.246	0.147	0.198	0.069	0.065	0.11	0.097	0.181	0.087	0.073	0	0.063	0.235	0.046	0.237	0.064	0.101	0.148	0.21	0.029	0.133	0.088	0.548	LGG
TCGA-R8-A6MO-01A1	0.005	0.165	0.426	0.188	0.097	0.2	0.086	0.096	0.103	0.202	0.189	0.039	0	0.101	0.274	0.088	0.061	0.194	0.196	0.116	0.13	0.138	0.041	0.169	0.531	LGG
TCGA-CS-5394-01A1	0.06	0.044	0.151	0.031	0.113	0.103	0.108	0.107	0.18	0.123	0.161	0.07	0	0.137	0.162	0.026	0.103	0.083	0.126	0	0.157	0.135	0.136	0.09	0.384	LGG
TCGA-P5-A780-01A1	0.017	0.174	0.279	0.184	0.289	0.229	0.112	0.226	0.072	0.313	0.128	0.055	0	0.101	0.088	0.074	0.097	0.188	0.173	0.129	0.115	0.083	0.06	0.067	0.481	LGG
TCGA-R8-A6MK-01A1	0.014	0.159	0.121	0.057	0.161	0.066	0.015	0.101	0.098	0.193	0.119	0.081	0	0.088	0.11	0.068	0.206	0.123	0.158	0.062	0.151	0.056	0.115	0.051	0.498	LGG
TCGA-HT-A5R5-01A1	0	0.143	0.189	0.129	0.222	0.143	0.072	0.13	0.043	0.323	0.11	0.034	0	0.092	0.15	0.144	0.246	0.179	0.181	0.127	0.155	0.022	0.166	0.012	0.645	LGG
TCGA-HT-A74L-01A1	0.03	0.044	0.158	0.049	0.125	0.149	0.096	0.108	0.081	0.182	0.102	0.053	0	0.153	0.019	0.082	0.097	0.134	0.181	0.011	0.187	0.079	0.138	0.061	0.476	LGG
TCGA-FN-7833-01A1	0	0.03	0.164	0.143	0.271	0.24	0.147	0.184	0.036	0.195	0.111	0.049	0	0.248	0.046	0.156	0.073	0.214	0.223	0.141	0.216	0.069	0.152	0	0.627	LGG
TCGA-DB-A64W-01A1	0.008	0.224	0.173	0.138	0.191	0.029	0.029	0.165	0.172	0.133	0.154	0.084	0	0.237	0.236	0.057	0.198	0.063	0.039	0.086	0.145	0.082	0.103	0.102	0.424	LGG
TCGA-DU-7018-01A1	0.034	0.084	0.121	0.041	0.02	0.077	0.039	0.182	0.137	0.258	0.14	0.078	0	0.253	0.173	0.051	0.146	0.089	0.113	0.054	0.152	0.094	0.101	0.08	0.419	LGG
TCGA-FG-8181-01A1	0.02	0.252	0.295	0.121	0.246	0.079	0.079	0.132	0.126	0.253	0.092	0.047	0	0.132	0.284	0.044	0.303	0.12	0.103	0.163	0.182	0.014	0.146	0.082	0.609	LGG
TCGA-QH-A6CS-01A1	0.012	0.021	0.251	0.112	0.307	0.139	0.138	0.06	0.066	0.229	0.098	0.012	0	0.113	0.059	0.132	0.184	0.257	0.162	0.126	0.164	0.026	0.108	0.009	0.609	LGG
TCGA-VM-A8CH-01A1	0.015	0.115	0.123	0.171	0.124	0.162	0.066	0.096	0.042	0.245	0.127	0.043	0	0.148	0.106	0.097	0.17	0.166	0.194	0.18	0.181	0.094	0.058	0.052	0.586	LGG
TCGA-TQ-A8XE-01A1	0.025	0.072	0.186	0.024	0.173	0.141	0.159	0.15	0.091	0.19	0.113	0.068	0	0.079	0.044	0.081	0.09	0.112	0.207	0.091	0.173	0.081	0.116	0.067	0.501	LGG
TCGA-FG-5965-02B1	0.026	0.221	0.323	0.19	0.213	0	0.054	0.135	0.102	0.111	0.139	0.073	0	0.08	0.263	0.039	0.185	0.118	0.082	0.139	0.102	0.085	0.129	0.114	0.484	LGG
TCGA-DU-6404-02B1	0.064	0.142	0	0.096	0.17	0.136	0.194	0.06	0.417	0.314	0.19	0.064	0	0.079	0.284	0.074	0.121	0.008	0.046	0.047	0.094	0.101	0.081	0.094	0.302	LGG
TCGA-DB-A4XB-01A1	0.036	0.208	0.299	0.087	0.218	0.151	0.111	0.131	0.123	0.162	0.177	0.075	0	0.067	0.136	0.083	0.136	0.089	0.132	0.137	0.117	0.088	0.121	0.097	0.487	LGG
TCGA-HT-7620-01A1	0.01	0.189	0.22	0.116	0.19	0.136	0.058	0.065	0.083	0.191	0.089	0.081	0	0.12	0.086	0.078	0.145	0.163	0.144	0.115	0.194	0.038	0.111	0.063	0.54	LGG
TCGA-TM-A7C5-01A1	0.042	0.142	0.247	0.057	0.065	0.075	0.039	0.216	0.105	0.194	0.18	0.076	0	0.12	0.172	0.047	0.125	0.116	0.147	0.085	0.126	0.173	0.088	0.149	0.471	LGG
TCGA-HT-A615-01A1	0.016	0.202	0.394	0.215	0.329	0.303	0.17	0.145	0.108	0.151	0.213	0.046	0	0.068	0.183	0.119	0.12	0.179	0.205	0.142	0.111	0.131	0.107	0.148	0.603	LGG
TCGA-DB-5274-01A1	0	0.113	0.386	0.202	0.194	0.32	0.105	0.249	0.148	0.032	0.267	0	0	0.18	0.11	0.091	0.174	0.197	0.185	0.171	0.118	0.255	0.09	0.105	0.604	LGG
TCGA-WY-A85E-01A1	0.016	0.245	0.269	0.122	0.219	0.012	0.047	0.16	0.159	0.156	0.168	0.067	0	0.066	0.133	0.083	0.138	0.129	0.099	0.109	0.125	0.088	0.072	0.094	0.452	LGG
TCGA-FG-A87N-01A1	0	0.195	0.394	0.126	0.109	0.186	0.068	0.136	0.075	0.371	0.157	0.005	0	0.254	0.256	0.084	0.135	0.134	0.18	0.12	0.205	0.049	0.081	0.133	0.572	LGG
TCGA-TM-A84G-01A1	0.063	0.113	0.09	0.063	0.032	0.088	0.064	0.154	0.166	0.159	0.195	0.074	0	0.237	0.101	0.082	0.114	0.069	0.089	0.061	0.141	0.109	0.109	0.085	0.4	LGG
TCGA-DU-6397-01A1	0.003	0.142	0.208	0.152	0.152	0.189	0.081	0.072	0.15	0.231	0.126	0.022	0	0.118	0.192	0.152	0.133	0.17	0.178	0.13	0.131	0.1	0.15	0.044	0.58	LGG
TCGA-DH-A7UV-01A1	0.021	0.128	0.162	0.066	0.189	0.158	0.142	0.093	0.079	0.175	0.157	0.058	0	0.136	0.067	0.065	0.133	0.13	0.204	0.079	0.139	0.041	0.123	0.041	0.488	LGG
TCGA-HT-7857-01A1	0.047	0.263	0.635	0.226	0.432	0.437	0.178	0.154	0.08	0.302	0.374	0.139	0	0.388	0.472	0.12	0.159	0.248	0.162	0.299	0.108	0.175	0.243	0.148	0.794	LGG
TCGA-S9-A6TU-01A1	0.008	0.129	0.206	0.059	0.147	0.164	0.087	0.146	0.071	0.25	0.116	0.058	0	0.151	0.062	0.078	0.12	0.139	0.2	0.147	0.194	0.081	0.064	0.049	0.529	LGG
TCGA-FG-A6IZ-01A1	0	0.071	0.196	0.1	0.085	0.19	0.081	0.166	0.146	0	0.116	0.03	0.006	0.226	0.183	0.084	0.164	0.097	0.172	0.116	0.091	0.155	0.096	0.08	0.481	LGG
TCGA-E1-5303-01A1	0	0.15	0.216	0.117	0.208	0.159	0.096	0.057	0.035	0.192	0.093	0.035	0	0.145	0.064	0.117	0.099	0.166	0.223	0.136	0.201	0.055	0.109	0.02	0.571	LGG
TCGA-DU-7302-01A1	0.05	0.217	0.25	0.077	0.255	0.074	0.083	0.105	0.113	0.166	0.166	0.094	0	0.051	0.202	0.073	0.133	0.107	0.137	0.128	0.202	0.064	0.101	0.08	0.513	LGG
TCGA-HW-7491-01A1	0.069	0.057	0.178	0.019	0.109	0.116	0.065	0.111	0.103	0.134	0.13	0.065	0	0.144	0.129	0.072	0.085	0.071	0.149	0.048	0.269	0.129	0.113	0.07	0.468	LGG
TCGA-RY-A83X-01A1	0.035	0.108	0.098	0.118	0.096	0.159	0.087	0.111	0.122	0.166	0.152	0.048	0	0.109	0.101	0.082	0.089	0.134	0.184	0.096	0.162	0.043	0.104	0.058	0.485	LGG
TCGA-FG-5965-01B1	0.054	0.184	0.362	0.139	0.215	0.175	0.121	0.127	0.086	0.24	0.149	0.075	0	0.169	0.143	0.106	0.249	0.248	0.165	0.167	0.212	0.04	0.074	0.078	0.694	LGG
TCGA-FG-5962-01B1	0	0.231	0.307	0.116	0.187	0.056	0.055	0.14	0.119	0.155	0.132	0.05	0	0.162	0.237	0.114	0.226	0.153	0.126	0.1	0.103	0.072	0.146	0.097	0.569	LGG
TCGA-DU-A5TY-01A1	0	0.215	0.562	0.273	0.395	0.313	0.227	0.073	0.129	0.196	0.275	0	0	0.186	0.268	0.156	0.149	0.144	0.284	0.173	0.176	0.121	0.049	0.155	0.686	LGG
TCGA-HW-7486-01A1	0.004	0.176	0.239	0.134	0.205	0.135	0.081	0.114	0.097	0.17	0.113	0.053	0	0.12	0.082	0.073	0.141	0.168	0.168	0.121	0.177	0.093	0.061	0.064	0.518	LGG
TCGA-HT-7693-01A1	0	0.203	0.395	0.028	0.081	0.114	0.087	0.102	0.083	0.186	0.213	0.059	0	0.189	0.192	0.084	0.141	0.165	0.196	0.144	0.167	0.117	0.13	0.134	0.619	LGG
TCGA-DB-A75M-01A1	0.009	0.131	0.205	0.026	0.105	0.145	0.117	0.087	0.121	0.174	0.163	0.04	0	0.216	0.077	0.059	0.177	0.146	0.197	0.085	0.105	0.076	0.098	0.057	0.493	LGG
TCGA-DU-7301-01A1	0.043	0.076	0.193	0.133	0.151	0.2	0.096	0.118	0.107	0.143	0.168	0.08	0	0.132	0.075	0.059	0.098	0.21	0.196	0.157	0.16	0.091	0.119	0.06	0.565	LGG
TCGA-KT-A74X-01A1	0.064	0.112	0.262	0.122	0.02	0.158	0.068	0.134	0.134	0.18	0.201	0.06	0	0.092	0.201	0.073	0.074	0.102	0.203	0.107	0.106	0.142	0.14	0.119	0.493	LGG
TCGA-P5-A5EZ-01A1	0.087	0.25	0.546	0.217	0.222	0.23	0.123	0.03	0.266	0.163	0.321	0.104	0	0.145	0.333	0.032	0.085	0.234	0.161	0.13	0.102	0.158	0.09	0.228	0.567	LGG
TCGA-VM-A8CB-01A1	0.017	0.107	0.289	0.006	0.046	0.096	0.037	0.189	0.104	0.157	0.249	0.086	0.016	0.134	0.182	0.085	0.121	0.076	0.13	0.137	0.152	0.197	0.044	0.128	0.466	LGG
TCGA-CS-5393-01A1	0.054	0.16	0.213	0.081	0.227	0.147	0.109	0.063	0.055	0.222	0.108	0.075	0	0.201	0.104	0.08	0.208	0.166	0.152	0.112	0.214	0.025	0.071	0.062	0.568	LGG
TCGA-DB-A4XF-01A1	0.02	0.207	0.217	0.078	0.203	0.117	0.072	0.119	0.105	0.265	0.099	0.079	0	0.153	0.108	0.085	0.188	0.131	0.16	0.132	0.117	0.029	0.078	0.063	0.508	LGG
TCGA-HT-A61B-01A1	0	0.105	0.261	0.095	0.234	0.169	0.083	0.14	0.072	0.19	0.213	0.051	0	0.297	0.053	0.172	0.152	0.182	0.181	0.24	0.186	0.161	0.034	0.052	0.64	LGG
TCGA-DB-A64O-01A1	0	0.152	0.277	0.077	0.256	0.152	0.115	0.054	0.096	0.184	0.103	0	0	0.054	0.106	0.207	0.247	0.179	0.175	0.116	0.148	0.018	0.143	0.054	0.677	LGG
TCGA-S9-A6WI-01A1	0	0.242	0.312	0.164	0.261	0.094	0.083	0.178	0.084	0.119	0.084	0.046	0	0.12	0.251	0.065	0.217	0.084	0.098	0.15	0.145	0.055	0.123	0.101	0.524	LGG
TCGA-S9-A7QZ-01A1	0.036	0.164	0.246	0.094	0.214	0.071	0.112	0.163	0.095	0.232	0.172	0.054	0	0.21	0.192	0.062	0.235	0.116	0.076	0.083	0.13	0.031	0.076	0.081	0.459	LGG
TCGA-VM-A8CD-01A1	0	0.116	0.291	0.167	0.267	0.16	0.115	0.064	0.069	0.364	0.134	0	0	0.134	0.15	0.158	0.257	0.152	0.201	0.114	0.209	0.07	0.094	0.08	0.675	LGG
TCGA-HT-7610-01A1	0.027	0.249	0.271	0.119	0.258	0.133	0.109	0.155	0.08	0.18	0.11	0.076	0	0.115	0.196	0.071	0.179	0.103	0.114	0.127	0.179	0.037	0.134	0.077	0.525	LGG
TCGA-CS-6290-01A1	0.006	0.181	0.396	0.174	0.198	0.138	0.09	0.029	0.057	0.246	0.162	0.049	0	0.084	0.23	0.157	0.178	0.198	0.2	0.151	0.153	0.059	0.076	0.133	0.665	LGG
TCGA-P5-A5F1-01A1	0	0.194	0.397	0.155	0.102	0.155	0.098	0.081	0.114	0.149	0.167	0.021	0	0.179	0.277	0.168	0.219	0.196	0.165	0.144	0.088	0.151	0.117	0.176	0.679	LGG
TCGA-P5-A5EU-01A1	0.051	0.068	0.362	0	0.094	0.16	0.066	0.03	0.105	0.412	0.26	0.058	0	0.23	0.084	0.108	0.091	0.134	0.232	0.169	0.186	0.189	0.155	0.04	0.595	LGG
TCGA-DU-7011-01A1	0	0.196	0.306	0.153	0.3	0.219	0.097	0.155	0.052	0.217	0.135	0.043	0	0.212	0.157	0.094	0.253	0.228	0.178	0.241	0.191	0.031	0.089	0.053	0.708	LGG
TCGA-DU-A7T6-01A1	0.057	0.158	0.19	0.092	0.119	0.161	0.04	0.171	0.135	0.222	0.154	0.068	0	0.262	0.238	0.06	0.186	0.129	0.156	0.162	0.085	0.122	0.101	0.104	0.524	LGG
TCGA-TM-A7CA-01A1	0.036	0.186	0.225	0.088	0.147	0.11	0.113	0.117	0.083	0.165	0.137	0.064	0	0.124	0.103	0.071	0.155	0.113	0.153	0.113	0.155	0.063	0.04	0.091	0.475	LGG
TCGA-HT-A5R7-01A1	0.003	0.235	0.269	0.105	0.244	0.114	0.091	0.132	0.151	0.222	0.127	0.043	0	0.093	0.192	0.104	0.219	0.16	0.122	0.149	0.103	0.031	0.143	0.075	0.574	LGG
TCGA-DU-6395-01A1	0.014	0.161	0.206	0.132	0.189	0.094	0.054	0.148	0.08	0.158	0.147	0.078	0	0.085	0.089	0.074	0.108	0.171	0.174	0.127	0.146	0.131	0.073	0.058	0.497	LGG
TCGA-HT-A74O-01A1	0.003	0.195	0.408	0.137	0.216	0.223	0.129	0.065	0.172	0.174	0.253	0.068	0	0.183	0.187	0.122	0.121	0.206	0.188	0.214	0.1	0.199	0.032	0.142	0.601	LGG
TCGA-FG-7637-01A1	0.036	0	0.112	0.114	0.111	0.139	0.12	0.115	0.114	0.398	0.147	0.088	0	0.219	0.17	0.044	0.2	0.185	0.153	0.039	0.174	0.051	0.06	0.055	0.485	LGG
TCGA-CS-5395-01A1	0	0.165	0.246	0.136	0.24	0.12	0.114	0.026	0.1	0.196	0.11	0.042	0	0.119	0.18	0.089	0.292	0.152	0.166	0.121	0.144	0.045	0.093	0.032	0.581	LGG
TCGA-DU-7008-01A1	0.049	0.158	0.229	0.07	0.168	0.039	0.029	0.134	0.085	0.196	0.169	0.101	0	0.126	0.138	0.077	0.159	0.065	0.132	0.116	0.141	0.112	0.079	0.095	0.461	LGG
TCGA-TQ-A7RV-02A1	0.009	0.24	0.392	0.156	0.192	0.124	0.075	0.146	0.057	0.226	0.134	0.052	0	0.071	0.218	0.118	0.243	0.225	0.162	0.165	0.104	0.083	0.157	0.154	0.709	LGG
TCGA-DU-5847-01A1	0.102	0.173	0.511	0.205	0.375	0.397	0.228	0.055	0.053	0.172	0.35	0.099	0	0.3	0.42	0.188	0.102	0.24	0.189	0.211	0.176	0.117	0.205	0.138	0.772	LGG
TCGA-S9-A7R4-01A1	0	0.137	0.158	0.119	0.179	0.148	0.064	0.152	0	0.302	0.097	0.039	0	0.263	0.135	0.092	0.219	0.144	0.198	0.157	0.189	0.008	0.099	0.024	0.599	LGG
TCGA-CS-4942-01A1	0.062	0.094	0.229	0.127	0.237	0.202	0.089	0.064	0.103	0.18	0.161	0.075	0	0.217	0.066	0.143	0.153	0.158	0.184	0.174	0.179	0.088	0.098	0.047	0.606	LGG
TCGA-HT-7677-01A1	0.032	0.187	0.326	0.119	0.114	0.152	0.07	0.088	0.11	0.194	0.202	0.054	0	0.094	0.172	0.059	0.027	0.177	0.159	0.083	0.158	0.139	0.1	0.115	0.469	LGG
TCGA-E1-5304-01A1	0.019	0.127	0.097	0.034	0.125	0.075	0.111	0.084	0.176	0.166	0.211	0.093	0.018	0.29	0.085	0.03	0.159	0.088	0.11	0.074	0.139	0.103	0.056	0.107	0.407	LGG
TCGA-TQ-A7RN-01A1	0.024	0.132	0.11	0.075	0.11	0.103	0.085	0.112	0.098	0.187	0.134	0.047	0	0.141	0.103	0.112	0.16	0.126	0.164	0.077	0.128	0.069	0.116	0.059	0.503	LGG
TCGA-S9-A6WL-01A1	0.023	0.152	0.18	0.05	0.248	0.101	0.058	0.156	0.067	0.298	0.104	0.049	0	0.238	0.188	0.116	0.209	0.111	0.146	0.162	0.124	0.102	0.144	0.025	0.553	LGG
TCGA-QH-A6CW-01A1	0.014	0.083	0.148	0.135	0.172	0.18	0.129	0.113	0.102	0.226	0.185	0.087	0	0.11	0.053	0.079	0.109	0.133	0.184	0.104	0.135	0.087	0.094	0.058	0.479	LGG
TCGA-FG-A87Q-01A1	0.029	0.192	0.362	0.184	0.333	0.147	0.159	0.018	0.11	0.168	0.276	0.003	0	0.182	0.258	0.18	0.206	0.211	0.206	0.126	0.141	0.034	0.103	0.112	0.686	LGG
TCGA-WY-A85C-01A1	0.017	0.136	0.296	0.026	0.144	0.093	0.068	0.184	0.071	0.289	0.126	0.05	0	0.14	0.105	0.127	0.134	0.192	0.141	0.138	0.195	0.069	0.078	0.048	0.562	LGG
TCGA-QH-A6X3-01A1	0.021	0.072	0.106	0.169	0.166	0.199	0.096	0.165	0.077	0.091	0.114	0.093	0	0.062	0.126	0.086	0.15	0.17	0.158	0.134	0.142	0.089	0.095	0.057	0.53	LGG
TCGA-S9-A6TV-01A1	0.013	0.164	0.464	0.007	0.1	0.204	0.052	0.081	0.195	0.354	0.172	0.049	0	0.239	0.024	0.141	0.078	0.156	0.221	0.227	0.153	0.293	0.173	0.054	0.642	LGG
TCGA-TM-A84C-01A1	0	0.028	0.219	0.069	0.293	0.176	0.121	0.038	0.068	0.411	0.08	0.054	0	0.302	0.12	0.031	0.214	0.172	0.209	0.094	0.176	0.09	0.118	0.065	0.576	LGG
TCGA-S9-A6WN-01A1	0.057	0.195	0.382	0.25	0.329	0.356	0.161	0.176	0.1	0.4	0.164	0.049	0	0.131	0.302	0.112	0.097	0.148	0.237	0.261	0.153	0.052	0.158	0.154	0.704	LGG
TCGA-FG-A4MX-01A1	0.016	0.127	0.206	0.07	0.095	0.156	0.057	0.22	0.129	0.167	0.239	0.046	0	0.094	0.162	0.111	0.175	0.142	0.149	0.115	0.154	0.053	0.077	0.017	0.501	LGG
TCGA-DB-A64U-01A1	0.015	0.174	0.2	0.107	0.176	0.114	0.075	0.098	0.113	0.149	0.151	0.059	0	0.129	0.06	0.079	0.094	0.19	0.149	0.077	0.162	0.073	0.051	0.082	0.472	LGG
TCGA-DU-7014-01A1	0.015	0.162	0.251	0.073	0.129	0.121	0.048	0.119	0.094	0.318	0.056	0.077	0	0.241	0.167	0.029	0.19	0.16	0.199	0.127	0.178	0.096	0	0.085	0.517	LGG
TCGA-HT-7690-01A1	0.033	0.207	0.672	0.143	0.232	0.198	0.103	0.056	0.122	0.315	0.268	0.058	0	0.107	0.259	0.151	0.106	0.181	0.115	0.238	0.107	0.277	0.102	0.167	0.623	LGG
TCGA-QH-A6X5-01A1	0.028	0.181	0.179	0.123	0.111	0.11	0.061	0.119	0.066	0.189	0.092	0.027	0	0.208	0.088	0.078	0.207	0.181	0.136	0.079	0.161	0.077	0.076	0.07	0.527	LGG
TCGA-QH-A86X-01A1	0.011	0.181	0.275	0.257	0.227	0.176	0.093	0.176	0.107	0.133	0.185	0.041	0	0.062	0.239	0.091	0.144	0.142	0.148	0.127	0.116	0.109	0.089	0.155	0.54	LGG
TCGA-FG-A4MT-01A1	0.038	0.056	0.109	0	0.062	0.118	0.049	0.068	0.058	0.17	0.135	0.076	0	0.187	0.034	0.104	0.094	0.103	0.181	0.092	0.16	0.093	0.132	0.053	0.49	LGG
TCGA-DU-7015-01A1	0.059	0.161	0.43	0.122	0.209	0.146	0.097	0.044	0.201	0.18	0.175	0.125	0	0.102	0.227	0.091	0.095	0.187	0.18	0.182	0.129	0.12	0.085	0.159	0.591	LGG
TCGA-TQ-A7RH-01A1	0.011	0.122	0.355	0.083	0.207	0.147	0.087	0.086	0.063	0.207	0.176	0.05	0	0.157	0.083	0.106	0.134	0.189	0.16	0.155	0.16	0.111	0.116	0.068	0.58	LGG
TCGA-HT-A61A-01A1	0.023	0.27	0.384	0.205	0.207	0.068	0.054	0.097	0.083	0.223	0.126	0.055	0	0.046	0.315	0.067	0.208	0.087	0.102	0.134	0.116	0.043	0.14	0.128	0.524	LGG
TCGA-E1-5318-01A1	0.054	0.019	0.236	0	0.061	0.179	0.064	0.16	0.101	0.161	0.008	0.09	0	0.252	0.16	0	0.168	0.086	0.205	0.049	0.159	0.089	0.092	0.02	0.416	LGG
TCGA-HT-7602-01A1	0.011	0.145	0.19	0.124	0.193	0.136	0.088	0.057	0.058	0.171	0.109	0.052	0	0.092	0.096	0.105	0.186	0.209	0.157	0.112	0.154	0.05	0.13	0.049	0.588	LGG
TCGA-FG-A6J3-01A1	0	0.186	0.59	0.264	0.252	0.257	0.158	0.148	0.287	0.295	0.264	0	0	0.203	0.345	0.081	0.085	0.187	0.198	0.18	0.113	0.288	0.042	0.198	0.578	LGG
TCGA-HW-7489-01A1	0.003	0.204	0.297	0.125	0.292	0.133	0.11	0.154	0.073	0.177	0.083	0.042	0	0.077	0.202	0.096	0.229	0.11	0.137	0.138	0.15	0.038	0.128	0.066	0.562	LGG
TCGA-HT-8018-01A1	0.055	0.22	0.502	0.214	0.46	0.264	0.191	0.163	0.069	0.361	0.249	0.089	0	0.19	0.364	0.135	0.227	0.25	0.17	0.278	0.164	0.066	0.234	0.122	0.843	LGG
TCGA-DB-5281-01A1	0.011	0.186	0.329	0.118	0.256	0.165	0.097	0.128	0.083	0.233	0.11	0.054	0	0.103	0.201	0.114	0.163	0.14	0.153	0.172	0.162	0.112	0.067	0.066	0.553	LGG
TCGA-DB-A64L-01A1	0	0.22	0.456	0.032	0.251	0.193	0.077	0.116	0.096	0.221	0.166	0.046	0	0	0.169	0.106	0.208	0.139	0.143	0.196	0.21	0.224	0.066	0.125	0.637	LGG
TCGA-S9-A6WP-01A1	0	0.237	0.413	0.144	0.095	0.158	0.04	0.089	0.046	0.203	0.174	0.015	0	0.183	0.213	0.092	0.139	0.2	0.194	0.151	0.136	0.178	0.06	0.148	0.598	LGG
TCGA-E1-A7YU-01A1	0.021	0.164	0.282	0.146	0.233	0.164	0.118	0.113	0.069	0.202	0.122	0.056	0	0.06	0.059	0.082	0.144	0.131	0.137	0.114	0.147	0.105	0.084	0.059	0.478	LGG
TCGA-DU-A5TW-01A1	0.036	0.088	0.131	0.012	0.11	0.059	0.073	0.118	0.118	0.175	0.119	0.061	0.012	0.262	0.055	0.045	0.124	0.155	0.213	0.058	0.195	0.092	0.045	0.074	0.485	LGG
TCGA-S9-A6U8-01A1	0	0.106	0.24	0.096	0.229	0.159	0.1	0.1	0.019	0.18	0.121	0.076	0	0.121	0.044	0.112	0.15	0.215	0.152	0.166	0.15	0.034	0.1	0.041	0.58	LGG
TCGA-DU-8164-01A1	0.005	0.205	0.15	0.133	0.204	0.101	0.049	0.171	0.143	0.11	0.152	0.062	0	0.175	0.104	0.072	0.166	0.089	0.119	0.081	0.142	0.077	0.124	0.055	0.452	LGG
TCGA-DU-8165-01A1	0.057	0.234	0.522	0.228	0.315	0.492	0.309	0	0.222	0.19	0.326	0.071	0	0.174	0.308	0.107	0.099	0.299	0.15	0.21	0.109	0.124	0.182	0.193	0.72	LGG
TCGA-P5-A5F6-01A1	0.108	0.079	0.135	0.098	0.106	0.111	0.118	0.079	0.036	0.321	0	0.127	0	0.035	0.223	0.006	0.158	0.093	0.202	0.067	0.145	0.072	0.034	0.094	0.427	LGG
TCGA-HT-7875-01A1	0.021	0.182	0.176	0.092	0.131	0.042	0.088	0.118	0.073	0.18	0.144	0.073	0	0.12	0.107	0.099	0.154	0.095	0.128	0.052	0.134	0.086	0.095	0.09	0.452	LGG
TCGA-E1-A7Z6-01A1	0.01	0.129	0.149	0.04	0.155	0.159	0.11	0.1	0.048	0.279	0.14	0.072	0	0.165	0.107	0.118	0.21	0.183	0.157	0.113	0.1	0.007	0.177	0.046	0.589	LGG
TCGA-HT-7882-01A1	0.074	0.153	0.602	0.171	0.424	0.387	0.268	0.066	0.242	0.421	0.31	0.089	0	0.328	0.507	0.092	0.089	0.269	0.253	0.307	0.226	0.149	0.318	0.132	0.9	LGG
TCGA-S9-A89Z-01A1	0.037	0.18	0.447	0.187	0.112	0.22	0.09	0.156	0.048	0.388	0.294	0.027	0	0.137	0.222	0.079	0.079	0.165	0.206	0.194	0.152	0.177	0.13	0.109	0.595	LGG
TCGA-DU-7300-01A1	0.046	0.274	0.43	0.207	0.208	0.133	0.062	0.105	0.123	0.187	0.177	0.054	0	0.09	0.308	0.105	0.181	0.205	0.162	0.171	0.102	0.094	0.045	0.171	0.61	LGG
TCGA-S9-A7J1-01A1	0.028	0.222	0.244	0.104	0.193	0.16	0.093	0.064	0.08	0.179	0.113	0.057	0	0.112	0.11	0.072	0.108	0.13	0.203	0.083	0.107	0.06	0.114	0.066	0.471	LGG
TCGA-S9-A7R8-01A1	0.008	0.165	0.184	0.087	0.18	0.231	0.117	0.097	0.082	0.156	0.135	0.069	0	0.151	0.014	0.063	0.074	0.11	0.208	0.086	0.206	0.061	0.058	0.046	0.455	LGG
TCGA-DB-A4XE-01A1	0.032	0.17	0.165	0.075	0.159	0.117	0.068	0.118	0.081	0.145	0.145	0.058	0	0.143	0.093	0.09	0.154	0.126	0.138	0.1	0.167	0.055	0.081	0.07	0.494	LGG
TCGA-FG-A6J1-01A1	0	0.081	0.32	0.119	0.218	0.218	0.105	0.275	0.094	0.149	0.255	0.017	0	0.173	0.116	0.097	0.17	0.159	0.156	0.107	0.12	0.196	0.095	0.094	0.533	LGG
TCGA-DB-A64V-01A1	0	0.276	0.551	0.279	0.13	0.155	0.055	0.105	0.134	0.141	0.169	0	0	0.2	0.305	0.063	0.171	0.246	0.228	0.146	0.107	0.185	0.013	0.224	0.639	LGG
TCGA-DU-A6S3-01A1	0.033	0.165	0.304	0.051	0.173	0.069	0.035	0.162	0.103	0.07	0.135	0.078	0	0.204	0.146	0.06	0.183	0.119	0.088	0.096	0.101	0.147	0.1	0.112	0.458	LGG
TCGA-DU-A7TB-01A1	0.013	0.202	0.212	0.08	0.246	0.138	0.153	0.107	0.155	0.196	0.057	0.042	0	0.242	0.09	0.048	0.177	0.075	0.161	0.12	0.15	0.042	0.11	0.05	0.476	LGG
TCGA-DU-6408-01A1	0	0.216	0.199	0.032	0.215	0.163	0.111	0.128	0.075	0.172	0.149	0.063	0	0.141	0.091	0.072	0.181	0.12	0.194	0.127	0.149	0.065	0.104	0.054	0.534	LGG
TCGA-TQ-A7RK-01A1	0.01	0.054	0.306	0.068	0.148	0.106	0.091	0.147	0.14	0.156	0.112	0.084	0.008	0.126	0.107	0.054	0.084	0.188	0.164	0.131	0.134	0.058	0.074	0.043	0.465	LGG
TCGA-S9-A7J3-01A1	0.017	0.142	0.191	0.078	0.136	0.158	0.06	0.109	0.085	0.195	0.143	0.03	0	0.218	0.095	0.086	0.207	0.182	0.144	0.108	0.175	0.068	0.107	0.053	0.567	LGG
TCGA-S9-A6TZ-01A1	0.055	0.133	0.231	0.05	0.182	0.157	0.1	0.113	0.05	0.24	0.195	0.088	0	0.153	0.153	0.141	0.145	0.24	0.18	0.177	0.106	0.037	0.124	0.071	0.632	LGG
TCGA-HT-7689-01A1	0.02	0.143	0.225	0.061	0.231	0.157	0.115	0.073	0.109	0.208	0.082	0.089	0	0.094	0.067	0.073	0.106	0.154	0.163	0.123	0.174	0.074	0.106	0.07	0.517	LGG
TCGA-HT-A74H-01A1	0	0.259	0.37	0.255	0.293	0.224	0.148	0.101	0.058	0.228	0.181	0	0	0.181	0.28	0.145	0.274	0.27	0.181	0.138	0.124	0.058	0.038	0.167	0.713	LGG
TCGA-S9-A6U1-01A1	0.016	0.135	0.27	0.106	0.171	0.137	0.076	0.112	0.11	0.149	0.144	0.054	0	0.12	0.091	0.096	0.092	0.147	0.181	0.124	0.22	0.05	0.1	0.048	0.538	LGG
TCGA-TQ-A7RQ-01A1	0.05	0.166	0.201	0.063	0.267	0.06	0.121	0.218	0.076	0.17	0.171	0.095	0	0.085	0.158	0.051	0.147	0	0.103	0.075	0.135	0.069	0.077	0.126	0.381	LGG
TCGA-E1-5305-01A1	0.01	0.188	0.19	0.081	0.259	0.098	0.057	0.104	0.093	0.21	0.102	0.085	0	0.111	0.118	0.102	0.152	0.125	0.182	0.145	0.178	0.061	0.087	0.033	0.535	LGG
TCGA-VM-A8C9-01A1	0	0.226	0.606	0.162	0.078	0.271	0.075	0	0.127	0.199	0.226	0	0	0.245	0.28	0.11	0.194	0.24	0.236	0.163	0.052	0.218	0.015	0.222	0.658	LGG
TCGA-RY-A83Y-01A1	0	0.214	0.269	0.167	0.094	0.174	0.041	0.151	0.119	0.157	0.162	0	0	0.032	0.176	0.106	0.161	0.13	0.217	0.106	0.086	0.185	0.09	0.117	0.54	LGG
TCGA-FG-8187-01A1	0.018	0.197	0.23	0.149	0.176	0.165	0.086	0.155	0.074	0.198	0.143	0.056	0	0.084	0.126	0.053	0.162	0.151	0.146	0.092	0.157	0.058	0.117	0.087	0.514	LGG
TCGA-DB-A64X-01A1	0	0.183	0.186	0.114	0.162	0.121	0.062	0.161	0.109	0	0.157	0.058	0	0.09	0.149	0.054	0.235	0.148	0.153	0.157	0.176	0.12	0.075	0.065	0.568	LGG
TCGA-DB-A4XD-01A1	0.041	0.069	0.197	0.066	0.111	0.105	0.116	0.053	0.095	0.192	0.132	0.073	0	0.114	0.082	0.084	0.142	0.181	0.174	0.081	0.154	0.057	0.11	0.064	0.529	LGG
TCGA-HT-7611-01A1	0	0.144	0.276	0.104	0.214	0.141	0.126	0.072	0.28	0.168	0.107	0.054	0	0.115	0.137	0.158	0.11	0.131	0.21	0.14	0.173	0.071	0.12	0.076	0.597	LGG
TCGA-TM-A84L-01A1	0	0.173	0.297	0.19	0.232	0.187	0.105	0.13	0.066	0.192	0.153	0.025	0	0.171	0.206	0.112	0.181	0.189	0.177	0.145	0.18	0.049	0.127	0.104	0.648	LGG
TCGA-S9-A7R7-01A1	0	0.154	0.475	0.157	0.423	0.229	0.206	0.118	0.115	0.399	0.168	0.036	0	0.311	0.197	0.108	0.109	0.236	0.222	0.172	0.167	0.089	0.034	0.151	0.64	LGG
TCGA-DU-6401-01A1	0.02	0.041	0.174	0.151	0.23	0.241	0.099	0.263	0.073	0.338	0.121	0.089	0	0.104	0.127	0.041	0.137	0.152	0.182	0.083	0.193	0.059	0.073	0.041	0.482	LGG
TCGA-QH-A6X9-01A1	0.026	0.173	0.236	0.053	0.117	0.003	0.016	0.126	0.113	0.187	0.141	0.086	0	0.098	0.08	0.107	0.15	0.162	0.129	0.115	0.15	0.076	0.085	0.034	0.497	LGG
TCGA-DB-A4XC-01A1	0	0.216	0.336	0.189	0.268	0.186	0.13	0.134	0.013	0.239	0.159	0.038	0	0.18	0.176	0.135	0.226	0.197	0.158	0.129	0.143	0.01	0.067	0.066	0.598	LGG
TCGA-F6-A8O3-01A1	0.039	0.108	0.227	0.06	0.085	0.043	0.039	0.193	0.114	0.045	0.179	0.063	0.003	0.116	0.135	0.06	0.146	0.063	0.101	0.087	0.134	0.179	0.102	0.119	0.434	LGG
TCGA-DB-5278-01A1	0.02	0.227	0.301	0.149	0.232	0.157	0.102	0.117	0.077	0.19	0.144	0.058	0	0.088	0.184	0.091	0.131	0.104	0.187	0.138	0.149	0.048	0.082	0.084	0.516	LGG
TCGA-HT-8563-01A1	0.036	0.214	0.673	0.226	0.434	0.443	0.251	0.038	0.286	0.404	0.395	0.095	0	0.249	0.436	0.174	0	0.238	0.191	0.255	0.155	0.146	0.26	0.221	0.797	LGG
TCGA-FG-8185-01A1	0.004	0.094	0.163	0.092	0.129	0.106	0.093	0.168	0.176	0.219	0.147	0.078	0	0.098	0.123	0.086	0.123	0.104	0.189	0.117	0.11	0.073	0.088	0.055	0.466	LGG
TCGA-E1-A7YH-01A1	0.023	0.164	0.151	0.128	0.179	0.168	0.095	0.046	0.082	0.201	0.119	0.075	0	0.151	0.057	0.099	0.12	0.175	0.174	0.091	0.136	0.042	0.042	0.08	0.489	LGG
TCGA-HW-A5KM-01A	0.028	0.014	0.272	0.242	0.372	0.261	0.191	0.146	0.113	0.251	0.046	0.078	0	0.183	0.05	0.124	0.073	0.191	0.144	0.207	0.184	0.182	0.101	0.055	0.547	LGG
TCGA-E1-A7YV-01A	0.082	0.155	0.195	0.115	0.176	0.121	0.1	0.162	0.017	0.35	0.088	0.076	0	0.221	0.181	0.042	0.22	0.11	0.027	0.22	0.25	0.109	0.068	0.098	0.525	LGG
TCGA-HT-A4DS-01A	0.011	0.19	0.494	0.248	0.181	0.312	0.101	0.159	0.17	0.14	0.294	0	0	0.036	0.227	0.16	0.136	0.192	0.145	0.176	0.024	0.256	0.065	0.205	0.559	LGG
TCGA-HT-7483-01A	0.058	0.163	0.17	0.11	0.26	0.184	0.104	0.216	0.058	0.206	0.063	0.071	0	0.139	0.064	0.099	0.172	0.179	0.119	0.205	0.153	0.118	0.059	0.058	0.529	LGG
TCGA-HT-7884-01B	0.066	0.222	0.197	0.131	0.185	0.149	0.127	0.109	0.092	0.196	0.126	0.076	0	0.043	0.021	0.082	0.076	0.207	0.057	0.152	0.135	0.056	0.09	0.07	0.44	LGG
TCGA-CS-6667-01A	0.032	0.092	0.154	0.025	0.232	0.202	0.125	0.145	0.025	0.39	0.064	0.07	0	0.201	0.067	0.099	0.187	0.204	0.109	0.169	0.176	0.073	0.088	0.025	0.536	LGG
TCGA-DH-5143-01A	0.045	0.174	0.133	0.04	0.249	0.129	0.108	0.185	0.101	0.178	0.097	0.065	0	0.072	0.069	0.095	0.197	0.147	0.136	0.167	0.122	0.038	0.102	0.011	0.496	LGG
TCGA-DB-A75O-01A	0	0.13	0.185	0.028	0.112	0.189	0.11	0.093	0.077	0.195	0.068	0	0	0.124	0.035	0.185	0.169	0.173	0.16	0.175	0.149	0.118	0.077	0.037	0.57	LGG
TCGA-DU-5854-01A	0.125	0.144	0.484	0.211	0.35	0.182	0.158	0	0.039	0.235	0.191	0.045	0	0.2	0.283	0.073	0.181	0.282	0.187	0.157	0.142	0.123	0.057	0.178	0.637	LGG
TCGA-P5-A72Z-01A	0.103	0.031	0.131	0	0	0.022	0	0.174	0.158	0	0.12	0.126	0.056	0.239	0.086	0.018	0.106	0.027	0.014	0.09	0.09	0.223	0.102	0.104	0.28	LGG
TCGA-HW-A5KK-01A	0.113	0.225	0.466	0.213	0.367	0.16	0.156	0.022	0.026	0.221	0.186	0.042	0	0.052	0.232	0.142	0.088	0.302	0.187	0.24	0.15	0.118	0.103	0.157	0.694	LGG
TCGA-TQ-A7RI-01A	0.06	0.205	0.213	0.12	0.116	0.189	0.101	0.06	0.079	0.197	0.113	0.044	0	0.051	0.083	0.111	0.057	0.15	0.186	0.122	0.114	0.073	0.069	0.08	0.451	LGG
TCGA-QH-A870-01A	0.076	0.188	0.144	0.025	0.147	0.085	0.167	0.072	0.026	0.175	0.103	0.082	0.004	0	0.065	0.066	0.121	0.114	0.091	0.138	0.077	0.078	0.165	0.1	0.443	LGG
TCGA-RY-A843-01A	0.04	0.175	0.126	0.096	0.275	0.154	0.066	0.183	0.066	0.213	0	0.071	0	0.063	0.048	0.117	0.192	0.155	0.126	0.148	0.105	0.059	0.106	0.05	0.507	LGG
TCGA-HT-7475-01A	0.11	0.233	0.293	0.114	0.196	0.067	0.043	0.137	0.062	0.198	0.087	0.083	0	0.002	0.16	0.054	0.182	0.123	0.049	0.203	0.281	0.094	0.037	0.095	0.519	LGG
TCGA-DU-A7TJ-01A	0.079	0.03	0.207	0.109	0.314	0.196	0.181	0.036	0.036	0.188	0.182	0.061	0.003	0.252	0.128	0.053	0.132	0.173	0.149	0.173	0.151	0.128	0.118	0.088	0.526	LGG
TCGA-HW-7490-01A	0.067	0.125	0.283	0.05	0.165	0.167	0.063	0.227	0.051	0.274	0.082	0.097	0	0.129	0.05	0.125	0.151	0.271	0.105	0.253	0.095	0.212	0.047	0.075	0.569	LGG
TCGA-E1-5311-01A	0.083	0.113	0.165	0.07	0.271	0.092	0.093	0.179	0.057	0.331	0.072	0.1	0	0.029	0.13	0.069	0.12	0.09	0.07	0.154	0.165	0.106	0.061	0.082	0.411	LGG
TCGA-DU-7299-01A	0.044	0.157	0.191	0.072	0.195	0.196	0.105	0.062	0.096	0.197	0.092	0.074	0	0.184	0.048	0.11	0.145	0.199	0.106	0.16	0.182	0.08	0.024	0.059	0.499	LGG
TCGA-E1-A7YS-01A	0.105	0.069	0.052	0.039	0.099	0.107	0.097	0.256	0.116	0.178	0.11	0.121	0.009	0.009	0.058	0.065	0.098	0	0.041	0.061	0.122	0.131	0.133	0.07	0.3	LGG
TCGA-S9-A7J2-01A	0.052	0.151	0.127	0.044	0.093	0.153	0.074	0.201	0.061	0.168	0.117	0.052	0.019	0.075	0.088	0.068	0.083	0.082	0.103	0.105	0.14	0.134	0.088	0.091	0.385	LGG
TCGA-E1-A7YI-01A	0.124	0.27	0.174	0.209	0.24	0.21	0.154	0.136	0.014	0.228	0.133	0.083	0.017	0.217	0.165	0.02	0.121	0.153	0.12	0.148	0.112	0.126	0.159	0.049	0.447	LGG
TCGA-DU-A76K-01A	0	0.178	0.193	0.17	0.295	0.082	0.111	0.198	0.192	0.199	0.103	0.035	0	0.056	0.202	0.151	0.239	0.126	0.012	0.144	0.087	0.1	0.107	0.11	0.494	LGG
TCGA-CS-5390-01A	0.091	0.259	0.24	0.15	0.204	0.146	0.067	0.158	0.11	0.218	0.169	0.078	0.003	0.19	0.266	0.051	0.102	0.128	0.055	0.154	0.116	0.151	0.044	0.137	0.399	LGG
TCGA-HT-8019-01A	0.039	0.264	0.36	0.109	0.258	0.058	0.079	0.143	0.073	0.157	0.039	0.042	0	0.03	0.237	0.08	0.254	0.144	0.024	0.26	0.142	0.053	0.112	0.101	0.566	LGG
TCGA-HT-7468-01A	0.082	0.155	0.249	0.153	0.066	0.11	0.042	0.104	0.144	0.203	0.109	0.088	0.01	0.081	0.18	0.077	0.068	0.144	0.136	0.147	0.126	0.129	0.087	0.126	0.462	LGG
TCGA-DH-5140-01A	0.097	0.233	0.389	0.12	0.135	0.218	0.137	0.054	0.134	0.293	0.178	0.054	0	0.183	0.259	0.084	0.141	0.202	0.108	0.204	0.087	0.155	0.02	0.207	0.534	LGG
TCGA-VW-A7QS-01A	0.042	0.15	0.008	0	0.11	0.158	0.087	0.143	0.143	0.267	0.095	0.066	0	0.131	0.08	0.064	0.066	0.089	0.083	0	0.13	0.098	0.097	0.007	0.272	LGG
TCGA-S9-A6U9-01A	0	0.155	0.262	0.174	0.247	0.157	0.097	0.078	0.038	0.313	0.056	0.047	0	0.203	0.13	0.123	0.144	0.242	0.146	0.199	0.131	0.079	0.15	0.076	0.613	LGG
TCGA-FG-7634-01A	0.14	0.07	0.301	0.066	0.169	0.212	0.098	0.056	0.039	0.282	0.156	0.073	0	0.202	0.065	0.081	0.077	0.259	0.135	0.294	0.137	0.184	0.155	0.004	0.579	LGG
TCGA-P5-A77X-01A	0.044	0.249	0.309	0.175	0.29	0.118	0.109	0.206	0.111	0.144	0.069	0.07	0	0.007	0.166	0.072	0.123	0.094	0.054	0.148	0.092	0.133	0.125	0.108	0.414	LGG
TCGA-HT-8010-01A	0.039	0.244	0.297	0.115	0.262	0.165	0.091	0.136	0.03	0.23	0.082	0.041	0	0.071	0.188	0.11	0.23	0.176	0.098	0.171	0.093	0.022	0.156	0.073	0.562	LGG
TCGA-S9-A6U2-01A	0.038	0.167	0.231	0.063	0.212	0.155	0.088	0.129	0.094	0.226	0.091	0.061	0	0.112	0.064	0.112	0.164	0.139	0.125	0.154	0.105	0.086	0.125	0.051	0.494	LGG
TCGA-HT-8113-01A	0.101	0.262	0.304	0.138	0.264	0.086	0.087	0.159	0.092	0.172	0.067	0.089	0	0.069	0.188	0.045	0.234	0.162	0	0.246	0.188	0.101	0.146	0.107	0.572	LGG
TCGA-S9-A6TS-01A	0.028	0.162	0.129	0.037	0.3	0.179	0.103	0.2	0.027	0.202	0.062	0.053	0	0.171	0.039	0.125	0.162	0.171	0.152	0.245	0.114	0.073	0.091	0.029	0.552	LGG
TCGA-S9-A7R3-01A	0.05	0.086	0.201	0.074	0.153	0.191	0.128	0.146	0.08	0.187	0.106	0.052	0.003	0.059	0.065	0.123	0.12	0.2	0.134	0.161	0.157	0.047	0.148	0.036	0.547	LGG
TCGA-E1-A7Z2-01A	0.067	0.114	0.115	0.07	0.214	0.165	0.092	0.152	0.095	0.211	0.053	0.027	0	0.054	0.066	0.173	0.207	0.123	0.069	0.14	0.148	0.078	0.116	0.044	0.518	LGG
TCGA-DU-7309-01A	0.038	0.22	0.229	0.075	0.282	0.107	0.068	0.196	0.137	0.215	0.071	0.046	0	0.07	0.156	0.085	0.21	0.141	0.103	0.203	0.193	0.036	0.108	0.034	0.546	LGG
TCGA-HW-8320-01A	0.043	0.136	0.142	0.008	0.174	0.12	0.108	0.168	0.086	0.199	0.056	0.058	0	0.075	0.001	0.084	0.125	0.104	0.143	0.209	0.201	0.123	0.095	0.048	0.512	LGG
TCGA-CS-6668-01A	0.12	0.136	0.012	0	0.053	0.115	0.093	0.075	0.108	0.202	0.098	0.104	0.009	0.18	0.041	0.118	0.113	0.123	0.1	0.13	0.105	0.126	0.052	0.065	0.409	LGG
TCGA-S9-A6U6-01A	0.03	0.154	0.11	0.131	0.28	0.11	0.111	0.226	0.061	0.247	0.072	0.052	0	0.044	0.088	0.118	0.16	0.121	0.072	0.139	0.146	0.065	0.068	0.042	0.44	LGG
TCGA-FG-5965-02A	0.017	0.252	0.416	0.349	0.257	0.33	0.14	0.191	0.113	0.214	0.048	0.025	0	0.074	0.284	0.072	0.071	0.309	0.163	0.242	0.113	0.135	0.071	0.173	0.616	LGG
TCGA-DU-6393-01A	0.072	0.097	0.13	0.016	0.071	0.187	0.091	0.183	0.133	0.039	0.135	0.109	0.029	0.172	0.144	0.064	0.102	0.027	0.022	0.117	0.099	0.166	0.101	0.087	0.314	LGG
TCGA-HT-A74J-01A	0.055	0.155	0.199	0.003	0.209	0.206	0.136	0.2	0.112	0.237	0.214	0.057	0	0.059	0.025	0.091	0.152	0.146	0.099	0.18	0.101	0.055	0.101	0.06	0.472	LGG
TCGA-E1-A7YL-01A	0.044	0.126	0.444	0.294	0.508	0.489	0.329	0.108	0.394	0.355	0.186	0.024	0	0.202	0.248	0.128	0.099	0.274	0.095	0.213	0.113	0.196	0.092	0.184	0.608	LGG
TCGA-QH-A6XC-01A	0.016	0.17	0.295	0.111	0.326	0.146	0.143	0.132	0.069	0.204	0.097	0.016	0	0.111	0.116	0.117	0.204	0.157	0.094	0.192	0.104	0.095	0.078	0.073	0.518	LGG
TCGA-HT-7609-01A	0.041	0.079	0.093	0.041	0.243	0.156	0.122	0.151	0.09	0.199	0.061	0.095	0	0.084	0	0.117	0.133	0.15	0.161	0.184	0.143	0.06	0.092	0.039	0.517	LGG
TCGA-QH-A65X-01A	0.003	0.054	0.379	0.192	0.178	0.272	0.104	0.274	0.11	0.204	0.176	0.028	0	0.217	0.242	0.093	0.133	0.189	0.067	0.103	0.05	0.306	0.069	0.13	0.423	LGG
TCGA-P5-A731-01A	0.055	0.204	0.321	0.062	0.189	0.125	0.059	0.158	0.045	0.244	0.173	0.064	0	0.105	0.152	0.144	0.195	0.206	0.101	0.19	0.11	0.085	0.145	0.08	0.593	LGG
TCGA-HT-7695-01A	0.061	0.275	0.268	0.142	0.194	0.054	0.027	0.168	0.088	0.151	0.076	0.069	0	0.054	0.174	0.058	0.167	0.117	0.064	0.172	0.115	0.079	0.12	0.083	0.455	LGG
TCGA-FG-A4MW-01A	0.021	0.138	0.157	0.083	0.263	0.138	0.132	0.121	0.05	0.238	0.089	0.008	0	0.178	0.079	0.148	0.19	0.217	0.137	0.176	0.142	0.017	0.056	0.025	0.553	LGG
TCGA-E1-A7Z3-01A	0.031	0.163	0.302	0.137	0.369	0.228	0.15	0.179	0.014	0.248	0.092	0.02	0	0.155	0.151	0.143	0.222	0.144	0.106	0.239	0.117	0.072	0.155	0.034	0.588	LGG
TCGA-P5-A5F0-01A	0.061	0.237	0.259	0.118	0.276	0.057	0.081	0.144	0.125	0.094	0.136	0.087	0	0.075	0.193	0.055	0.125	0.046	0.027	0.144	0.113	0.133	0.101	0.139	0.38	LGG
TCGA-DH-A66F-01A	0.041	0.158	0.142	0.073	0.049	0.08	0.052	0.11	0.109	0.2	0.121	0.076	0.026	0.02	0.063	0.083	0.061	0.142	0.182	0.103	0.078	0.101	0.097	0.07	0.415	LGG
TCGA-HT-8110-01A	0.043	0.166	0.472	0.176	0.444	0.366	0.19	0.014	0.115	0.244	0.156	0.057	0	0.161	0.183	0.235	0.228	0.296	0.154	0.294	0.191	0.111	0.097	0.146	0.832	LGG
TCGA-VW-A8FI-01A	0.079	0.21	0.402	0.279	0.355	0.228	0.155	0.167	0.078	0.128	0.223	0.045	0	0.118	0.23	0.081	0.097	0.23	0.149	0.193	0.105	0.212	0.038	0.171	0.539	LGG
TCGA-S9-A7R1-01A	0.05	0.142	0.036	0.102	0.165	0.042	0.068	0.251	0.083	0.243	0.072	0.078	0	0.062	0.079	0.058	0.151	0.113	0.04	0.139	0.15	0.09	0.073	0.066	0.401	LGG
TCGA-DU-7019-01A	0.025	0.206	0.319	0.081	0.262	0.143	0.052	0.171	0.093	0.352	0.078	0.063	0	0.034	0.142	0.088	0.169	0.207	0.125	0.24	0.153	0.148	0.057	0.096	0.575	LGG
TCGA-QH-A65V-01A	0.015	0.15	0.133	0.102	0.163	0.136	0.066	0.177	0.085	0.207	0.049	0.066	0	0.044	0.017	0.083	0.136	0.18	0.122	0.152	0.137	0.076	0.065	0.036	0.462	LGG
TCGA-DB-5280-01A	0.02	0.165	0.148	0.063	0.167	0.194	0.121	0.117	0.16	0.181	0.042	0.051	0	0.061	0.042	0.126	0.128	0.173	0.125	0.168	0.136	0.086	0.093	0.048	0.506	LGG
TCGA-FG-A60K-01A	0.08	0.129	0.178	0.072	0.144	0.165	0.099	0.098	0.058	0.178	0.102	0.095	0.007	0.03	0.012	0.098	0.082	0.099	0.126	0.141	0.157	0.128	0.069	0.086	0.434	LGG
TCGA-HT-7479-01A	0.028	0.125	0.252	0.132	0.277	0.192	0.145	0.146	0.047	0.171	0.068	0.056	0	0.045	0.052	0.106	0.119	0.251	0.15	0.184	0.141	0.124	0.087	0.087	0.57	LGG
TCGA-P5-A737-01A	0.026	0.156	0.156	0.09	0.133	0.167	0.094	0.142	0.073	0.082	0.114	0.055	0.007	0.197	0.106	0.116	0.139	0.182	0.08	0.109	0.093	0.139	0.08	0.091	0.452	LGG
TCGA-IK-7675-01A	0.067	0.064	0.072	0.074	0.139	0.174	0.145	0.14	0.076	0.198	0.079	0.074	0	0.193	0.112	0.057	0.168	0.135	0.146	0.111	0.14	0.053	0.062	0.015	0.423	LGG
TCGA-S9-A6WE-01A	0.068	0.115	0.145	0.149	0.1	0.118	0.042	0.122	0.062	0.234	0.15	0.062	0.01	0.08	0.134	0.078	0.125	0.113	0.141	0.128	0.13	0.133	0.077	0.1	0.453	LGG
TCGA-QH-A6CU-01A	0.025	0.157	0.105	0.098	0.138	0.16	0.117	0.162	0.04	0.207	0.066	0.038	0	0.073	0.052	0.1	0.154	0.237	0.17	0.141	0.109	0.069	0.065	0.029	0.51	LGG
TCGA-P5-A781-01A	0.037	0.233	0.254	0.134	0.238	0.132	0.092	0.18	0.072	0.17	0.085	0.041	0	0.069	0.089	0.075	0.143	0.157	0.108	0.134	0.109	0.084	0.065	0.104	0.455	LGG
TCGA-FG-A711-01A	0.073	0.153	0.186	0.075	0.227	0.097	0.087	0.17	0.044	0.183	0.053	0.077	0	0.062	0.057	0.087	0.212	0.116	0.108	0.179	0.116	0.06	0.091	0.021	0.472	LGG
TCGA-HT-8108-01A	0.074	0.113	0.208	0.033	0.24	0.152	0.118	0.088	0.117	0.265	0.068	0.104	0	0.092	0	0.118	0.15	0.158	0.128	0.209	0.19	0.085	0.06	0.051	0.539	LGG
TCGA-DU-A7TG-01A	0.024	0.261	0.317	0.095	0.332	0.072	0.099	0.184	0.043	0.236	0.02	0.033	0	0.125	0.177	0.112	0.254	0.162	0.069	0.218	0.26	0	0.114	0.045	0.626	LGG
TCGA-FG-A4MU-01B	0.12	0.063	0.28	0.063	0.344	0.353	0.233	0.055	0.032	0.199	0.249	0.091	0.002	0.178	0.134	0.077	0.07	0.185	0.164	0.218	0.152	0.116	0.157	0.021	0.529	LGG
TCGA-TM-A84Q-01A	0.093	0.145	0.264	0.036	0.178	0.201	0.145	0.162	0.117	0.227	0.102	0.109	0	0.066	0.003	0.08	0.083	0.203	0.121	0.258	0.135	0.14	0.043	0.078	0.507	LGG
TCGA-DU-6407-01A	0.021	0.105	0.086	0.033	0.183	0.119	0.116	0.109	0.157	0.177	0.073	0.067	0	0.144	0.024	0.079	0.138	0.152	0.133	0.126	0.162	0.094	0.039	0.043	0.442	LGG
TCGA-DU-7013-01A	0.087	0.182	0.431	0.189	0.245	0.233	0.119	0.05	0.231	0.205	0.198	0.076	0	0.22	0.336	0.093	0.194	0.248	0.149	0.232	0.102	0.111	0.058	0.156	0.625	LGG
TCGA-HT-8109-01A	0.052	0.268	0.281	0.176	0.283	0.14	0.083	0.133	0.073	0.215	0.077	0.072	0	0.022	0.191	0.081	0.194	0.158	0.104	0.187	0.139	0.035	0.102	0.089	0.534	LGG
TCGA-DU-6407-02B	0.1	0.105	0.167	0.134	0.15	0.216	0.077	0.163	0.048	0.228	0.192	0.075	0.023	0.193	0.026	0.026	0.088	0.156	0.125	0.148	0.164	0.176	0.072	0.067	0.429	LGG
TCGA-E1-A7YY-01A	0.054	0.251	0.211	0.087	0.318	0.139	0.109	0.166	0.072	0.183	0.036	0.053	0	0.065	0.176	0.073	0.216	0.089	0.099	0.203	0.104	0.038	0.14	0.061	0.5	LGG
TCGA-DU-A6S6-01A	0.05	0.221	0.184	0.073	0.213	0.051	0.052	0.168	0.086	0.094	0.084	0.073	0	0.084	0.149	0.094	0.174	0.076	0.038	0.149	0.119	0.102	0.106	0.097	0.432	LGG
TCGA-HT-8013-01A	0.031	0.075	0.266	0.054	0.319	0.226	0.117	0.124	0	0.2	0.089	0.049	0	0.275	0	0.125	0.086	0.175	0.162	0.193	0.242	0.142	0.079	0.031	0.555	LGG
TCGA-CS-6670-01A	0.043	0.147	0.094	0.094	0.158	0.103	0.079	0.182	0.087	0.177	0.1	0.081	0	0.136	0.104	0.066	0.217	0.12	0.038	0.128	0.124	0.074	0.072	0.075	0.426	LGG
TCGA-E1-5319-01A	0.081	0.147	0.196	0.103	0.119	0.159	0.091	0.048	0.169	0.301	0.083	0.067	0	0.117	0.098	0.056	0.133	0.226	0.186	0.183	0.098	0.116	0.095	0.087	0.54	LGG
TCGA-TQ-A7RK-02B	0.076	0.082	0.189	0.087	0.238	0.176	0.087	0.123	0.075	0.15	0.067	0.12	0	0.196	0.016	0.071	0.089	0.19	0.136	0.197	0.161	0.089	0.045	0.041	0.472	LGG
TCGA-TQ-A7RM-01A	0.1	0.058	0.163	0.013	0.047	0	0.03	0.2	0.123	0.036	0.162	0.1	0.073	0.115	0.122	0.027	0.064	0.085	0.082	0.117	0.107	0.21	0.128	0.099	0.359	LGG
TCGA-HT-7680-01A	0.078	0.13	0.361	0.085	0.213	0.216	0.16	0.081	0.063	0.247	0	0.093	0	0.022	0.247	0.127	0.223	0.24	0.183	0.209	0.125	0.034	0.129	0.137	0.696	LGG
TCGA-HT-7902-01A	0.064	0.296	0.462	0.196	0.215	0.131	0.077	0.103	0.053	0.228	0.078	0.076	0	0.1	0.135	0.049	0.144	0.276	0.048	0.208	0.163	0.165	0.017	0.154	0.536	LGG
TCGA-TQ-A7RO-01A	0.061	0.182	0.325	0.207	0.178	0.173	0.08	0.157	0.105	0.252	0.134	0.029	0	0.148	0.237	0.103	0.159	0.153	0.048	0.132	0.081	0.142	0.135	0.166	0.496	LGG
TCGA-DU-A7TI-01A	0	0.214	0.146	0.194	0.361	0.238	0.148	0.259	0.028	0.196	0.056	0.017	0	0.012	0.036	0.155	0.178	0.173	0.055	0.208	0.175	0.133	0.108	0.059	0.563	LGG
TCGA-HT-7607-01A	0.028	0.237	0.246	0.157	0.389	0.165	0.129	0.142	0.086	0.196	0.026	0.05	0	0.111	0.168	0.103	0.236	0.201	0.103	0.233	0.101	0.053	0.113	0.048	0.577	LGG
TCGA-P5-A5EW-01A	0.077	0.097	0.208	0.113	0.244	0.152	0.135	0.157	0.079	0.163	0.129	0.101	0	0.018	0.08	0.049	0.068	0.134	0.11	0.13	0.11	0.115	0.093	0.06	0.382	LGG
TCGA-CS-4944-01A	0.003	0.229	0.344	0.185	0.176	0.202	0.134	0.094	0.115	0.192	0.103	0.025	0	0.087	0.291	0.118	0.222	0.242	0.16	0.213	0.052	0.109	0.056	0.167	0.623	LGG
TCGA-TM-A7C4-01A	0.042	0.271	0.209	0.135	0.221	0.051	0.046	0.17	0.093	0.178	0.139	0.083	0	0.128	0.206	0.085	0.194	0.133	0.072	0.148	0.102	0.068	0.083	0.099	0.466	LGG
TCGA-DU-A5TS-01A	0.038	0.192	0.154	0.13	0.176	0.127	0.107	0.146	0.078	0.148	0.01	0.033	0	0.212	0.017	0.043	0.206	0.217	0.124	0.145	0.138	0.084	0.018	0.022	0.462	LGG
TCGA-QH-A6X4-01A	0.036	0.16	0.142	0.03	0.086	0.188	0.076	0.117	0.059	0.17	0.129	0.059	0.03	0.094	0.035	0.083	0.084	0.143	0.09	0.113	0.134	0.093	0.057	0.079	0.397	LGG
TCGA-P5-A5F2-01A	0.055	0.171	0.148	0	0.279	0.061	0.101	0.159	0.138	0.213	0.082	0.08	0	0.036	0.072	0.094	0.15	0.126	0.068	0.136	0.111	0.079	0.192	0.059	0.474	LGG
TCGA-DU-7006-01A	0.044	0.159	0.566	0.177	0.392	0.281	0.196	0	0.206	0.398	0.231	0.035	0	0.234	0.279	0.071	0.137	0.159	0.193	0.16	0.118	0.16	0.127	0.194	0.588	LGG
TCGA-HT-A617-01A	0.052	0.242	0.528	0.254	0.51	0.292	0.243	0.073	0.376	0.291	0.262	0.074	0	0.088	0.343	0.189	0.143	0.307	0.157	0.282	0	0.097	0.211	0.141	0.726	LGG
TCGA-P5-A72W-01A	0.002	0.156	0.199	0.047	0.132	0.202	0.116	0.143	0.045	0.169	0.085	0.055	0.014	0.114	0.074	0.099	0.108	0.19	0.117	0.218	0.066	0.166	0.022	0.096	0.465	LGG
TCGA-FG-7643-01A	0.032	0.214	0.332	0.172	0.413	0.136	0.172	0.105	0.124	0.214	0.072	0.038	0	0.091	0.207	0.09	0.244	0.21	0.055	0.19	0.138	0.109	0.098	0.108	0.574	LGG
TCGA-DU-5874-01A	0.057	0.189	0.13	0.036	0.061	0.138	0.071	0.18	0.101	0.154	0.107	0.063	0.007	0.203	0.157	0.082	0.11	0.068	0.055	0.171	0.111	0.171	0.075	0.059	0.371	LGG
TCGA-S9-A7QY-01A	0.044	0.175	0.179	0.089	0.138	0.068	0.083	0.187	0.079	0.182	0.066	0.037	0.004	0.048	0.077	0.087	0.13	0.18	0.089	0.142	0.117	0.15	0.029	0.127	0.456	LGG
TCGA-DB-A4XH-01A	0.065	0.169	0.158	0.123	0.117	0.021	0.034	0.221	0.05	0.185	0.056	0.064	0	0.091	0.111	0.049	0.173	0.098	0.036	0.115	0.121	0.106	0.11	0.061	0.387	LGG
TCGA-VV-A86M-01A	0.064	0.101	0.389	0.012	0.17	0.156	0.117	0.132	0.093	0.164	0.038	0.11	0.012	0.096	0.114	0.062	0.032	0.114	0.144	0.15	0.12	0.222	0.052	0.122	0.404	LGG
TCGA-HW-8321-01A	0.057	0.127	0.113	0.168	0.273	0.141	0.08	0.192	0.049	0.352	0.092	0.079	0	0.083	0.081	0.107	0.097	0.235	0.093	0.202	0.157	0.117	0.049	0.043	0.498	LGG
TCGA-DB-A75L-01A	0.039	0.18	0.164	0.047	0.278	0.172	0.106	0.169	0.057	0.159	0.05	0.075	0	0.176	0.035	0.079	0.176	0.159	0.117	0.182	0.138	0.06	0.069	0.048	0.491	LGG
TCGA-R8-A6YH-01A	0.069	0.093	0.063	0	0.103	0.159	0.117	0.163	0.073	0.191	0.077	0.069	0.02	0.109	0.009	0.085	0.097	0.124	0.117	0.143	0.125	0.085	0.101	0.049	0.426	LGG
TCGA-HT-8564-01A	0.041	0.298	0.484	0.204	0.368	0.181	0.129	0.083	0.342	0.182	0.167	0.019	0	0.049	0.273	0.16	0.143	0.148	0.115	0.184	0.084	0.168	0.094	0.174	0.559	LGG
TCGA-DU-6404-02A	0.095	0.221	0.388	0.364	0.46	0.426	0.306	0.211	0.143	0.37	0.275	0.045	0	0.048	0.394	0.13	0.009	0.175	0.11	0.242	0.031	0.168	0.09	0.225	0.514	LGG
TCGA-DU-A5TP-01A	0.026	0.279	0.495	0.14	0.296	0.208	0.114	0.114	0.065	0.433	0.241	0.076	0	0.202	0.219	0.104	0.047	0.127	0.182	0.217	0.214	0.185	0.077	0.156	0.57	LGG
TCGA-CS-6666-01A	0.035	0.091	0.295	0.096	0.195	0.207	0.116	0.125	0.088	0.195	0.101	0.099	0	0.209	0.181	0.091	0.09	0.166	0.175	0.141	0.07	0.161	0.07	0.095	0.455	LGG
TCGA-DU-7012-01A	0.094	0.194	0.509	0.293	0.548	0.548	0.379	0.091	0.21	0.231	0.341	0.114	0	0.235	0.425	0.22	0.226	0.306	0.107	0.374	0.044	0.133	0.296	0.202	0.9	LGG
TCGA-HT-A5R9-01A	0.077	0.198	0.33	0.109	0.115	0.131	0.071	0.172	0.12	0.202	0.197	0.085	0.014	0.196	0.218	0.057	0.116	0.184	0.041	0.185	0.158	0.242	0.006	0.165	0.463	LGG
TCGA-E1-A7YK-01A	0.021	0.258	0.566	0.27	0.171	0.249	0.102	0.06	0.073	0.383	0.234	0	0	0.115	0.184	0.121	0.076	0.253	0.126	0.211	0.16	0.223	0	0.225	0.594	LGG
TCGA-HT-7856-01A	0.043	0.224	0.24	0.166	0.301	0.133	0.093	0.16	0.049	0.205	0.054	0.047	0	0.101	0.191	0.071	0.237	0.133	0.081	0.166	0.143	0.015	0.096	0.084	0.513	LGG
TCGA-VM-A8CF-01A	0	0.108	0.219	0.076	0.181	0.211	0.119	0.086	0.057	0.179	0.063	0.002	0	0.127	0.037	0.175	0.201	0.222	0.212	0.178	0.077	0.113	0.076	0.074	0.616	LGG
TCGA-HT-8111-01A	0.088	0.157	0.227	0.131	0.265	0.192	0.162	0.068	0.123	0.242	0.072	0.064	0	0.061	0.079	0.091	0.15	0.242	0.133	0.217	0.141	0.06	0.103	0.069	0.581	LGG
TCGA-HT-7881-01A	0.071	0.261	0.233	0.172	0.164	0.059	0.047	0.156	0.053	0.207	0.102	0.09	0	0.03	0.156	0.091	0.16	0.164	0.028	0.151	0.121	0.069	0.089	0.125	0.471	LGG
TCGA-DU-7304-01A	0.072	0.209	0.257	0.022	0.27	0.178	0.103	0.144	0.004	0.229	0.045	0.07	0	0.017	0.101	0.14	0.178	0.174	0.13	0.275	0.222	0.042	0.11	0.018	0.633	LGG
TCGA-DU-5853-01A	0.141	0.303	0.358	0.243	0.441	0.348	0.204	0.122	0.128	0.166	0.251	0.141	0	0.046	0.236	0.082	0.127	0.212	0.086	0.331	0.115	0.07	0.093	0.132	0.597	LGG
TCGA-CS-4938-01B	0.032	0.099	0.168	0.089	0.174	0.169	0.099	0.095	0.101	0.19	0	0.09	0.003	0.047	0.074	0.033	0.129	0.161	0.196	0.123	0.084	0.113	0.094	0.064	0.448	LGG
TCGA-VM-A8CA-01A	0	0.192	0.462	0.081	0.233	0.185	0.083	0.179	0.014	0.219	0.09	0.014	0	0.094	0.235	0.157	0.255	0.209	0.138	0.205	0.09	0.19	0.094	0.126	0.646	LGG
TCGA-S9-A6U0-01A	0.109	0.056	0.649	0.307	0.384	0.446	0.271	0.125	0.24	0.215	0.354	0.095	0	0.259	0.423	0.098	0.083	0.272	0.158	0.209	0.044	0.246	0.219	0.189	0.645	LGG
TCGA-DU-6402-01A	0.09	0.089	0.584	0.254	0.369	0.336	0.186	0.005	0.149	0.3	0.261	0.055	0	0.277	0.379	0.08	0.176	0.156	0.162	0.183	0.038	0.243	0.151	0.163	0.563	LGG
TCGA-DH-A7US-01A	0.04	0.171	0.159	0.088	0.104	0.092	0.09	0.089	0.062	0.16	0.085	0.031	0.006	0.074	0.021	0.107	0.109	0.211	0.16	0.134	0.113	0.11	0.035	0.091	0.487	LGG
TCGA-TM-A84R-01A	0.037	0.285	0.306	0.129	0.301	0.083	0.081	0.168	0.058	0.154	0.074	0.057	0	0.123	0.194	0.048	0.259	0.135	0.048	0.215	0.108	0.056	0.137	0.088	0.526	LGG
TCGA-HT-7860-01A	0.082	0.141	0.419	0.241	0.458	0.267	0.197	0.129	0.16	0.204	0.184	0.058	0	0.112	0.287	0.148	0.136	0.143	0.159	0.24	0.073	0.124	0.172	0.131	0.609	LGG
TCGA-P5-A730-01A	0.055	0.087	0.107	0.104	0.06	0.14	0.08	0.21	0.028	0.318	0.08	0.051	0	0.191	0.113	0.005	0.122	0.17	0.126	0.088	0.147	0.136	0.041	0.107	0.409	LGG
TCGA-DU-A5TT-01A	0	0.173	0.143	0.188	0.375	0.282	0.231	0.199	0.098	0.182	0.011	0	0	0.035	0.019	0.162	0.172	0.187	0.147	0.161	0.161	0.068	0.117	0.054	0.589	LGG
TCGA-R8-A6ML-01A	0.055	0.154	0.17	0.104	0.028	0.139	0.073	0.168	0.174	0.217	0.16	0.067	0	0.086	0.083	0.057	0.077	0.15	0.103	0.039	0.065	0.151	0.095	0.058	0.327	LGG
TCGA-P5-A735-01A	0.014	0.163	0.206	0.079	0.292	0.236	0.161	0.164	0.115	0.108	0.08	0.066	0	0.083	0	0.09	0.098	0.125	0.072	0.138	0.119	0.143	0.064	0.043	0.38	LGG
TCGA-DU-6404-01A	0.03	0.205	0.262	0.264	0.327	0.255	0.232	0.117	0.15	0.211	0.12	0.026	0	0.021	0.298	0.124	0.105	0.131	0.081	0.244	0.065	0.161	0.1	0.164	0.514	LGG
TCGA-HT-7854-01A	0.01	0.183	0.141	0.127	0.322	0.153	0.136	0.09	0.02	0.316	0.05	0.031	0	0.003	0.188	0.159	0.209	0.223	0.215	0.223	0.174	0.018	0.103	0.055	0.69	LGG
TCGA-TM-A84I-01A	0.085	0.128	0.321	0.076	0.229	0.178	0.198	0.094	0.096	0.142	0.148	0.073	0.013	0.206	0.171	0.036	0.093	0.212	0.114	0.101	0.101	0.135	0.05	0.13	0.424	LGG
TCGA-HT-7481-01A	0.064	0.229	0.288	0.191	0.217	0.082	0.057	0.139	0.097	0.264	0.066	0.06	0	0.022	0.118	0.059	0.133	0.182	0.068	0.152	0.108	0.116	0.072	0.106	0.447	LGG
TCGA-P5-A733-01A	0.032	0.152	0.184	0.077	0.172	0.125	0.083	0.159	0.076	0.23	0.061	0.079	0.011	0.037	0.082	0.07	0.206	0.169	0.125	0.134	0.141	0.078	0.028	0.07	0.478	LGG
TCGA-DU-A7TC-01A	0.013	0.225	0.237	0.097	0.274	0.118	0.082	0.195	0.067	0.186	0.058	0.038	0	0.115	0.177	0.114	0.23	0.136	0.103	0.176	0.1	0.104	0.041	0.119	0.517	LGG
TCGA-DU-8166-01A	0.039	0.205	0.178	0.112	0.272	0.067	0.087	0.16	0.047	0.278	0.081	0.074	0	0.01	0.041	0.076	0.135	0.138	0.079	0.175	0.25	0.098	0.07	0.042	0.49	LGG
TCGA-E1-5322-01A	0.022	0.148	0.129	0.044	0.255	0.198	0.139	0.163	0.012	0.229	0.095	0.084	0	0.068	0	0.088	0.141	0.115	0.144	0.188	0.195	0.079	0.055	0.029	0.484	LGG
TCGA-DU-A76R-01A	0	0.185	0.106	0	0.334	0.11	0.229	0.127	0.111	0.288	0.074	0.031	0	0.041	0.053	0.145	0.24	0.129	0.085	0.142	0.089	0.041	0.12	0.073	0.518	LGG
TCGA-DB-5277-01A	0.043	0.198	0.152	0.118	0.202	0.121	0.104	0.105	0.097	0.197	0.089	0.066	0	0.053	0.095	0.102	0.165	0.146	0.134	0.169	0.153	0.126	0.001	0.057	0.469	LGG
TCGA-HT-7877-01A	0.09	0.185	0.2	0.18	0.266	0.117	0.083	0.121	0.02	0.365	0.09	0.069	0	0.023	0.135	0.066	0.197	0.139	0.034	0.178	0.274	0.029	0.073	0.075	0.526	LGG
TCGA-HT-7684-01A	0	0.099	0.169	0.042	0.133	0.191	0.069	0.215	0.059	0.209	0.107	0.009	0	0.138	0.033	0.134	0.176	0.182	0.141	0.148	0.125	0.068	0.064	0	0.492	LGG
TCGA-S9-A6UB-01A	0.047	0.177	0.195	0.071	0.049	0.138	0.07	0.125	0.096	0.045	0.124	0.062	0.023	0.085	0.083	0.083	0.061	0.112	0.046	0.131	0.117	0.161	0.035	0.098	0.346	LGG
TCGA-S9-A6TY-01A	0.054	0.181	0.105	0.036	0.164	0.077	0.06	0.208	0.092	0.193	0.059	0.082	0	0.08	0.09	0.076	0.153	0.105	0.071	0.123	0.12	0.133	0.038	0.101	0.399	LGG
TCGA-HT-8107-01A	0.055	0.254	0.263	0.14	0.249	0.058	0.085	0.146	0.069	0.253	0.04	0.061	0	0.032	0.178	0.049	0.236	0.176	0.034	0.236	0.138	0.068	0.115	0.079	0.539	LGG
TCGA-HT-7470-01A	0.055	0.282	0.254	0.141	0.291	0.103	0.072	0.149	0.08	0.185	0.077	0.08	0	0.112	0.152	0.066	0.176	0.182	0.079	0.176	0.135	0.044	0.066	0.08	0.487	LGG
TCGA-HT-7601-01A	0.068	0.209	0.563	0.272	0.335	0.28	0.145	0.113	0.107	0.249	0.264	0.067	0	0.348	0.191	0.124	0.115	0.233	0.125	0.242	0.188	0.188	0.071	0.175	0.645	LGG
TCGA-FG-5964-01A	0	0.158	0.305	0.266	0.319	0.291	0.11	0.192	0.063	0.239	0.085	0	0	0.07	0.09	0.116	0.174	0.196	0.139	0.245	0.097	0.169	0.03	0.068	0.541	LGG
TCGA-DU-A76O-01A	0.008	0.18	0.193	0.088	0.246	0.213	0.066	0.114	0.041	0.192	0.067	0.039	0	0.253	0	0.118	0.202	0.172	0.136	0.19	0.143	0.103	0.048	0.058	0.541	LGG
TCGA-P5-A5EY-01A	0.017	0.243	0.498	0.216	0.373	0.12	0.158	0.107	0.104	0.185	0.239	0.041	0	0.079	0.329	0.079	0.215	0.14	0.093	0.164	0.03	0.155	0.101	0.189	0.513	LGG
TCGA-DU-7298-01A	0.082	0.232	0.158	0.082	0.246	0.174	0.085	0.174	0.022	0.201	0.099	0.091	0	0.078	0.039	0.088	0.112	0.15	0.1	0.194	0.165	0.045	0.085	0.012	0.459	LGG
TCGA-WY-A85D-01A	0.006	0.111	0.127	0.055	0.148	0.145	0.119	0.197	0.146	0.161	0.055	0.067	0.009	0.053	0.019	0.131	0.096	0.158	0.146	0.156	0.13	0.068	0.084	0.041	0.477	LGG
TCGA-EZ-7264-01A	0.085	0.085	0.074	0.05	0.123	0.115	0.095	0.163	0.122	0.234	0.146	0.081	0.041	0.029	0.063	0.054	0.075	0.092	0.122	0.138	0.145	0.145	0.036	0.103	0.388	LGG
TCGA-DB-A75P-01A	0.03	0.216	0.498	0.162	0.373	0.218	0.181	0.089	0.122	0.182	0.199	0.047	0	0.138	0.308	0.099	0.189	0.176	0.124	0.17	0.043	0.121	0.075	0.162	0.527	LGG
TCGA-QH-A65Z-01A	0.001	0.246	0.259	0.1	0.137	0.077	0.04	0.225	0.087	0.082	0.109	0.051	0	0.052	0.088	0.094	0.102	0.118	0.081	0.139	0.086	0.128	0.084	0.087	0.401	LGG
TCGA-QH-A6XA-01A	0.025	0.218	0.181	0.107	0.213	0.108	0.085	0.18	0.046	0.198	0.064	0.057	0	0.066	0.036	0.092	0.129	0.164	0.093	0.169	0.151	0.075	0.03	0.07	0.456	LGG
TCGA-DH-A66B-01A	0.048	0.211	0.406	0.049	0.161	0.212	0.115	0.184	0.101	0.197	0.121	0.098	0	0.101	0.162	0.115	0.104	0.223	0.139	0.314	0.119	0.165	0	0.135	0.582	LGG
TCGA-S9-A7IX-01A	0	0.14	0.436	0.112	0.483	0.279	0.218	0.091	0.076	0.242	0.086	0.031	0	0.07	0.155	0.18	0.166	0.162	0.142	0.232	0.139	0.169	0.077	0.091	0.603	LGG
TCGA-DB-5279-01A	0.078	0.191	0.494	0.029	0.231	0.083	0.099	0.144	0.121	0.148	0.085	0.087	0	0	0.246	0.089	0.172	0.24	0.081	0.206	0.204	0.21	0.045	0.2	0.627	LGG
TCGA-HT-A5RB-01A	0.054	0.234	0.209	0.11	0.269	0.156	0.126	0.196	0.076	0.162	0.063	0.089	0	0.073	0.13	0.054	0.143	0.104	0.09	0.154	0.087	0.07	0.079	0.108	0.416	LGG
TCGA-FG-7641-01B	0.051	0.24	0.098	0.149	0.224	0.1	0.085	0.177	0.089	0.164	0.098	0.095	0	0.026	0.148	0.057	0.137	0.098	0.054	0.124	0.117	0.05	0.117	0.095	0.405	LGG
TCGA-DB-A4X9-01A	0.044	0.149	0.101	0.057	0.203	0.228	0.111	0.202	0.168	0.134	0.117	0.071	0	0.052	0.016	0.118	0.137	0.116	0.065	0.138	0.144	0.051	0.126	0.043	0.45	LGG
TCGA-FG-7638-01B	0.04	0.193	0.29	0.153	0.254	0.121	0.059	0.159	0.103	0.214	0.069	0.082	0	0.025	0.118	0.06	0.138	0.121	0.11	0.173	0.08	0.157	0.091	0.109	0.448	LGG
TCGA-DU-6399-01A	0.047	0.126	0.23	0.104	0.206	0.153	0.086	0.115	0.063	0.199	0.092	0.075	0	0.152	0.081	0.075	0.151	0.151	0.127	0.194	0.181	0.139	0.092	0.052	0.519	LGG
TCGA-DU-8163-01A	0.181	0.194	0.206	0.208	0.372	0.27	0.176	0.142	0.069	0.189	0.232	0.156	0	0.147	0.093	0.102	0.079	0.225	0.079	0.246	0.124	0.052	0.16	0.057	0.544	LGG
TCGA-P5-A77W-01A	0.092	0.062	0.08	0.034	0.094	0.107	0.062	0.17	0.152	0.206	0.116	0.086	0.038	0.111	0.124	0.044	0.085	0.108	0.087	0.093	0.159	0.146	0.039	0.09	0.357	LGG
TCGA-S9-A6WM-01A	0.024	0.138	0.431	0.149	0.282	0.224	0.159	0.064	0.064	0.164	0.162	0.025	0	0.166	0.264	0.084	0.25	0.182	0.169	0.188	0.027	0.146	0.07	0.134	0.559	LGG
TCGA-DU-A76L-01A	0.111	0.157	0.45	0.093	0.139	0.204	0.074	0.084	0.047	0.389	0.189	0.044	0	0.255	0.244	0.061	0.174	0.238	0.179	0.22	0.239	0.115	0.133	0.115	0.688	LGG
TCGA-HT-A614-01A	0.033	0.236	0.226	0.223	0.256	0.168	0.129	0.149	0.054	0.189	0.143	0.038	0	0.05	0.033	0.087	0.153	0.173	0.101	0.158	0.106	0.104	0.036	0.066	0.446	LGG
TCGA-CS-6186-01A	0.033	0.006	0.131	0.113	0.332	0.146	0.18	0.113	0.245	0.152	0.01	0.051	0.018	0.081	0.047	0.083	0.132	0.118	0.143	0.036	0.06	0.115	0.145	0.04	0.384	LGG
TCGA-QH-A65S-01A	0.055	0.139	0.135	0.122	0.216	0.168	0.125	0.114	0.027	0.187	0.057	0.074	0	0.066	0.008	0.132	0.141	0.209	0.137	0.158	0.146	0.07	0.057	0.039	0.516	LGG
TCGA-HT-7478-01A	0.096	0.233	0.631	0.202	0.302	0.226	0.134	0.09	0.091	0.313	0.311	0.089	0	0.091	0.265	0.136	0.099	0.229	0.109	0.33	0.185	0.265	0.136	0.17	0.707	LGG
TCGA-HT-A61C-01A	0.059	0.227	0.508	0.266	0.15	0.287	0.085	0.147	0.078	0.204	0.272	0	0.022	0.211	0.322	0.122	0.137	0.176	0.144	0.188	0.078	0.242	0.114	0.18	0.578	LGG
TCGA-HT-A5RA-01A	0.059	0	0.345	0.135	0.337	0.277	0.181	0.078	0.178	0.238	0.171	0.017	0	0.165	0.253	0.084	0.193	0.142	0.18	0.121	0.05	0.155	0.114	0.079	0.488	LGG
TCGA-TQ-A7RK-02A	0.037	0.104	0.205	0.117	0.255	0.181	0.094	0.189	0.077	0.16	0.062	0.085	0.006	0.123	0	0.102	0.066	0.143	0.156	0.184	0.146	0.089	0.023	0.053	0.442	LGG
TCGA-DU-7290-01A	0.03	0.217	0.57	0.241	0.602	0.413	0.307	0.046	0.022	0.346	0.138	0.085	0	0.102	0.213	0.173	0.049	0.262	0.144	0.312	0.186	0.126	0.117	0.154	0.708	LGG
TCGA-WY-A859-01A	0.022	0.251	0.285	0.119	0.301	0.087	0.088	0.182	0.112	0.167	0.089	0.058	0	0	0.156	0.076	0.206	0.112	0.047	0.193	0.178	0.035	0.077	0.085	0.494	LGG
TCGA-HT-7482-01A	0.024	0.12	0.121	0.109	0.257	0.193	0.115	0.153	0.056	0.197	0.082	0.08	0	0.076	0.011	0.107	0.045	0.198	0.144	0.164	0.196	0.053	0.079	0.032	0.489	LGG
TCGA-HT-8015-01B	0.01	0.256	0.423	0.131	0.445	0.183	0.18	0.148	0.06	0.225	0.084	0.015	0	0.043	0.207	0.13	0.174	0.137	0.13	0.211	0.096	0.085	0.089	0.114	0.548	LGG
TCGA-P5-A736-01A	0.01	0.182	0.405	0.181	0.209	0.191	0.123	0.056	0.039	0.242	0.117	0.036	0	0.059	0.24	0.152	0.175	0.186	0.203	0.218	0.085	0.106	0.116	0.159	0.655	LGG
TCGA-DB-5275-01A	0.025	0.169	0.181	0.121	0.231	0.199	0.133	0.212	0.066	0.221	0.129	0.06	0	0.017	0.076	0.09	0.08	0.168	0.094	0.172	0.16	0.11	0.076	0.072	0.463	LGG
TCGA-P5-A5EX-01A	0	0.282	0.572	0.183	0.273	0.405	0.213	0.094	0.273	0.369	0.276	0	0	0.295	0.343	0.148	0.116	0.252	0.158	0.347	0.067	0.205	0.105	0.222	0.717	LGG
TCGA-S9-A7IZ-01A	0.025	0.217	0.205	0.113	0.351	0.222	0.162	0.215	0.081	0.209	0.076	0.057	0	0.174	0.071	0.1	0.211	0.149	0.132	0.192	0.065	0.056	0.105	0.019	0.493	LGG
TCGA-DU-7306-01A	0.076	0.095	0.171	0.102	0.158	0.169	0.061	0.165	0.101	0.173	0.091	0.087	0	0.069	0.082	0.08	0.089	0.167	0.133	0.13	0.144	0.074	0.079	0.035	0.434	LGG
TCGA-RY-A83Z-01A	0.009	0.212	0.137	0.035	0.169	0.214	0.131	0.235	0.069	0.127	0.29	0.034	0	0.055	0.017	0.078	0.17	0.213	0.114	0.155	0.133	0.15	0.002	0.05	0.464	LGG
TCGA-DB-A4XG-01A	0.079	0.114	0	0.074	0.224	0.048	0.079	0.203	0.106	0.194	0.116	0.1	0.014	0.065	0.071	0.071	0.092	0.052	0.036	0.082	0.114	0.101	0.108	0.065	0.314	LGG
TCGA-S9-A89V-01A	0.062	0.273	0.42	0.074	0.381	0.166	0.147	0.111	0.034	0.232	0.145	0.044	0	0.168	0.188	0.146	0.169	0.156	0.067	0.273	0.088	0.056	0.084	0.181	0.591	LGG
TCGA-TM-A84O-01A	0.002	0.22	0.261	0.135	0.292	0.16	0.135	0.122	0.175	0.175	0.096	0.005	0	0.209	0.198	0.144	0.21	0.197	0.129	0.152	0.041	0.07	0.114	0.12	0.561	LGG
TCGA-TM-A84B-01A	0.18	0.076	0.466	0.274	0.126	0.2	0.08	0.131	0.305	0.055	0.276	0.091	0.02	0.073	0.347	0.056	0.114	0.1	0.028	0.131	0.016	0.217	0.205	0.182	0.422	LGG
TCGA-DU-7304-02A	0.039	0.087	0.074	0.038	0.025	0.085	0.045	0.177	0.13	0.078	0.136	0.051	0	0.134	0.112	0.098	0.169	0.121	0.088	0.197	0.079	0.253	0.027	0	0.395	LGG
TCGA-TQ-A7RS-01A	0.089	0.077	0.052	0.111	0.093	0.141	0.083	0.16	0.06	0.169	0.149	0.064	0.027	0.072	0.056	0.078	0.08	0.099	0.094	0.118	0.137	0.109	0.034	0.08	0.365	LGG
TCGA-DU-6396-01A	0.042	0.175	0.674	0.22	0.443	0.342	0.223	0.067	0.121	0.243	0.177	0.064	0	0.176	0.185	0.108	0	0.205	0.112	0.185	0.223	0.26	0.016	0.179	0.521	LGG
TCGA-DU-5852-01A	0.006	0.178	0.408	0.127	0.379	0.196	0.142	0.062	0.065	0.209	0.146	0	0	0.247	0.268	0.114	0.202	0.208	0.165	0.221	0.16	0.09	0.097	0.128	0.656	LGG
TCGA-FG-A4MT-02A	0.042	0.236	0.226	0.138	0.25	0.144	0.078	0.227	0.079	0.213	0.102	0.061	0	0.088	0.185	0.08	0.187	0.154	0.116	0.172	0.113	0.047	0.111	0.076	0.512	LGG
TCGA-HT-8011-01A	0.009	0.158	0.192	0.188	0.284	0.287	0.109	0.207	0.081	0.227	0.107	0.03	0	0.069	0.198	0.091	0.147	0.113	0.166	0.169	0.096	0.122	0.078	0.076	0.474	LGG
TCGA-DH-5144-01A	0.068	0.077	0.206	0.094	0.138	0.16	0.113	0.173	0.124	0.178	0.117	0.06	0	0.15	0.051	0.06	0.127	0.196	0.109	0.128	0.08	0.146	0.035	0.073	0.41	LGG
TCGA-HT-7855-01A	0.074	0.111	0.106	0.014	0.159	0.142	0.1	0.156	0.06	0.194	0.027	0.094	0.012	0.054	0.055	0.106	0.108	0.156	0.128	0.156	0.155	0.031	0.064	0.009	0.447	LGG
TCGA-FG-6690-01A	0.071	0.145	0.221	0.068	0.204	0.146	0.138	0.077	0.081	0.254	0.085	0.101	0	0.082	0.048	0.082	0.145	0.14	0.161	0.187	0.131	0.099	0.078	0.064	0.501	LGG
TCGA-HT-7879-01A	0.039	0.114	0.144	0.094	0.164	0.171	0.145	0.088	0.154	0.194	0.05	0.047	0	0.115	0.07	0.103	0.112	0.155	0.144	0.157	0.121	0.052	0.113	0.017	0.467	LGG
TCGA-FG-8191-01A	0.023	0.187	0.242	0.231	0.244	0.143	0.14	0.168	0.077	0.329	0.11	0.061	0	0	0.127	0.043	0.091	0.231	0.13	0.175	0.154	0.111	0.092	0.113	0.522	LGG
TCGA-HT-7603-01A	0.026	0.23	0.212	0.157	0.255	0.063	0.059	0.163	0.05	0.159	0.073	0.082	0	0.045	0.163	0.074	0.212	0.157	0.077	0.208	0.158	0.07	0.099	0.079	0.539	LGG
TCGA-DH-5142-01A	0.02	0.143	0.545	0.086	0.198	0.229	0.143	0.05	0.136	0.203	0.214	0.019	0	0.24	0.082	0.122	0.05	0.204	0.111	0.234	0.141	0.323	0.088	0.136	0.551	LGG
TCGA-QH-A6CX-01A	0.019	0.066	0.214	0.136	0.352	0.148	0.168	0.063	0.101	0.215	0.055	0.031	0	0.065	0.105	0.139	0.151	0.251	0.182	0.105	0.13	0.081	0.038	0.082	0.546	LGG
TCGA-FG-8189-01B	0.061	0.253	0.242	0.073	0.294	0.071	0.074	0.141	0.17	0.165	0.056	0.097	0	0.079	0.225	0.079	0.233	0.087	0.014	0.188	0.163	0.036	0.168	0.1	0.524	LGG
TCGA-E1-A7YN-01A	0.16	0.235	0.509	0.339	0.553	0.508	0.31	0.152	0.184	0.328	0.279	0.143	0	0.343	0.418	0.22	0.12	0.299	0.122	0.342	0.138	0.243	0.321	0.202	0.895	LGG
TCGA-CS-6188-01A	0.031	0.072	0.292	0.103	0.348	0.198	0.183	0.046	0.04	0.225	0.086	0.024	0	0.154	0.055	0.141	0.098	0.303	0.162	0.232	0.1	0.093	0.104	0.01	0.583	LGG
TCGA-HT-A74K-01A	0.006	0.096	0.093	0.093	0.123	0.253	0.113	0.22	0.086	0.186	0.004	0	0	0.245	0.136	0.077	0.172	0.163	0.147	0.163	0.056	0.126	0.131	0.029	0.476	LGG
TCGA-FG-7636-01A	0.031	0.108	0.112	0.059	0.25	0.172	0.141	0.146	0.115	0.182	0.065	0.089	0	0.136	0	0.099	0.194	0.118	0.097	0.137	0.106	0.099	0.045	0.052	0.43	LGG
TCGA-DU-5872-01A	0.036	0.205	0.418	0.153	0.133	0.202	0.126	0.107	0.046	0.235	0.061	0.038	0	0.142	0.204	0.101	0.134	0.228	0.152	0.278	0.173	0.156	0.065	0.153	0.651	LGG
TCGA-HT-7480-01A	0.073	0.206	0.156	0.121	0.242	0.106	0.078	0.184	0.112	0.152	0.121	0.074	0	0.051	0.055	0.086	0.11	0.119	0.084	0.112	0.104	0.1	0.097	0.054	0.389	LGG
TCGA-FG-A70Z-01A	0.001	0.157	0.34	0.212	0.474	0.307	0.214	0.217	0.147	0.162	0.136	0	0	0.184	0.218	0.164	0.255	0.248	0.103	0.261	0.069	0.116	0.141	0.051	0.655	LGG
TCGA-IK-8125-01A	0.039	0.248	0.231	0.078	0.318	0.134	0.081	0.142	0.049	0.194	0.12	0.072	0	0.124	0.067	0.119	0.181	0.132	0.068	0.221	0.147	0.101	0.11	0.051	0.522	LGG
TCGA-FG-5963-01A	0.082	0.271	0.524	0.334	0.455	0.449	0.259	0.091	0.128	0.285	0.195	0.005	0	0.257	0.252	0.159	0.116	0.303	0.139	0.28	0.133	0.116	0.063	0.177	0.694	LGG
TCGA-TQ-A7RP-01A	0.059	0.174	0.334	0.244	0.197	0.206	0.137	0.062	0.064	0.308	0.091	0.012	0	0.113	0.264	0.169	0.218	0.263	0.108	0.18	0.066	0.056	0.145	0.114	0.64	LGG
TCGA-HT-7880-01A	0.058	0.253	0.352	0.167	0.315	0.183	0.123	0.102	0.023	0.193	0.054	0.05	0	0.016	0.173	0.095	0.209	0.196	0.061	0.217	0.116	0.056	0.144	0.094	0.573	LGG
TCGA-DH-A7UR-01A	0.012	0.135	0.332	0.068	0.127	0.114	0.067	0.177	0.144	0.04	0.1	0.041	0	0.22	0.174	0.075	0.141	0.161	0.001	0.226	0.073	0.21	0.12	0.057	0.433	LGG
TCGA-S9-A6UA-01A	0.055	0.219	0.627	0.27	0.467	0.44	0.245	0.095	0.214	0.394	0.293	0.041	0	0.282	0.301	0.155	0.124	0.272	0.107	0.397	0.112	0.196	0.129	0.19	0.754	LGG
TCGA-S9-A6TW-01A	0.046	0.146	0.29	0.076	0.142	0.242	0.083	0.219	0.141	0.392	0.108	0.048	0	0.233	0.2	0.047	0.168	0.206	0.102	0.171	0.064	0.195	0.072	0.134	0.489	LGG
TCGA-HT-A5RC-01A	0.088	0.07	0.296	0.103	0.332	0.166	0.148	0	0.111	0.206	0.217	0.073	0.008	0.173	0.123	0.093	0.133	0.205	0.156	0.123	0.121	0.097	0.17	0.029	0.522	LGG
TCGA-HT-A616-01A	0	0.216	0.182	0.148	0.285	0.077	0.083	0.186	0.095	0.239	0.1	0.057	0	0.078	0.196	0.059	0.216	0.15	0.053	0.183	0.123	0.079	0.09	0.099	0.494	LGG
TCGA-DU-A5TR-01A	0	0.219	0.702	0.257	0.403	0.379	0.182	0.193	0.098	0.321	0.211	0	0	0.041	0.222	0.168	0.023	0.252	0.14	0.331	0.049	0.329	0.019	0.244	0.621	LGG
TCGA-FG-5963-02A	0.062	0.261	0.207	0.171	0.392	0.201	0.276	0.131	0.032	0.326	0.137	0	0	0.204	0.285	0	0.16	0.089	0.07	0.118	0.217	0.084	0.197	0.102	0.483	LGG
TCGA-HT-7477-01B	0	0.241	0.284	0.158	0.256	0.248	0.124	0.206	0.036	0.175	0.106	0.023	0	0.121	0.104	0.089	0.112	0.114	0.069	0.18	0.189	0.128	0.057	0.045	0.433	LGG
TCGA-FG-6689-01A	0.021	0.273	0.275	0.137	0.298	0.167	0.119	0.161	0.076	0.198	0.063	0.055	0	0.021	0.103	0.086	0.13	0.153	0.105	0.193	0.097	0.071	0.052	0.073	0.451	LGG
TCGA-DB-5273-01A	0.015	0.084	0.264	0.099	0.135	0.137	0.111	0.067	0.116	0.284	0.065	0.052	0	0.1	0.068	0.055	0.101	0.201	0.164	0.142	0.139	0.175	0.077	0.085	0.489	LGG
TCGA-VV-A829-01A	0.101	0.004	0.196	0	0.154	0.176	0.102	0.145	0.116	0.268	0.098	0.094	0.003	0.096	0.053	0.068	0.084	0.176	0.136	0.195	0.12	0.16	0.059	0.045	0.448	LGG
TCGA-DH-A66G-01A	0.072	0.26	0.297	0.222	0.471	0.276	0.213	0.225	0.058	0.342	0.159	0.111	0	0.013	0.179	0.082	0.141	0.174	0.104	0.29	0.13	0.066	0.168	0.078	0.591	LGG
TCGA-FG-6692-01A	0.084	0.083	0.528	0.262	0.295	0.292	0.195	0.095	0.094	0.184	0.237	0.054	0.018	0.169	0.328	0.082	0.061	0.226	0.178	0.179	0.058	0.272	0.092	0.194	0.542	LGG
TCGA-TQ-A7RJ-01A	0.017	0.161	0.17	0.037	0.235	0.169	0.116	0.14	0.029	0.218	0.098	0.068	0	0.077	0.05	0.104	0.161	0.116	0.127	0.184	0.107	0.059	0.146	0.051	0.505	LGG
TCGA-S9-A7J0-01A	0.08	0.139	0.157	0.068	0.137	0.099	0.098	0.084	0.07	0.144	0.175	0.075	0.046	0.075	0.027	0.063	0.042	0.141	0.093	0.145	0.136	0.187	0.04	0.088	0.379	LGG
