# Supplementary material for: Identification of EMT-Related Genes and Prognostic Signature With Significant Implications on Biological Properties and Oncology Treatment of Lower Grade Gliomas
Source: Front Cell Dev Biol. 2022 May 17;10:887693. doi: 10.3389/fcell.2022.887693 (PMC9152435; doi:10.3389/fcell.2022.887693)
Supplement: Supplementary file 6 [file Table4.XLSX]

## Sheet: Sheet1
Supplementary Table 4： Gene Significance (GS) and Module Membership (MM) values of genes in main modules.
Symbol	modules	GS.mDNAsi	p.GS.mDNAsi	GS.mRNAsi	p.GS.mRNAsi	GS.ESTIMATEScore	p.GS.ESTIMATEScore	MMbrown	p.MMbrown	MMturquoise	p.MMturquoise	MMgreen	p.MMgreen
IGFBP2	brown	0.588204	2.03059e-48	-0.273983	3.65289e-10	0.235525	8.29986e-08	0.587987	2.24129e-48	0.370146	7.0893e-18	-0.330329	2.39651e-14
PDIA4	brown	0.636447	8.16424e-59	-0.298289	7.39504e-12	0.369591	8.0039e-18	0.694751	3.76121e-74	0.553148	6.80308e-42	-0.392192	4.7178e-20
PLAT	brown	0.440858	1.78187e-25	-0.067346	0.130309	0.10547	0.0176326	0.569575	7.45345e-45	0.223612	3.73344e-07	-0.203364	3.99724e-06
IGF2	brown	0.199559	6.08396e-06	-0.126371	0.00441275	0.0748554	0.0925635	0.252568	8.36283e-09	0.142734	0.00128513	-0.0857923	0.0537761
CAPN5	brown	0.385895	2.05351e-19	-0.25408	6.76533e-09	0.354932	1.81303e-16	0.509953	7.57359e-35	0.478077	2.9417e-30	-0.260214	2.82349e-09
ZYX	brown	0.484124	4.31248e-31	-0.323016	9.4265e-14	0.350877	4.17864e-16	0.58692	3.63805e-48	0.512535	3.06115e-35	-0.315825	3.49706e-13
PTGFRN	brown	0.69303	1.20359e-73	-0.23748	6.43377e-08	0.241374	3.8493e-08	0.654072	4.30435e-63	0.444332	6.7441e-26	-0.367756	1.19332e-17
AC093673.1	brown	0.522666	8.12127e-37	-0.31564	3.61546e-13	0.350967	4.10248e-16	0.542246	5.10934e-40	0.504765	4.56616e-34	-0.372921	3.85126e-18
H19	brown	0.195466	9.47551e-06	-0.0689335	0.121471	0.102298	0.0213646	0.297635	8.25488e-12	0.15535	0.000452875	-0.0894712	0.0442554
MMP9	brown	0.262154	2.1314e-09	-0.0979107	0.0276447	0.185433	2.7005e-05	0.34443	1.53776e-15	0.268392	8.49871e-10	-0.142315	0.00132857
SPRY1	brown	0.549724	2.68655e-41	-0.320417	1.52022e-13	0.321793	1.18117e-13	0.533587	1.41228e-38	0.444063	7.27428e-26	-0.330646	2.25664e-14
TGIF1	brown	0.604924	8.04144e-52	-0.383214	3.80427e-19	0.393704	3.29853e-20	0.680791	3.73908e-70	0.542772	4.16341e-40	-0.571618	3.10821e-45
PSRC1	brown	0.621682	1.93575e-55	-0.3656	1.90178e-17	0.353631	2.37316e-16	0.558314	8.30865e-43	0.526479	2.00704e-37	-0.50636	2.63668e-34
CRNDE	brown	0.648284	1.17515e-61	-0.261813	2.23986e-09	0.25597	5.1809e-09	0.66151	5.50959e-65	0.419608	5.34485e-23	-0.434921	9.13497e-25
BCAT1	brown	0.545895	1.22495e-40	-0.210693	1.74002e-06	0.221274	4.96725e-07	0.578759	1.3922e-46	0.384837	2.62079e-19	-0.334469	1.08572e-14
AC026401.3	brown	0.581664	3.84799e-47	-0.102316	0.0213417	0.187073	2.284e-05	0.820109	2.77387e-124	0.337299	6.27595e-15	-0.38382	3.31079e-19
CDKN2C	brown	0.590074	8.64701e-49	-0.00566536	0.898842	0.0734371	0.0989286	0.759597	3.23767e-96	0.221524	4.81869e-07	-0.244924	2.39097e-08
CDC20	brown	0.511302	4.72251e-35	0.0944485	0.0336649	0.067256	0.130825	0.933572	9.46726e-227	0.212473	1.41542e-06	-0.264787	1.45013e-09
KLHDC8A	brown	0.522198	9.62962e-37	-0.158709	0.000338387	0.137416	0.00194724	0.507361	1.86565e-34	0.301155	4.55441e-12	-0.23292	1.16109e-07
EN1	brown	0.616465	2.73413e-54	-0.193372	1.18429e-05	0.198164	7.08265e-06	0.59027	7.90577e-49	0.337635	5.8784e-15	-0.298974	6.58897e-12
EVA1C	brown	0.437971	3.96006e-25	-0.514558	1.49759e-35	0.408821	8.31054e-22	0.255868	5.25668e-09	0.536383	4.88661e-39	-0.487594	1.40786e-31
AC064875.1	brown	0.606778	3.27845e-52	-0.187676	2.14684e-05	0.176539	6.53149e-05	0.628867	4.64906e-57	0.30893	1.18955e-12	-0.322052	1.1262e-13
TEAD2	brown	0.541521	6.76949e-40	-0.337327	6.24217e-15	0.309914	1.0008e-12	0.552052	1.05759e-41	0.45062	1.12947e-26	-0.454957	3.22223e-27
IGF2BP2	brown	0.379728	8.40928e-19	-0.235266	8.58309e-08	0.180028	4.64228e-05	0.412323	3.44731e-22	0.332161	1.69059e-14	-0.246838	1.84401e-08
WEE1	brown	0.567736	1.6299e-44	-0.166338	0.000170834	0.189154	1.84299e-05	0.702789	1.47108e-76	0.365989	1.74885e-17	-0.28623	5.36606e-11
SOCS2	brown	0.493729	1.88533e-32	-0.264597	1.49112e-09	0.208918	2.13418e-06	0.436906	5.30722e-25	0.322825	9.76595e-14	-0.327333	4.21894e-14
CCNB1	brown	0.560054	4.05745e-43	0.109619	0.0136189	0.0497093	0.264376	0.950676	2.23957e-258	0.216093	9.24918e-07	-0.20756	2.49205e-06
JAG1	brown	0.413736	2.41037e-22	-0.26081	2.59049e-09	0.279626	1.52711e-10	0.564339	6.82252e-44	0.386541	1.76829e-19	-0.28369	8.05009e-11
ARAP3	brown	0.593832	1.53013e-49	-0.307526	1.52026e-12	0.263967	1.63562e-09	0.555821	2.30169e-42	0.417194	9.9638e-23	-0.346545	1.00618e-15
CDK2	brown	0.465127	1.58344e-28	-0.085921	0.0534166	0.244098	2.67284e-08	0.858614	2.26223e-148	0.381125	6.12578e-19	-0.335372	9.12087e-15
DENND2A	brown	0.609065	1.07481e-52	-0.271193	5.58039e-10	0.245396	2.24295e-08	0.471217	2.4819e-29	0.353053	2.67359e-16	-0.385067	2.48566e-19
MMP2	brown	0.436113	6.59507e-25	-0.225023	3.13746e-07	0.294838	1.31648e-11	0.487738	1.34391e-31	0.413363	2.64954e-22	-0.200819	5.29886e-06
SHOX2	brown	0.458028	1.31106e-27	-0.233665	1.0552e-07	0.166792	0.000163871	0.392964	3.93047e-20	0.300228	5.33031e-12	-0.292715	1.86996e-11
PTTG1	brown	0.504435	5.11273e-34	0.109118	0.0140565	0.0865335	0.0517317	0.882828	1.58614e-167	0.228389	2.06304e-07	-0.185319	2.7321e-05
DRAXIN	brown	0.47255	1.64633e-29	-0.10566	0.0174288	0.0974989	0.0283084	0.580932	5.32676e-47	0.235328	8.514e-08	-0.221657	4.74122e-07
HOXD10	brown	0.446238	3.93879e-26	-0.170979	0.000111061	0.11249	0.0113351	0.464403	1.96876e-28	0.224285	3.43678e-07	-0.239616	4.85948e-08
HOXB2	brown	0.46484	1.72638e-28	-0.204462	3.53586e-06	0.163277	0.000225561	0.390562	6.92527e-20	0.267245	1.00827e-09	-0.250275	1.15015e-08
KIF2C	brown	0.495258	1.13511e-32	0.126499	0.00437278	0.0502702	0.259017	0.935648	4.13966e-230	0.184776	2.88686e-05	-0.251647	9.5078e-09
HOXC10	brown	0.535153	7.80364e-39	-0.125625	0.00465333	0.118993	0.00737132	0.435018	8.89436e-25	0.201402	4.96891e-06	-0.209885	1.90999e-06
FAM111A	brown	0.556446	1.78469e-42	-0.398774	9.80159e-21	0.449903	1.38736e-26	0.635626	1.27164e-58	0.587452	2.85748e-48	-0.449754	1.44791e-26
MYBL2	brown	0.477138	3.95077e-30	0.170451	0.000116703	0.00726423	0.870516	0.916959	2.93601e-203	0.146936	0.000916159	-0.149415	0.000747237
EMILIN2	brown	0.441453	1.50991e-25	-0.278698	1.7652e-10	0.285645	5.89305e-11	0.456676	1.94981e-27	0.413971	2.27017e-22	-0.29446	1.4018e-11
CDCA8	brown	0.502495	9.92464e-34	0.122299	0.00587663	0.0539627	0.225611	0.941492	3.35379e-240	0.191681	1.41566e-05	-0.241514	3.77783e-08
TRDC	brown	0.27012	6.56023e-10	-0.0732428	0.0998272	0.0374056	0.401115	0.331575	1.89082e-14	0.112476	0.0113454	-0.153914	0.000512035
DUSP10	brown	0.564836	5.54056e-44	-0.225081	3.11525e-07	0.285547	5.98627e-11	0.529926	5.5842e-38	0.409196	7.56654e-22	-0.466765	9.65496e-29
KIF4A	brown	0.533403	1.51379e-38	0.130198	0.00334628	0.0379742	0.393991	0.945989	1.05307e-248	0.194038	1.10348e-05	-0.18472	2.90313e-05
TK1	brown	0.442779	1.04262e-25	0.0863422	0.0522532	0.12753	0.00406131	0.83586	2.23754e-133	0.244955	2.38116e-08	-0.148372	0.00081445
SDC1	brown	0.32171	1.1992e-13	-0.185109	2.79076e-05	0.249844	1.22075e-08	0.45289	5.87087e-27	0.407716	1.09465e-21	-0.190197	1.65362e-05
EGFR	brown	0.432776	1.63573e-24	-0.137665	0.00191039	0.110403	0.0129582	0.3622	3.93793e-17	0.211057	1.66848e-06	-0.205913	3.00335e-06
SPRY4	brown	0.517219	5.80307e-36	-0.13536	0.002278	0.103726	0.0196073	0.556155	2.00935e-42	0.252507	8.43428e-09	-0.163958	0.00021213
MEST	brown	0.510232	6.8685e-35	-0.0792571	0.0748735	0.128335	0.00383211	0.556191	1.97995e-42	0.277627	2.08473e-10	-0.164664	0.000198994
SEL1L3	brown	0.229256	1.84975e-07	-0.0217456	0.625547	0.054523	0.220823	0.312019	6.90097e-13	0.109879	0.0133969	-0.0999652	0.0245294
FKBP10	brown	0.533858	1.27487e-38	-0.319964	1.65145e-13	0.266168	1.1828e-09	0.488052	1.21334e-31	0.436925	5.27923e-25	-0.289793	3.01697e-11
SMC4	brown	0.549386	3.07427e-41	0.016894	0.704608	0.108374	0.0147291	0.847527	9.28357e-141	0.271454	5.36453e-10	-0.240653	4.23595e-08
HOXD9	brown	0.464113	2.14808e-28	-0.0712477	0.109432	0.107503	0.0155519	0.583325	1.83507e-47	0.237812	6.1608e-08	-0.229932	1.69855e-07
IL1RAP	brown	0.447961	2.41574e-26	-0.14521	0.00105397	0.195173	9.77751e-06	0.48237	7.5567e-31	0.321825	1.17415e-13	-0.173596	8.66836e-05
FZD2	brown	0.414003	2.25227e-22	-0.305246	2.25828e-12	0.276071	2.65136e-10	0.35806	9.44131e-17	0.418246	7.6e-23	-0.352745	2.84861e-16
TYMS	brown	0.47428	9.63564e-30	0.137905	0.00187538	0.0329362	0.459756	0.900653	1.45297e-184	0.194198	1.08484e-05	-0.162903	0.000233265
ASF1B	brown	0.467229	8.38802e-29	0.123926	0.00524627	0.0795658	0.0737442	0.907219	1.13042e-191	0.239152	5.16614e-08	-0.193548	1.16239e-05
SLC12A7	brown	0.424644	1.43442e-23	-0.42252	2.50484e-23	0.406307	1.55332e-21	0.324141	7.65475e-14	0.545658	1.34477e-40	-0.359345	7.20697e-17
TWIST1	brown	0.495755	9.62031e-33	-0.264467	1.51988e-09	0.221765	4.67911e-07	0.440311	2.07415e-25	0.358786	8.10648e-17	-0.308464	1.29049e-12
HOXC4	brown	0.524655	3.92564e-37	-0.113476	0.0106337	0.180052	4.63134e-05	0.650029	4.36964e-62	0.313193	5.60091e-13	-0.308071	1.38246e-12
CENPF	brown	0.482868	6.44589e-31	0.172309	9.79595e-05	-0.00362846	0.935109	0.905612	6.93127e-190	0.138306	0.0018183	-0.164828	0.000196059
DGCR6	brown	-0.35514	1.73632e-16	0.139449	0.00166402	-0.259697	3.04203e-09	-0.403664	2.98015e-21	-0.376234	1.84457e-18	0.27289	4.31461e-10
CDCA7L	brown	0.53168	2.8961e-38	0.0134419	0.76293	0.0340046	0.445318	0.678552	1.56135e-69	0.198564	6.78179e-06	-0.210779	1.72286e-06
BIRC5	brown	0.440354	2.04928e-25	0.152028	0.000600722	0.0385209	0.387212	0.879785	6.77234e-165	0.147915	0.00084561	-0.137267	0.00196973
LINC01116	brown	0.329212	2.96131e-14	-0.086666	0.0513733	0.172656	9.47905e-05	0.35307	2.66409e-16	0.253023	7.84634e-09	-0.173254	8.95538e-05
SHCBP1	brown	0.548157	5.01027e-41	0.0383507	0.389315	0.13645	0.00209679	0.943878	1.26371e-244	0.300207	5.3495e-12	-0.223499	3.7854e-07
CCER2	brown	0.548216	4.89517e-41	-0.0557384	0.210687	0.0805758	0.0701454	0.544334	2.26092e-40	0.203066	4.13213e-06	-0.213888	1.1996e-06
TMEM255A	brown	0.390957	6.31011e-20	-0.170824	0.000112695	0.269968	6.71142e-10	0.448022	2.37394e-26	0.361608	4.46559e-17	-0.224414	3.38253e-07
KIF20A	brown	0.495849	9.32298e-33	0.0976812	0.0280128	0.0619492	0.164103	0.941606	2.07821e-240	0.210101	1.863e-06	-0.197194	7.86795e-06
CCNA2	brown	0.46264	3.33917e-28	0.0929289	0.0366413	0.0430088	0.334288	0.90183	8.41224e-186	0.178128	5.59536e-05	-0.183343	3.336e-05
UBE2C	brown	0.40907	7.80965e-22	0.181698	3.93323e-05	0.000773895	0.986145	0.901131	4.58773e-185	0.126049	0.00451538	-0.151116	0.000648526
BUB1B	brown	0.420903	3.8193e-23	0.20055	5.45799e-06	-0.0187505	0.673918	0.928999	1.01127e-219	0.118489	0.00762699	-0.12092	0.00646345
MELK	brown	0.46006	7.19425e-28	0.136907	0.00202474	0.0182117	0.682773	0.932637	2.83685e-225	0.160913	0.000278609	-0.1794	4.93889e-05
TROAP	brown	0.423106	2.14905e-23	0.125481	0.00470128	0.00249192	0.955409	0.900033	6.42295e-184	0.138926	0.00173303	-0.149602	0.000735724
NDC80	brown	0.466911	9.23668e-29	0.150514	0.000681952	0.0315003	0.479563	0.918298	5.81801e-205	0.170521	0.000115938	-0.184858	2.86279e-05
DLGAP5	brown	0.504795	4.51863e-34	0.117362	0.00822723	0.0446525	0.316127	0.933409	1.71555e-226	0.185947	2.56281e-05	-0.212435	1.42175e-06
TENT5B	brown	0.405215	2.03441e-21	-0.28163	1.11503e-10	0.282437	9.81695e-11	0.389963	7.96949e-20	0.387755	1.3343e-19	-0.268229	8.70853e-10
GAS2L3	brown	0.607662	2.13196e-52	-0.0353601	0.427378	0.15639	0.000414063	0.929137	6.30312e-220	0.32788	3.8071e-14	-0.303433	3.08556e-12
CEP55	brown	0.3942	2.93206e-20	0.0917178	0.039171	0.0997847	0.0247904	0.876017	9.79221e-162	0.225663	2.89852e-07	-0.175783	7.02703e-05
OTX1	brown	0.496958	6.43626e-33	-0.178517	5.38652e-05	0.121473	0.00622199	0.370249	6.93164e-18	0.241289	3.89285e-08	-0.301574	4.24063e-12
GJC1	brown	0.577068	2.92459e-46	-0.160547	0.0002878	0.207413	2.53419e-06	0.792795	1.87688e-110	0.351731	3.5083e-16	-0.368254	1.0709e-17
CENPA	brown	0.552844	7.68913e-42	0.0965339	0.0299176	0.0584534	0.189268	0.945414	1.41113e-247	0.21862	6.84299e-07	-0.218764	6.72568e-07
TNFRSF19	brown	0.528473	9.59331e-38	-0.303003	3.32197e-12	0.237421	6.48397e-08	0.508678	1.18111e-34	0.362326	3.83341e-17	-0.358426	8.74485e-17
MET	brown	0.149671	0.000731504	-0.00160769	0.971223	0.0305586	0.492802	0.30537	2.21047e-12	0.0622136	0.162307	-0.0671227	0.131592
CCNB2	brown	0.427628	6.51132e-24	0.183724	3.21048e-05	-0.00199153	0.964356	0.919502	1.61374e-206	0.130847	0.00319086	-0.160061	0.000300458
HJURP	brown	0.494923	1.26887e-32	0.132263	0.00287368	0.0064545	0.884843	0.939947	1.95357e-237	0.157988	0.000360419	-0.159891	0.000304983
RRM2	brown	0.527987	1.14882e-37	0.136654	0.00206425	0.0542577	0.223081	0.926297	8.71915e-216	0.200873	5.26747e-06	-0.153564	0.000527545
AURKB	brown	0.386655	1.72213e-19	0.178844	5.21671e-05	0.00654423	0.883253	0.888476	1.31389e-172	0.123597	0.0053685	-0.133773	0.00256755
ZBTB42	brown	0.398362	1.08239e-20	-0.264762	1.4555e-09	0.292485	1.9421e-11	0.398972	9.34245e-21	0.38121	6.00928e-19	-0.317974	2.37234e-13
SLC27A3	brown	0.566511	2.73626e-44	-0.249437	1.29138e-08	0.18382	3.17953e-05	0.496078	8.63771e-33	0.379674	8.51318e-19	-0.199881	5.87319e-06
AC092718.4	brown	0.569598	7.38303e-45	0.0635009	0.153775	0.0489143	0.272102	0.843762	2.6057e-138	0.212532	1.40568e-06	-0.244221	2.62896e-08
FABP7	brown	0.541365	7.1915e-40	-0.155243	0.000457064	0.123378	0.00545126	0.439813	2.3815e-25	0.288938	3.46645e-11	-0.225514	2.95271e-07
CD101	brown	0.59574	6.29259e-50	-0.180549	4.40906e-05	0.234463	9.52216e-08	0.592214	3.23363e-49	0.393186	3.72917e-20	-0.343147	1.98588e-15
AURKA	brown	0.513417	2.24267e-35	0.126721	0.00430393	0.0508995	0.253095	0.953349	2.50984e-264	0.212409	1.42601e-06	-0.175505	7.2187e-05
TPX2	brown	0.436599	5.77436e-25	0.208368	2.27282e-06	-0.00666954	0.881034	0.942128	2.31429e-241	0.136573	0.00207715	-0.13621	0.00213547
PIMREG	brown	0.46265	3.32991e-28	0.189411	1.79443e-05	-0.00342938	0.938662	0.925091	4.45353e-214	0.12659	0.00434423	-0.133348	0.00265061
NCAPG	brown	0.42962	3.82535e-24	0.1568	0.000399637	0.0127114	0.775461	0.915446	2.28053e-201	0.147495	0.000875236	-0.157383	0.000379919
NGFR	brown	0.251085	1.02815e-08	-0.163195	0.000227236	0.117768	0.00800643	0.204998	3.32951e-06	0.186889	2.32751e-05	-0.115769	0.00914735
FAM83D	brown	0.483456	5.34212e-31	0.112943	0.0110078	0.0186055	0.676297	0.910109	5.67325e-195	0.168058	0.000145832	-0.215607	9.79702e-07
KIF23	brown	0.501734	1.2858e-33	0.108026	0.0150531	0.0393329	0.377277	0.956515	7.68202e-272	0.192366	1.3172e-05	-0.207514	2.5052e-06
PHLDA2	brown	0.261829	2.23465e-09	-0.159305	0.000321161	0.170055	0.000121115	0.458838	1.03277e-27	0.254249	6.60608e-09	-0.163337	0.000224352
TACC3	brown	0.315393	3.77911e-13	0.0125855	0.777626	0.0737596	0.0974516	0.554096	4.63736e-42	0.148242	0.000823181	-0.167063	0.000159848
CDC45	brown	0.499059	3.17956e-33	0.162282	0.000246616	0.00358167	0.935944	0.888329	1.79575e-172	0.143894	0.00117154	-0.10748	0.015575
ADAM19	brown	0.460967	5.49779e-28	-0.136996	0.00201096	0.106613	0.0164353	0.41688	1.08011e-22	0.252178	8.83065e-09	-0.217196	8.11345e-07
GTSE1	brown	0.535354	7.22983e-39	0.147163	0.000899373	0.00860194	0.846943	0.941287	7.86039e-240	0.156099	0.000424596	-0.13826	0.00182471
IKBIP	brown	0.476118	5.43494e-30	-0.242101	3.49345e-08	0.435778	7.22873e-25	0.7	1.02849e-75	0.592567	2.74786e-49	-0.250252	1.15383e-08
FOXD3-AS1	brown	0.495359	1.09761e-32	-0.170877	0.000112134	0.162393	0.000244188	0.450969	1.0218e-26	0.277493	2.12852e-10	-0.297654	8.22763e-12
IQGAP3	brown	0.519287	2.76208e-36	0.0828973	0.0624167	0.048126	0.279912	0.853283	1.24044e-144	0.189535	1.77151e-05	-0.1408	0.00149725
LMNB1	brown	0.432541	1.74315e-24	0.199162	6.35356e-06	-0.00185509	0.966797	0.932458	5.41232e-225	0.148943	0.000777004	-0.102499	0.0211093
NEK2	brown	0.513648	2.06662e-35	0.167662	0.00015126	0.0131519	0.767897	0.92065	5.01674e-208	0.164882	0.000195099	-0.170364	0.000117662
ASPM	brown	0.487895	1.27713e-31	0.140739	0.00150445	0.00424664	0.924085	0.912066	2.86475e-197	0.148042	0.000836876	-0.191808	1.39688e-05
MDK	brown	0.458896	1.01511e-27	-0.188649	1.94179e-05	0.15291	0.000557622	0.460354	6.594e-28	0.322964	9.51757e-14	-0.139592	0.00164559
SPC24	brown	0.487321	1.53814e-31	0.178209	5.55147e-05	0.00733604	0.869248	0.890767	9.5195e-175	0.155533	0.000445801	-0.133974	0.00252911
COL9A3	brown	0.478893	2.27564e-30	-0.163619	0.000218715	0.0780408	0.0794615	0.486233	2.18741e-31	0.202032	4.63485e-06	-0.22849	2.03689e-07
CENPU	brown	0.49666	7.11257e-33	0.111161	0.0123463	0.0307341	0.490321	0.84807	4.06186e-141	0.179806	4.74548e-05	-0.176949	6.27718e-05
NUF2	brown	0.448514	2.06363e-26	0.184428	2.99017e-05	-0.0166242	0.709109	0.926683	2.43856e-216	0.124142	0.0051671	-0.147981	0.000841033
PROM1	brown	0.499985	2.32643e-33	-0.247791	1.61881e-08	0.248428	1.48361e-08	0.417832	8.45583e-23	0.344604	1.48526e-15	-0.283649	8.10222e-11
CDKN3	brown	0.467621	7.44595e-29	0.169932	0.000122511	0.0140126	0.753185	0.905798	4.32164e-190	0.160973	0.000277149	-0.167263	0.000156927
ECT2	brown	0.532811	1.89237e-38	0.169528	0.000127218	-0.00240204	0.957016	0.918948	8.47231e-206	0.165866	0.000178373	-0.176776	6.38318e-05
IER5L	brown	0.311045	8.19821e-13	-0.235661	8.1545e-08	0.283106	8.83053e-11	0.444331	6.74665e-26	0.412687	3.14456e-22	-0.202092	4.60416e-06
EPHB2	brown	0.408075	1.00118e-21	0.0107907	0.808673	0.0385237	0.387178	0.457318	1.61514e-27	0.138189	0.00183475	-0.148667	0.000794909
AC090692.1	brown	0.381358	5.80992e-19	0.0174927	0.694655	0.109798	0.0134653	0.64025	1.02913e-59	0.200958	5.21853e-06	-0.192336	1.32133e-05
POC1A	brown	0.51085	5.5332e-35	0.175184	7.44506e-05	0.0420807	0.344832	0.870768	1.67764e-157	0.195399	9.54381e-06	-0.148337	0.000816812
TOP2A	brown	0.447577	2.69454e-26	0.215464	9.96457e-07	-0.0373174	0.402227	0.909163	7.0157e-194	0.0990464	0.0258828	-0.129993	0.00339703
DUSP6	brown	0.410276	5.77391e-22	-0.120136	0.00681992	0.160409	0.000291347	0.443601	8.28187e-26	0.269625	7.06654e-10	-0.0619921	0.163811
FREM2	brown	0.428731	4.85284e-24	-0.0403689	0.36483	0.0499686	0.261889	0.602428	2.66795e-51	0.185519	2.67701e-05	-0.194838	1.01337e-05
PI4K2B	brown	0.196254	8.70683e-06	-0.0820986	0.0649922	0.129756	0.00345633	0.37501	2.42354e-18	0.193355	1.18643e-05	-0.175947	6.91706e-05
NUSAP1	brown	0.405556	1.87013e-21	0.198678	6.69827e-06	-0.012008	0.78758	0.907973	1.59693e-192	0.12584	0.00458283	-0.128548	0.00377351
PLK1	brown	0.476498	4.82628e-30	0.129199	0.00359947	0.00315367	0.943585	0.918987	7.5321e-206	0.141566	0.00140969	-0.137222	0.0019765
TRIM48	brown	0.0984864	0.0267391	0.0403966	0.364501	-0.031939	0.473463	0.21792	7.44192e-07	0.005032	0.9101	-0.0414215	0.352449
KLHL4	brown	0.465717	1.32529e-28	-0.287492	4.38004e-11	0.212082	1.4813e-06	0.407106	1.27389e-21	0.342494	2.26092e-15	-0.434414	1.04868e-24
SERINC2	brown	0.308419	1.30085e-12	-0.197225	7.8411e-06	0.182159	3.75636e-05	0.429592	3.85409e-24	0.310496	9.03224e-13	-0.217544	7.78376e-07
CENPW	brown	0.398811	9.713e-21	0.14468	0.00109994	0.0880767	0.0476825	0.805093	2.0819e-116	0.196021	8.92761e-06	-0.0912344	0.0402211
CDK6	brown	0.526262	2.17378e-37	-0.0422819	0.342529	0.0724646	0.103491	0.641852	4.26265e-60	0.199254	6.29039e-06	-0.212117	1.47542e-06
CENPE	brown	0.595069	8.60619e-50	0.0619479	0.164112	0.0653968	0.141833	0.927935	3.73789e-218	0.225955	2.79558e-07	-0.236114	7.68876e-08
CHAF1B	brown	0.607447	2.36764e-52	0.0385473	0.386886	0.0415746	0.350672	0.839951	6.74639e-136	0.229824	1.72188e-07	-0.320999	1.36657e-13
FANCI	brown	0.441203	1.61884e-25	0.198396	6.90675e-06	-0.0310109	0.486419	0.925078	4.64665e-214	0.128955	0.00366381	-0.103476	0.0199057
RAD51AP1	brown	0.306115	1.94295e-12	0.157628	0.000371888	0.0163258	0.714099	0.761668	4.90879e-97	0.14378	0.00118226	-0.130009	0.00339305
ADGRV1	brown	-0.234442	9.54778e-08	0.148405	0.000812227	-0.286267	5.33395e-11	-0.245128	2.32585e-08	-0.303096	3.26909e-12	0.302184	3.82142e-12
BUB1	brown	0.458488	1.14479e-27	0.195442	9.49937e-06	-0.00648059	0.884381	0.941869	6.90401e-241	0.138664	0.00176861	-0.14019	0.00157055
PBK	brown	0.425552	1.12901e-23	0.212307	1.44301e-06	-0.0373124	0.402291	0.870729	1.80103e-157	0.0907338	0.0413336	-0.0841815	0.058452
SOCS2-AS1	brown	0.507928	1.53248e-34	-0.257725	4.0362e-09	0.197073	7.9713e-06	0.422749	2.35929e-23	0.321927	1.15235e-13	-0.329095	3.02746e-14
PCLAF	brown	0.439807	2.38513e-25	0.144653	0.00110237	0.0419063	0.346837	0.868006	2.39262e-155	0.192943	1.23934e-05	-0.140591	0.00152196
EN2	brown	0.357649	1.02912e-16	-0.212999	1.33119e-06	0.111025	0.0124542	0.324995	6.53178e-14	0.208783	2.16738e-06	-0.24223	3.43396e-08
WDR62	brown	0.489958	6.51902e-32	0.103466	0.0199173	0.00833151	0.851698	0.90935	4.28492e-194	0.158057	0.000358239	-0.201196	5.08312e-06
ANXA2R	brown	0.564979	5.21595e-44	-0.25884	3.44059e-09	0.24564	2.17008e-08	0.510537	6.17526e-35	0.372078	4.63896e-18	-0.358731	8.20066e-17
CNPY1	brown	0.357774	1.00264e-16	-0.156584	0.000407168	0.095631	0.0314937	0.322256	1.08461e-13	0.203987	3.72899e-06	-0.190413	1.61663e-05
CDCA2	brown	0.504503	4.99572e-34	0.1228	0.00567559	0.0486051	0.275147	0.951145	2.1359e-259	0.190425	1.6147e-05	-0.196534	8.44867e-06
NCAPH	brown	0.425436	1.16409e-23	0.248634	1.44222e-08	-0.0387095	0.38489	0.926016	2.18807e-215	0.0966505	0.0297192	-0.0921032	0.0383505
AC023421.1	brown	-0.216026	9.32327e-07	0.160505	0.000288873	-0.21009	1.86553e-06	-0.218871	6.63956e-07	-0.24173	3.67073e-08	0.315826	3.49611e-13
MFAP2	brown	0.317405	2.62985e-13	-0.112409	0.0113953	0.137199	0.00197992	0.456076	2.32422e-27	0.258194	3.77432e-09	-0.215912	9.45043e-07
SKA1	brown	0.494155	1.63722e-32	0.152115	0.000596308	0.0494313	0.26706	0.925173	3.40931e-214	0.190512	1.60006e-05	-0.183909	3.15132e-05
ITPRIPL1	brown	0.50205	1.15493e-33	-0.145965	0.000991475	0.305892	2.01954e-12	0.63471	2.08186e-58	0.428081	5.77074e-24	-0.290019	2.90808e-11
EXO1	brown	0.359657	6.74795e-17	0.112942	0.0110085	-0.0151625	0.73367	0.650923	2.62549e-62	0.105195	0.0179321	-0.116213	0.00888243
CDK1	brown	0.363019	3.30724e-17	0.219244	6.34855e-07	-0.0398674	0.370823	0.8722	1.22558e-158	0.0872043	0.0499378	-0.0675412	0.129196
SPON2	brown	0.371896	4.82812e-18	-0.194929	1.00349e-05	0.226977	2.46175e-07	0.311739	7.25146e-13	0.320549	1.48384e-13	-0.173735	8.5538e-05
KIFC1	brown	0.383498	3.56464e-19	0.250975	1.04387e-08	-0.0502017	0.259667	0.915568	1.61049e-201	0.0781969	0.0788604	-0.0711362	0.10999
CDC6	brown	0.503196	7.81492e-34	0.124782	0.00493953	0.0495094	0.266304	0.940034	1.37048e-237	0.216589	8.72062e-07	-0.211879	1.51677e-06
TTK	brown	0.43793	4.0052e-25	0.202939	4.19086e-06	-0.0224107	0.615012	0.925375	1.77545e-214	0.112711	0.0111745	-0.126934	0.00423867
CENPM	brown	0.472057	1.91672e-29	0.156628	0.000405642	0.0365108	0.412482	0.840208	4.66022e-136	0.157494	0.000376258	-0.0995119	0.0251893
CKAP2L	brown	0.471269	2.44295e-29	0.197721	7.43196e-06	-0.013929	0.754611	0.940005	1.54118e-237	0.131735	0.00298833	-0.131801	0.0029738
RAD54L	brown	0.459643	8.13946e-28	0.125969	0.00454096	0.0269194	0.545745	0.901981	5.82983e-186	0.165842	0.000178764	-0.222514	4.27063e-07
GRB14	brown	0.588114	2.11574e-48	-0.0789979	0.0758326	0.0126874	0.775872	0.521174	1.39651e-36	0.161688	0.000260068	-0.239688	4.81354e-08
CENPK	brown	0.518891	3.18542e-36	0.103822	0.0194932	0.0298018	0.503582	0.903986	4.15031e-188	0.202189	4.55484e-06	-0.150581	0.000678149
ARHGAP11A	brown	0.466827	9.47474e-29	0.153775	0.000518152	0.0144415	0.745887	0.930483	5.98533e-222	0.165622	0.000182398	-0.120542	0.006633
CDH6	brown	0.529491	6.56724e-38	-0.269932	6.74834e-10	0.234242	9.79655e-08	0.544999	1.74221e-40	0.344636	1.47582e-15	-0.347414	8.44571e-16
AC109439.2	brown	-0.285092	6.4385e-11	0.14447	0.00111863	-0.133709	0.00257991	-0.300109	5.43895e-12	-0.255416	5.60359e-09	0.187036	2.29274e-05
FOXM1	brown	0.340691	3.22907e-15	0.237251	6.62959e-08	-0.0402267	0.366523	0.823609	3.17145e-126	0.0832683	0.0612491	-0.0800009	0.0721757
LRRK2	brown	0.245979	2.07247e-08	0.000902452	0.983844	0.0513609	0.248812	0.460043	7.23069e-28	0.144469	0.00111878	-0.140676	0.00151184
OIP5	brown	0.449811	1.42429e-26	0.165693	0.00018121	0.0123195	0.782206	0.895765	1.37712e-179	0.152377	0.000583279	-0.151169	0.000645617
AL355916.1	brown	-0.246135	2.02901e-08	0.10739	0.0156621	-0.233444	1.08564e-07	-0.325103	6.40092e-14	-0.292731	1.86508e-11	0.268021	8.98286e-10
CSDC2	brown	-0.352619	2.92331e-16	0.0847051	0.0568966	-0.175761	7.0422e-05	-0.369394	8.35527e-18	-0.283609	8.1539e-11	0.277005	2.29557e-10
GINS2	brown	0.427278	7.1454e-24	0.199743	5.9629e-06	-0.00685669	0.877722	0.857733	9.6203e-148	0.129328	0.00356588	-0.145059	0.00106684
KIF14	brown	0.472461	1.69216e-29	0.151163	0.000645959	0.0116414	0.793916	0.931785	6.0407e-224	0.1602	0.000296782	-0.159295	0.000321444
ORC1	brown	0.392312	4.58556e-20	0.149174	0.000762266	0.0467166	0.294253	0.894317	3.6822e-178	0.168467	0.000140407	-0.211904	1.51226e-06
TRIP13	brown	0.484541	3.772e-31	0.188617	1.94837e-05	-0.00871219	0.845006	0.908747	2.10472e-193	0.144865	0.0010837	-0.113036	0.010942
STK32B	brown	0.40889	8.16957e-22	-0.0652803	0.142545	0.143583	0.00120102	0.451757	8.14316e-27	0.214383	1.13187e-06	-0.0654355	0.141597
ESPL1	brown	0.435488	7.82437e-25	0.152977	0.000554445	-0.0014359	0.974297	0.9257	6.16215e-215	0.14206	0.00135566	-0.128667	0.00374133
SKA3	brown	0.453217	5.34079e-27	0.222337	4.36419e-07	-0.0424174	0.340983	0.913871	1.94447e-199	0.0987625	0.0263139	-0.090065	0.0428604
CLSPN	brown	0.45378	4.53696e-27	0.156715	0.000402581	0.0295813	0.506745	0.899425	2.73216e-183	0.174101	8.26028e-05	-0.196513	8.46768e-06
DEPDC1B	brown	0.459412	8.71506e-28	0.180574	4.39823e-05	-0.00988412	0.824475	0.917454	6.94823e-204	0.13176	0.00298285	-0.136388	0.00210668
CHST8	brown	0.379038	9.82829e-19	-0.135883	0.00218938	0.0928409	0.0368203	0.27106	5.69353e-10	0.189391	1.79809e-05	-0.153012	0.000552807
BVES	brown	0.210416	1.79667e-06	-0.095573	0.0315973	0.104901	0.0182565	0.293511	1.64003e-11	0.149635	0.000733712	-0.227627	2.26953e-07
COL27A1	brown	0.38916	9.61486e-20	-0.348336	7.00798e-16	0.246824	1.84738e-08	0.405724	1.79426e-21	0.347498	8.30322e-16	-0.353765	2.3085e-16
ADAMTS7	brown	0.413423	2.60955e-22	-0.129585	0.00349966	0.112559	0.0112848	0.641168	6.2144e-60	0.236913	6.92876e-08	-0.244572	2.50739e-08
FAM111B	brown	0.387253	1.4992e-19	0.139749	0.00162557	0.0453271	0.308864	0.820793	1.16714e-124	0.183174	3.39308e-05	-0.1259	0.00456338
IGHJ3	brown	0.173123	9.06755e-05	0.0462372	0.29924	-0.0118641	0.790065	0.137812	0.00188884	0.0132996	0.765367	-0.00252666	0.954788
DNAJC22	brown	0.391733	5.25714e-20	-0.378437	1.12527e-18	0.267007	1.04447e-09	0.293685	1.5936e-11	0.398679	1.00271e-20	-0.368482	1.01913e-17
MND1	brown	0.597223	3.14276e-50	0.0870003	0.0504778	0.0593668	0.182435	0.842503	1.66079e-137	0.20484	3.38899e-06	-0.179067	5.10326e-05
FOXD1	brown	0.352293	3.12604e-16	-0.254364	6.50017e-09	0.270378	6.3103e-10	0.455473	2.77156e-27	0.341444	2.78344e-15	-0.374506	2.71102e-18
C8orf88	brown	0.522476	8.70444e-37	-0.346234	1.07107e-15	0.312768	6.04145e-13	0.509384	9.23685e-35	0.379554	8.74697e-19	-0.448303	2.19153e-26
RAD51	brown	0.372152	4.56341e-18	0.19872	6.6675e-06	0.00808859	0.855974	0.887831	5.15462e-172	0.131233	0.00310143	-0.135445	0.00226335
E2F2	brown	0.333535	1.29946e-14	0.212485	1.41344e-06	-0.00550181	0.901747	0.836967	4.72327e-134	0.0908223	0.0411349	-0.153142	0.000546773
CDC25C	brown	0.480568	1.34007e-30	0.147266	0.000891806	0.0332054	0.456093	0.913291	9.77639e-199	0.168592	0.000138797	-0.170066	0.000120985
SNRPGP10	brown	0.326368	5.05481e-14	-0.0646764	0.146284	-0.0101757	0.819384	0.382961	4.03054e-19	0.120947	0.00645131	-0.0633972	0.154449
DNMBP-AS1	brown	-0.299494	6.03558e-12	0.0480048	0.281126	-0.183106	3.41644e-05	-0.377925	1.26276e-18	-0.276816	2.3637e-10	0.152464	0.000579038
DTL	brown	0.41184	3.89447e-22	0.26715	1.02249e-09	-0.0389434	0.382023	0.897262	4.38222e-181	0.107417	0.0156358	-0.0493431	0.267915
CHEK2	brown	0.483527	5.22124e-31	-0.0127911	0.77409	0.264092	1.60592e-09	0.882928	1.29685e-167	0.408833	8.28532e-22	-0.266488	1.12812e-09
LCNL1	brown	-0.176295	6.68801e-05	-0.083184	0.0615127	-0.129236	0.00358987	-0.259005	3.35993e-09	-0.183106	3.41655e-05	0.0912404	0.040208
AC092162.3	brown	-0.268818	7.97497e-10	0.0316154	0.477959	-0.134992	0.00234229	-0.265941	1.22323e-09	-0.22311	3.97032e-07	0.147462	0.000877611
FBN3	brown	0.410617	5.29927e-22	0.00170396	0.9695	0.0478224	0.282961	0.576731	3.38966e-46	0.16007	0.000300215	-0.0784233	0.0779949
SGO1	brown	0.436218	6.40842e-25	0.207101	2.62567e-06	0.00067356	0.987941	0.932794	1.60701e-225	0.132928	0.00273504	-0.14237	0.00132286
USH1C	brown	-0.262494	2.02848e-09	0.0370387	0.405753	-0.0923613	0.037809	-0.317508	2.58134e-13	-0.20738	2.54375e-06	0.141942	0.00136846
AL391845.2	brown	-0.168619	0.000138443	0.0240344	0.589624	-0.151885	0.000607986	-0.26595	1.22163e-09	-0.194713	1.02695e-05	0.125579	0.00466878
SFRP2	brown	-0.276523	2.47288e-10	0.01467	0.742008	-0.0932957	0.0359032	-0.314661	4.30925e-13	-0.200948	5.22424e-06	0.0703581	0.113944
TFPI	brown	0.236873	6.96456e-08	-0.14446	0.00111953	0.169309	0.000129838	0.344128	1.63332e-15	0.240036	4.59705e-08	-0.25975	3.01859e-09
SCX	brown	0.234575	9.38495e-08	-0.119497	0.00712322	-0.0208333	0.640124	0.227945	2.18099e-07	0.0901574	0.0426466	-0.0894046	0.0444143
MKI67	brown	0.331194	2.03331e-14	0.278859	1.72151e-10	-0.0536987	0.227892	0.840095	5.47727e-136	0.0609024	0.17136	-0.00593698	0.894019
MARVELD3	brown	-0.195587	9.35352e-06	0.0118138	0.790935	-0.0746218	0.0935888	-0.259842	2.97892e-09	-0.176391	6.62603e-05	0.082304	0.0643215
COL2A1	brown	0.148597	0.000799498	-0.0575984	0.195834	-0.00878386	0.843747	0.187605	2.16274e-05	0.0602752	0.175821	-0.032946	0.459622
ARC	brown	0.277799	2.02996e-10	-0.14019	0.00157049	0.113683	0.0104912	0.282495	9.72815e-11	0.160482	0.000289467	-0.173438	8.80023e-05
HMMR	brown	0.334211	1.14098e-14	0.199522	6.10904e-06	-0.0132151	0.766815	0.846593	3.81074e-140	0.127863	0.00396509	-0.0709543	0.110905
ZC3HAV1L	brown	0.534838	8.79479e-39	-0.102913	0.0205914	0.147428	0.0008801	0.599833	9.17464e-51	0.307881	1.42897e-12	-0.177568	5.90981e-05
KNL1	brown	0.361285	4.78232e-17	0.22401	3.55482e-07	-0.0414137	0.35254	0.880525	1.57643e-165	0.0827295	0.0629506	-0.0797878	0.0729406
FOXD3	brown	0.336493	7.34032e-15	-0.0141211	0.751337	0.0743573	0.0947606	0.395474	2.16425e-20	0.150009	0.000711268	-0.168383	0.0001415
LINC02058	brown	-0.318466	2.16962e-13	0.161745	0.000258746	-0.17974	4.77607e-05	-0.297215	8.85651e-12	-0.261186	2.45332e-09	0.272173	4.81103e-10
HIST1H2BJ	brown	0.355053	1.76806e-16	-0.089787	0.0435087	0.201896	4.70479e-06	0.491574	3.83855e-32	0.304158	2.72429e-12	-0.268005	9.00418e-10
XRCC2	brown	0.484349	4.01222e-31	0.136095	0.00215433	-0.0295106	0.507761	0.870063	6.01803e-157	0.133759	0.00257026	-0.121543	0.00619213
SLC22A6	brown	-0.220953	5.16472e-07	0.0470927	0.290379	-0.130331	0.00331403	-0.338934	4.56096e-15	-0.230155	1.65117e-07	0.126559	0.00435405
STIL	brown	0.538457	2.20908e-39	0.0582227	0.191024	0.0889439	0.0455262	0.910511	1.93365e-195	0.241409	3.83114e-08	-0.308898	1.19614e-12
MBNL3	brown	0.455297	2.91808e-27	-0.24977	1.2333e-08	0.339163	4.36016e-15	0.540203	1.12789e-39	0.450625	1.12784e-26	-0.395283	2.26549e-20
VEPH1	brown	-0.215161	1.03281e-06	0.173751	8.54098e-05	-0.182236	3.72787e-05	-0.18221	3.73748e-05	-0.225394	2.99675e-07	0.241905	3.58613e-08
LGI2	brown	0.0781323	0.0791088	0.00562711	0.899521	0.0354351	0.426398	0.213646	1.23414e-06	0.0874652	0.0492542	-0.0628882	0.157793
FOXD2-AS1	brown	0.245729	2.14418e-08	-0.0968018	0.0294631	0.0822737	0.0644204	0.391098	6.10525e-20	0.190315	1.63324e-05	-0.114871	0.00970581
MCM10	brown	0.20399	3.72741e-06	0.268762	8.04126e-10	-0.0858451	0.0536285	0.784594	1.0573e-106	0.00817163	0.854512	-0.0469365	0.291984
LINC00836	brown	-0.298897	6.67514e-12	-0.127616	0.00403627	0.0360022	0.419028	-0.361233	4.8355e-17	-0.157528	0.000375161	-0.070091	0.115327
DDIAS	brown	0.504985	4.23315e-34	0.190397	1.61936e-05	0.00597589	0.893329	0.922055	6.68143e-210	0.156924	0.000395349	-0.146589	0.000942444
AC073486.1	brown	-0.220166	5.68082e-07	-0.00147137	0.973662	-0.0335147	0.451906	-0.281894	1.06964e-10	-0.15599	0.000428622	0.00689977	0.87696
PRLHR	brown	-0.277325	2.1845e-10	0.0743374	0.0948492	-0.152946	0.000555911	-0.311183	8.00049e-13	-0.243646	2.8403e-08	0.191281	1.47643e-05
ETNPPL	brown	-0.234277	9.75244e-08	-0.0349731	0.432456	-0.153373	0.000536141	-0.443135	9.43697e-26	-0.287686	4.24465e-11	-0.106021	0.0170463
IL9	brown	-0.219959	5.82471e-07	0.0192208	0.666227	-0.115988	0.00901588	-0.307249	1.59555e-12	-0.215586	9.82214e-07	0.150588	0.000677774
FSTL5	brown	-0.267577	9.59703e-10	0.0221591	0.618989	-0.0666074	0.134588	-0.332751	1.5104e-14	-0.188464	1.97945e-05	-0.0386484	0.385642
CALN1	brown	-0.257729	4.034e-09	0.155123	0.000461797	-0.193255	1.19917e-05	-0.345756	1.17921e-15	-0.279434	1.57369e-10	0.196044	8.90572e-06
SLCO4A1-AS1	brown	0.233974	1.01415e-07	0.0333332	0.45436	0.0339592	0.445926	0.489474	7.63745e-32	0.121665	0.0061402	-0.0822272	0.0645718
ECEL1	brown	0.0172793	0.698197	-0.111652	0.0119639	0.0233001	0.601045	0.0152638	0.731959	0.0609008	0.171371	-0.0378905	0.395034
AC002428.2	brown	-0.15323	0.000542686	-0.0337445	0.448809	-0.0570986	0.199747	-0.260314	2.78312e-09	-0.149959	0.00071421	0.0965014	0.0299733
SELL	brown	-0.225327	3.02179e-07	0.00694918	0.876086	-0.0381414	0.391909	-0.293314	1.69432e-11	-0.161247	0.000270482	0.0297029	0.505
HIST1H3H	brown	0.21862	6.84307e-07	-0.0305679	0.49267	0.0582442	0.19086	0.33293	1.45936e-14	0.158915	0.000332332	-0.113267	0.0107791
AP006284.1	brown	0.0626239	0.15955	-0.111548	0.0120445	0.00397225	0.928976	0.0558878	0.209465	0.0694693	0.118596	-0.0448695	0.313779
HOXD8	brown	0.261847	2.22892e-09	-0.00531989	0.90498	0.0792876	0.0747613	0.382681	4.29701e-19	0.141356	0.00143318	-0.170603	0.00011505
TUB	green	-0.47772	3.29169e-30	0.523416	6.17812e-37	-0.582688	2.43927e-47	-0.424027	1.68729e-23	-0.626383	1.70584e-56	0.778133	7.33563e-104
SHISA7	green	-0.383842	3.29413e-19	0.530102	5.22951e-38	-0.570047	6.09326e-45	-0.211555	1.57481e-06	-0.57988	8.48877e-47	0.646514	3.18495e-61
ZDHHC22	green	-0.453267	5.26446e-27	0.594518	1.11226e-49	-0.565212	4.7303e-44	-0.243274	2.98588e-08	-0.571582	3.15737e-45	0.88456	4.68183e-169
FAM155A	green	-0.443575	8.34279e-26	0.592796	2.47136e-49	-0.613178	1.41365e-53	-0.348546	6.71645e-16	-0.596972	3.53562e-50	0.854361	2.23709e-145
HDAC4	green	-0.434555	1.00924e-24	0.442936	9.97988e-26	-0.514858	1.34653e-35	-0.278289	1.88105e-10	-0.533017	1.75131e-38	0.753375	8.36984e-94
FAM57B	green	-0.369674	7.85905e-18	0.518467	3.71009e-36	-0.520518	1.77107e-36	-0.266291	1.16146e-09	-0.566129	3.21454e-44	0.700755	6.08756e-76
SCRT1	green	-0.279538	1.54838e-10	0.537943	2.69114e-39	-0.586233	4.96348e-48	-0.226028	2.77035e-07	-0.534558	9.78011e-39	0.715678	1.35855e-80
CDHR1	green	-0.430025	3.4319e-24	0.554281	4.30286e-42	-0.516526	7.43606e-36	-0.212286	1.44669e-06	-0.496581	7.30143e-33	0.847338	1.23534e-140
AC005696.4	green	-0.400207	6.92793e-21	0.520449	1.81616e-36	-0.563533	9.55961e-44	-0.337953	5.52482e-15	-0.574084	1.07266e-45	0.694979	3.22229e-74
ABCC8	green	-0.240331	4.42105e-08	0.321589	1.22609e-13	-0.433933	1.19524e-24	-0.260914	2.5519e-09	-0.410893	4.94451e-22	0.597998	2.1828e-50
DUSP26	green	-0.452995	5.69525e-27	0.544935	1.78655e-40	-0.513685	2.04035e-35	-0.373251	3.58023e-18	-0.583936	1.39533e-47	0.7052	2.6892e-77
UNC79	green	-0.411786	3.9485e-22	0.588934	1.45653e-48	-0.574639	8.43128e-46	-0.233383	1.09418e-07	-0.534097	1.16449e-38	0.870624	2.17874e-157
RTP5	green	-0.343281	1.93342e-15	0.376757	1.64119e-18	-0.441141	1.64701e-25	-0.220301	5.58903e-07	-0.422546	2.48829e-23	0.741045	3.13769e-89
DSCAML1	green	-0.406494	1.48299e-21	0.528272	1.03353e-37	-0.46664	1.00269e-28	-0.165121	0.000190902	-0.492374	2.94962e-32	0.767094	3.19286e-99
KCNIP3	green	-0.424833	1.36486e-23	0.469371	4.37008e-29	-0.45856	1.12086e-27	-0.332845	1.48335e-14	-0.495393	1.08514e-32	0.719487	7.89747e-82
GRIA2	green	-0.344846	1.41513e-15	0.435712	7.35951e-25	-0.510751	5.72874e-35	-0.248537	1.46157e-08	-0.502661	9.37831e-34	0.633665	3.64546e-58
NOG	green	-0.437371	4.67107e-25	0.362318	3.84011e-17	-0.396519	1.68577e-20	-0.303458	3.07282e-12	-0.442978	9.86264e-26	0.715053	2.15679e-80
CACNG2	green	-0.37485	2.51144e-18	0.609429	8.99226e-53	-0.600723	6.01345e-51	-0.271513	5.31736e-10	-0.5577	1.06867e-42	0.864199	1.8583e-152
TNK2	green	-0.368924	9.25594e-18	0.371388	5.39899e-18	-0.442683	1.07109e-25	-0.286065	5.50988e-11	-0.454936	3.24187e-27	0.777951	8.78754e-104
NTNG2	green	-0.428204	5.58554e-24	0.34628	1.06136e-15	-0.466245	1.13001e-28	-0.362085	4.03526e-17	-0.504223	5.49843e-34	0.596635	4.13942e-50
AL022313.4	green	-0.358895	7.92394e-17	0.615332	4.82581e-54	-0.62909	4.13366e-57	-0.301888	4.01948e-12	-0.587364	2.97426e-48	0.811212	1.56569e-119
CSMD3	green	-0.466239	1.13203e-28	0.482885	6.41192e-31	-0.47328	1.31372e-29	-0.306309	1.87863e-12	-0.51286	2.73002e-35	0.762475	2.34134e-97
AMER3	green	-0.350736	4.30082e-16	0.654103	4.22666e-63	-0.632316	7.49179e-58	-0.247106	1.77789e-08	-0.573655	1.29141e-45	0.781592	2.27164e-105
DCTD	green	0.624832	3.82049e-56	-0.521995	1.03664e-36	0.479651	1.79148e-30	0.391974	4.96658e-20	0.601133	4.94806e-51	-0.709306	1.42956e-78
KCNIP2	green	-0.255437	5.5869e-09	0.379956	7.98533e-19	-0.463475	2.60111e-28	-0.237538	6.38533e-08	-0.43524	8.37179e-25	0.576143	4.38091e-46
AC062021.1	green	-0.38825	1.18903e-19	0.357247	1.11947e-16	-0.3856	2.19813e-19	-0.250685	1.08669e-08	-0.38696	1.60465e-19	0.725194	1.01669e-83
SPHKAP	green	-0.444176	7.04738e-26	0.392095	4.8268e-20	-0.366087	1.71239e-17	-0.28512	6.40952e-11	-0.419055	6.16732e-23	0.540179	1.13822e-39
ELFN2	green	-0.33396	1.19764e-14	0.449935	1.37462e-26	-0.468579	5.56434e-29	-0.278114	1.93306e-10	-0.478629	2.47314e-30	0.654397	3.56584e-63
RIPPLY2	green	-0.35512	1.74358e-16	0.594827	9.63271e-50	-0.538609	2.08376e-39	-0.245442	2.22928e-08	-0.568716	1.07468e-44	0.729617	3.22717e-85
GRIA4	green	-0.406104	1.63332e-21	0.486867	1.78191e-31	-0.42349	1.9431e-23	-0.269908	6.77208e-10	-0.49225	3.07286e-32	0.682824	1.01078e-70
PID1	green	-0.413339	2.66524e-22	0.53381	1.29821e-38	-0.462459	3.52455e-28	-0.25591	5.22529e-09	-0.511868	3.87195e-35	0.760247	1.79529e-96
AL049749.1	green	-0.377234	1.47457e-18	0.538358	2.29528e-39	-0.484997	3.25756e-31	-0.247464	1.69289e-08	-0.483354	5.51925e-31	0.802584	3.69305e-115
PRR36	green	-0.275964	2.69542e-10	0.609349	9.34934e-53	-0.604583	9.4786e-52	-0.124338	0.00509632	-0.556148	2.01507e-42	0.769269	4.07778e-100
MAST1	green	-0.25957	3.09788e-09	0.643156	2.07298e-60	-0.667895	1.18212e-66	-0.107108	0.015939	-0.585928	5.6953e-48	0.758134	1.21351e-95
BMP2	green	-0.548262	4.8054e-41	0.423524	1.92591e-23	-0.371716	5.02286e-18	-0.286889	4.82679e-11	-0.446763	3.39465e-26	0.745367	8.38689e-91
CHGB	green	-0.328096	3.65551e-14	0.61876	8.5822e-55	-0.602109	3.10611e-51	-0.263527	1.74444e-09	-0.553103	6.92597e-42	0.849146	7.83543e-142
LRRTM4	green	-0.383944	3.21788e-19	0.574759	8.00348e-46	-0.527938	1.16969e-37	-0.308378	1.31025e-12	-0.517569	5.1201e-36	0.798946	2.22201e-113
AC053503.1	green	-0.412044	3.69919e-22	0.404414	2.47869e-21	-0.364732	2.2921e-17	-0.206712	2.744e-06	-0.412791	3.0628e-22	0.718042	2.33662e-81
INA	green	-0.304289	2.66369e-12	0.653249	6.91651e-63	-0.611141	3.87423e-53	-0.209288	2.04552e-06	-0.551337	1.40927e-41	0.695331	2.53667e-74
CRTAC1	green	-0.375023	2.41652e-18	0.395158	2.33366e-20	-0.459067	9.65257e-28	-0.258956	3.38398e-09	-0.456821	1.86895e-27	0.707675	4.61445e-78
ASIC1	green	-0.367166	1.35623e-17	0.44778	2.54341e-26	-0.428721	4.86577e-24	-0.231737	1.35068e-07	-0.447629	2.65459e-26	0.807723	9.76377e-118
FAM110B	green	-0.450306	1.23595e-26	0.525805	2.57264e-37	-0.391315	5.80124e-20	-0.168119	0.000145002	-0.460377	6.54969e-28	0.710264	7.15906e-79
KCNJ11	green	-0.287066	4.69095e-11	0.364131	2.60737e-17	-0.425548	1.12999e-23	-0.295778	1.12601e-11	-0.426501	8.78237e-24	0.649569	5.67501e-62
AL118505.1	green	-0.452144	7.28371e-27	0.381513	5.60861e-19	-0.333969	1.19557e-14	-0.243538	2.88218e-08	-0.418782	6.6179e-23	0.600094	8.10504e-51
GDAP1L1	green	-0.357103	1.15372e-16	0.538666	2.03868e-39	-0.391672	5.33314e-20	-0.160622	0.000285895	-0.429311	4.15563e-24	0.676063	7.52723e-69
FAM133A	green	-0.503179	7.85935e-34	0.412959	2.93544e-22	-0.380024	7.86374e-19	-0.416107	1.31684e-22	-0.478867	2.29405e-30	0.650904	2.65325e-62
CELSR3	green	-0.294942	1.29392e-11	0.625297	3.00148e-56	-0.558942	6.41668e-43	-0.0461671	0.299974	-0.499999	2.31489e-33	0.857515	1.3723e-147
SEZ6L	green	-0.271199	5.57551e-10	0.553792	5.2448e-42	-0.535762	6.19089e-39	-0.122148	0.00593842	-0.489437	7.72993e-32	0.804986	2.35678e-116
SOX8	green	-0.449024	1.78418e-26	0.461343	4.91578e-28	-0.390298	7.36719e-20	-0.210734	1.73194e-06	-0.45819	1.24989e-27	0.732936	2.31755e-86
TNR	green	-0.311155	8.04029e-13	0.437469	4.54649e-25	-0.406926	1.33207e-21	-0.242185	3.45447e-08	-0.43497	9.01346e-25	0.694287	5.14956e-74
ACTL6B	green	-0.283487	8.3135e-11	0.648061	1.33296e-61	-0.596653	4.10582e-50	-0.190706	1.56797e-05	-0.546849	8.40925e-41	0.766257	7.00243e-99
MIR9-3HG	green	-0.414855	1.8128e-22	0.315769	3.53266e-13	-0.342589	2.21862e-15	-0.218912	6.60747e-07	-0.413697	2.43409e-22	0.577459	2.46458e-46
SLIT1	green	-0.31529	3.84991e-13	0.479986	1.61135e-30	-0.482654	6.90119e-31	-0.175283	7.37446e-05	-0.472002	1.94946e-29	0.701563	3.46914e-76
NSG2	green	-0.350891	4.16638e-16	0.621613	2.00561e-55	-0.57597	4.72581e-46	-0.284592	6.97295e-11	-0.556935	1.46135e-42	0.775488	1.00232e-102
GALNT13	green	-0.539155	1.68958e-39	0.406223	1.58562e-21	-0.328003	3.71999e-14	-0.36493	2.19649e-17	-0.455384	2.84446e-27	0.632662	6.23091e-58
XKR7	green	-0.321646	1.21352e-13	0.612233	2.25812e-53	-0.537742	2.90638e-39	-0.121626	0.00615683	-0.475949	5.72994e-30	0.852257	6.24966e-144
KCNK3	green	-0.347263	8.70714e-16	0.579649	9.40021e-47	-0.518906	3.16861e-36	-0.159145	0.000325699	-0.482896	6.38829e-31	0.808486	3.98501e-118
RGR	green	-0.291057	2.45483e-11	0.408731	8.49897e-22	-0.36805	1.11947e-17	-0.209646	1.9632e-06	-0.37694	1.57497e-18	0.650695	2.99047e-62
SMOC1	green	-0.414163	2.1623e-22	0.397888	1.21336e-20	-0.366874	1.4446e-17	-0.2448	2.43124e-08	-0.450162	1.28821e-26	0.624102	5.57382e-56
ATCAY	green	-0.331466	1.93063e-14	0.639836	1.29092e-59	-0.574783	7.92267e-46	-0.163155	0.000228058	-0.538813	1.92667e-39	0.857859	7.82319e-148
SMIM18	green	-0.355687	1.54995e-16	0.625173	3.20059e-56	-0.487412	1.49346e-31	-0.109659	0.0135846	-0.484492	3.83136e-31	0.853427	9.87302e-145
AC074286.1	green	-0.505142	4.01117e-34	0.4746	8.72238e-30	-0.419165	5.99547e-23	-0.228682	1.98827e-07	-0.451575	8.58194e-27	0.732118	4.45294e-86
GRIK2	green	-0.249481	1.28352e-08	0.488308	1.11657e-31	-0.442811	1.03324e-25	-0.116237	0.00886796	-0.41987	4.99399e-23	0.777748	1.07538e-103
HMGA1P7	green	-0.261522	2.33646e-09	0.415525	1.52783e-22	-0.397364	1.3765e-20	-0.13337	0.00264613	-0.361714	4.36647e-17	0.664702	8.17116e-66
SMPD3	green	-0.281432	1.15037e-10	0.605712	5.49721e-52	-0.596624	4.16135e-50	-0.119318	0.00721054	-0.538009	2.62393e-39	0.788754	1.38887e-108
ATOH8	green	-0.330916	2.14348e-14	0.404387	2.49518e-21	-0.361487	4.5816e-17	-0.216596	8.71409e-07	-0.390577	6.89995e-20	0.724012	2.52588e-83
CCDC92B	green	-0.36516	2.0907e-17	0.528195	1.06354e-37	-0.577678	2.23852e-46	-0.327876	3.81001e-14	-0.577129	2.84758e-46	0.665497	5.06103e-66
IFITM10	green	-0.370163	7.06327e-18	0.423973	1.71156e-23	-0.320165	1.59176e-13	-0.224192	3.47643e-07	-0.389929	8.03299e-20	0.714587	3.04297e-80
ASIC4	green	-0.282567	9.61853e-11	0.381421	5.72677e-19	-0.369732	7.75997e-18	-0.128332	0.00383301	-0.375158	2.34512e-18	0.729393	3.8507e-85
L1CAM	green	-0.195257	9.68995e-06	0.546245	1.06739e-40	-0.535712	6.30952e-39	-0.141322	0.001437	-0.442217	1.21993e-25	0.711436	3.0572e-79
AL590666.2	green	-0.244186	2.64143e-08	0.280697	1.29132e-10	-0.401886	4.60512e-21	-0.0768621	0.0841229	-0.383315	3.71711e-19	0.594325	1.21692e-49
HIP1R	green	-0.254989	5.95192e-09	0.424331	1.55778e-23	-0.458938	1.0026e-27	-0.186726	2.36687e-05	-0.44505	5.50957e-26	0.812413	3.69939e-120
FAM84B	green	-0.334795	1.01971e-14	0.359624	6.79605e-17	-0.307484	1.53146e-12	-0.172411	9.70245e-05	-0.373036	3.75439e-18	0.489016	8.86686e-32
AL354798.1	green	-0.245701	2.15217e-08	0.458025	1.31217e-27	-0.549802	2.60446e-41	-0.250349	1.13849e-08	-0.502748	9.10445e-34	0.686359	1.01256e-71
MIR6071	green	-0.257773	4.00867e-09	0.284403	7.18643e-11	-0.31814	2.30202e-13	-0.192646	1.27887e-05	-0.315663	3.60053e-13	0.582872	2.24608e-47
AP000757.1	green	-0.302662	3.5218e-12	0.314482	4.44975e-13	-0.354777	1.87229e-16	-0.165343	0.00018708	-0.3804	7.22272e-19	0.627467	9.68908e-57
MMD2	green	-0.288283	3.85449e-11	0.432781	1.6336e-24	-0.480512	1.36394e-30	-0.231011	1.48148e-07	-0.448048	2.35656e-26	0.634681	2.11463e-58
2021-03-04	green	-0.256425	4.85703e-09	0.579397	1.05065e-46	-0.532895	1.83347e-38	-0.131554	0.00302875	-0.46482	1.73695e-28	0.798029	6.15835e-113
AL513217.1	green	-0.257837	3.97212e-09	0.314151	4.72156e-13	-0.399033	9.20569e-21	-0.208132	2.33479e-06	-0.376065	1.91547e-18	0.685106	2.29704e-71
AC012213.1	green	-0.31604	3.36443e-13	0.499641	2.61276e-33	-0.511673	4.14599e-35	-0.136201	0.00213697	-0.437034	5.12481e-25	0.844122	1.53051e-138
WNT7B	green	-0.192425	1.30903e-05	0.401959	4.52358e-21	-0.362797	3.46731e-17	-0.152592	0.0005728	-0.374604	2.65275e-18	0.564769	5.69687e-44
RCOR2	green	-0.381489	5.63963e-19	0.564541	6.26809e-44	-0.407871	1.05328e-21	0.00267047	0.952217	-0.45959	8.2692e-28	0.662112	3.85108e-65
AC243562.2	green	-0.275238	3.01401e-10	0.421704	3.10016e-23	-0.480073	1.56756e-30	-0.090472	0.0419257	-0.419951	4.8911e-23	0.677819	2.48458e-69
LINC02440	green	-0.301993	3.94785e-12	0.5586	7.38751e-43	-0.403829	2.86191e-21	-0.107142	0.0159056	-0.393212	3.70687e-20	0.727574	1.60186e-84
DGKK	green	-0.244568	2.5086e-08	0.274581	3.33341e-10	-0.328106	3.6484e-14	-0.155224	0.000457818	-0.308791	1.2187e-12	0.490018	6.3926e-32
AC012213.4	green	-0.305175	2.28631e-12	0.488858	9.33676e-32	-0.430745	2.82848e-24	-0.14357	0.00120234	-0.400223	6.9015e-21	0.754319	3.64148e-94
ANGPTL2	green	-0.347551	8.21471e-16	0.392598	4.28636e-20	-0.296093	1.06847e-11	-0.145361	0.00104117	-0.324036	7.80527e-14	0.590719	6.43517e-49
MEGF11	green	-0.238331	5.7551e-08	0.370341	6.79264e-18	-0.368376	1.04287e-17	-0.150607	0.000676701	-0.366398	1.60114e-17	0.685325	1.99217e-71
LHX5	green	-0.253305	7.54324e-09	0.345909	1.14347e-15	-0.319139	1.91951e-13	-0.171632	0.000104436	-0.317311	2.675e-13	0.634468	2.37026e-58
GABRA3	green	-0.316337	3.18936e-13	0.635055	1.72987e-58	-0.583352	1.81252e-47	-0.202801	4.25561e-06	-0.528322	1.01451e-37	0.78765	4.42809e-108
INSM2	green	-0.274358	3.4491e-10	0.466594	1.01674e-28	-0.438361	3.5567e-25	-0.148504	0.000805633	-0.40054	6.39e-21	0.712205	1.74657e-79
MMP24	green	-0.255019	5.9267e-09	0.634514	2.31306e-58	-0.550397	2.05344e-41	-0.0651043	0.143627	-0.485427	2.83718e-31	0.817888	4.5067e-123
AC009041.2	green	-0.323608	8.44976e-14	0.25484	6.07876e-09	-0.299974	5.56505e-12	-0.180055	4.63019e-05	-0.346556	1.00402e-15	0.54766	6.10255e-41
TRIM67	green	-0.252965	7.91126e-09	0.470076	3.52273e-29	-0.441024	1.70124e-25	-0.115279	0.00944867	-0.381846	5.19951e-19	0.72943	3.73951e-85
CBLN1	green	-0.239953	4.64749e-08	0.503062	8.17946e-34	-0.442284	1.19745e-25	-0.0934968	0.0355039	-0.428413	5.28174e-24	0.620246	4.03204e-55
FGFBP3	green	-0.206185	2.91269e-06	0.335834	8.34137e-15	-0.368541	1.0062e-17	-0.0876314	0.0488227	-0.32129	1.29551e-13	0.503518	6.99903e-34
FERMT1	green	-0.395367	2.22058e-20	0.473146	1.36935e-29	-0.320418	1.52004e-13	-0.137828	0.00188657	-0.390621	6.82997e-20	0.598729	1.54644e-50
MYT1	green	-0.236861	6.97583e-08	0.468104	6.42921e-29	-0.420111	4.69224e-23	-0.0358	0.421647	-0.407811	1.06925e-21	0.771068	7.3153e-101
TPTE2P1	green	-0.370148	7.08643e-18	0.518895	3.18057e-36	-0.516048	8.81797e-36	-0.277025	2.28843e-10	-0.516803	6.73493e-36	0.751419	4.63555e-93
SHD	green	-0.405722	1.79499e-21	0.484406	3.93902e-31	-0.35503	1.77662e-16	-0.114593	0.0098847	-0.42241	2.57841e-23	0.685555	1.71345e-71
AMZ1	green	-0.276345	2.54168e-10	0.461691	4.43177e-28	-0.462326	3.6681e-28	-0.230692	1.54259e-07	-0.431648	2.21858e-24	0.789256	8.17753e-109
SCN3A	green	-0.233048	1.14232e-07	0.446127	4.06516e-26	-0.330887	2.15548e-14	-0.0231002	0.604172	-0.339864	3.80006e-15	0.559402	5.31029e-43
LHX5-AS1	green	-0.23621	7.5929e-08	0.320293	1.55494e-13	-0.290529	2.67582e-11	-0.176232	6.72875e-05	-0.29806	7.68634e-12	0.614633	6.84552e-54
HAPLN1	green	-0.287652	4.26815e-11	0.428445	5.2374e-24	-0.379573	8.7081e-19	-0.0901385	0.0426902	-0.380591	6.91599e-19	0.567688	1.66334e-44
MYH7	green	-0.277884	2.00336e-10	0.401931	4.55426e-21	-0.339868	3.79728e-15	-0.142667	0.00129201	-0.314806	4.19876e-13	0.681788	1.9713e-70
RNU6-277P	green	-0.289325	3.25563e-11	0.388635	1.087e-19	-0.366632	1.52205e-17	-0.101193	0.0228167	-0.358742	8.18166e-17	0.57563	5.47923e-46
DUSP9	green	-0.212001	1.49543e-06	0.273506	3.92858e-10	-0.321802	1.17911e-13	-0.158298	0.000350778	-0.315553	3.67235e-13	0.566185	3.14059e-44
LINC02559	green	-0.211369	1.60925e-06	0.398243	1.11396e-20	-0.457747	1.42397e-27	-0.107745	0.0153201	-0.396958	1.51746e-20	0.744968	1.17526e-90
SLC17A8	green	-0.156825	0.000398777	0.27228	4.73415e-10	-0.230969	1.48927e-07	-0.0162128	0.715993	-0.181937	3.84053e-05	0.412208	3.5495e-22
CISTR	green	-0.224329	3.4183e-07	0.394336	2.83853e-20	-0.370789	6.15721e-18	-0.130769	0.00320908	-0.334823	1.0142e-14	0.64806	1.33384e-61
AC126407.1	green	-0.313457	5.34361e-13	0.352402	3.05662e-16	-0.297736	8.11549e-12	-0.0279413	0.530599	-0.324677	6.92934e-14	0.45215	7.27011e-27
AL353597.2	green	-0.263114	1.85303e-09	0.35659	1.28416e-16	-0.362078	4.04166e-17	-0.164651	0.00019923	-0.367483	1.26596e-17	0.651018	2.48642e-62
FHDC1	green	-0.316815	2.92586e-13	0.182069	3.79029e-05	-0.234131	9.93782e-08	-0.217517	7.80842e-07	-0.266949	1.05359e-09	0.435762	7.26038e-25
HSF2BP	green	-0.37492	2.4725e-18	0.414382	2.04519e-22	-0.405149	2.0681e-21	-0.183015	3.44784e-05	-0.407385	1.18869e-21	0.664127	1.15437e-65
SEZ6L2	green	-0.211027	1.67426e-06	0.552915	7.47259e-42	-0.557385	1.21559e-42	-0.165296	0.000187893	-0.472297	1.78007e-29	0.733506	1.46833e-86
ANK1	green	-0.277891	2.00106e-10	0.493209	2.23947e-32	-0.501517	1.38407e-33	-0.173305	8.91197e-05	-0.424714	1.40827e-23	0.720304	4.26248e-82
MYO16	green	-0.225243	3.05316e-07	0.353782	2.30032e-16	-0.318001	2.36045e-13	-0.0914583	0.0397318	-0.297225	8.84126e-12	0.544988	1.74955e-40
GFRA1	green	-0.301516	4.2823e-12	0.423211	2.09026e-23	-0.437159	4.95111e-25	-0.12883	0.00369731	-0.390399	7.1937e-20	0.743877	2.94666e-90
KLRC3	green	-0.361711	4.36901e-17	0.376508	1.73489e-18	-0.253128	7.73185e-09	-0.0621581	0.162683	-0.289987	2.92326e-11	0.485721	2.58052e-31
GLP1R	green	-0.26363	1.71844e-09	0.165872	0.000178273	-0.208071	2.35123e-06	-0.189446	1.788e-05	-0.231192	1.44771e-07	0.320537	1.48723e-13
ZFR2	green	-0.178094	5.61416e-05	0.364889	2.21587e-17	-0.428287	5.46292e-24	-0.176889	6.31347e-05	-0.364556	2.38029e-17	0.590791	6.22615e-49
GDNF-AS1	green	-0.379904	8.08068e-19	0.395908	1.95101e-20	-0.416253	1.26851e-22	-0.104974	0.0181753	-0.412207	3.55041e-22	0.721269	2.0527e-82
BTBD17	green	-0.284034	7.62171e-11	0.264842	1.43833e-09	-0.255111	5.85052e-09	-0.205067	3.30354e-06	-0.308958	1.18355e-12	0.495232	1.14503e-32
HSF4	green	-0.208999	2.11453e-06	0.174517	7.93774e-05	-0.361643	4.43248e-17	-0.146951	0.000915032	-0.313372	5.42498e-13	0.514087	1.76981e-35
AL353597.1	green	-0.297379	8.61687e-12	0.380338	7.32367e-19	-0.405596	1.85193e-21	-0.162424	0.000243501	-0.393905	3.14468e-20	0.692418	1.81725e-73
SHISAL2B	green	-0.159719	0.000309668	0.192716	1.26944e-05	-0.203503	3.93594e-06	-0.117429	0.00819035	-0.199533	6.10154e-06	0.377171	1.49557e-18
AC009227.1	green	-0.552003	1.07849e-41	0.402947	3.55311e-21	-0.357338	1.09834e-16	-0.341603	2.6972e-15	-0.469579	4.10093e-29	0.645355	6.09438e-61
SCRT2	green	-0.17262	9.51177e-05	0.52061	1.71311e-36	-0.458018	1.31498e-27	0.0231898	0.60277	-0.397704	1.26841e-20	0.689344	1.41487e-72
AL359091.1	green	-0.234858	9.04824e-08	0.1577	0.000369569	-0.259694	3.04337e-09	-0.232264	1.26279e-07	-0.293518	1.63825e-11	0.415871	1.39861e-22
AC092681.1	green	-0.291494	2.28534e-11	0.414949	1.77022e-22	-0.379152	9.57694e-19	-0.19944	6.16363e-06	-0.375616	2.11777e-18	0.591593	4.3067e-49
MIR7158	green	-0.176721	6.41742e-05	0.310451	9.10387e-13	-0.365755	1.83912e-17	-0.15826	0.000351941	-0.336101	7.91972e-15	0.556276	1.91261e-42
AC007490.1	green	-0.28573	5.81334e-11	0.484977	3.27884e-31	-0.366597	1.53368e-17	0.0311318	0.484721	-0.368169	1.09095e-17	0.536733	4.27576e-39
AC018410.1	green	-0.284808	6.73699e-11	0.221103	5.07121e-07	-0.363029	3.30023e-17	-0.223715	3.68629e-07	-0.334311	1.1194e-14	0.578205	1.77632e-46
AC012558.1	green	-0.271036	5.71471e-10	0.389922	8.04501e-20	-0.390375	7.23524e-20	-0.150543	0.000680337	-0.391936	5.01108e-20	0.636919	6.32274e-59
SRRM3	green	-0.190556	1.59275e-05	0.397088	1.47086e-20	-0.393033	3.86702e-20	-0.131664	0.00300418	-0.337218	6.37621e-15	0.657451	6.03468e-64
LINC02283	green	-0.261041	2.50514e-09	0.439254	2.77983e-25	-0.301703	4.14853e-12	0.0227706	0.609343	-0.339235	4.29977e-15	0.509827	7.91476e-35
AC124798.1	green	-0.178774	5.25232e-05	0.398075	1.15992e-20	-0.4006	6.29815e-21	-0.15313	0.000547321	-0.379249	9.36974e-19	0.535071	8.04867e-39
AL022337.1	green	-0.200471	5.50556e-06	0.390968	6.29524e-20	-0.425221	1.23199e-23	-0.0839877	0.0590365	-0.371934	4.78785e-18	0.713055	9.37728e-80
AC005740.1	green	-0.204053	3.70145e-06	0.350194	4.80422e-16	-0.385628	2.18385e-19	-0.103791	0.0195298	-0.318563	2.13166e-13	0.640068	1.1374e-59
VWC2L	green	-0.202209	4.54479e-06	0.337522	6.00866e-15	-0.325672	5.75711e-14	-0.160271	0.000294933	-0.303598	2.99935e-12	0.510918	5.4026e-35
CA10	green	-0.208486	2.24241e-06	0.452526	6.52207e-27	-0.421993	2.87492e-23	-0.176622	6.47957e-05	-0.386326	1.85869e-19	0.643507	1.70631e-60
TNNT1	green	-0.202277	4.51076e-06	0.492986	2.4105e-32	-0.392734	4.1501e-20	-0.0911563	0.040393	-0.367499	1.26183e-17	0.58533	7.46057e-48
AC025211.1	green	-0.308651	1.24896e-12	0.490013	6.40346e-32	-0.340692	3.2283e-15	-0.0631786	0.155878	-0.353646	2.36577e-16	0.654241	3.90372e-63
BRD9P2	green	-0.29218	2.04189e-11	0.367124	1.36862e-17	-0.455228	2.97691e-27	-0.205085	3.29693e-06	-0.409894	6.35318e-22	0.619951	4.68655e-55
MIR1250	green	-0.25595	5.19583e-09	0.210587	1.76154e-06	-0.354342	2.04858e-16	-0.163922	0.000212819	-0.322056	1.12538e-13	0.535364	7.20231e-39
CA15P1	green	-0.28556	5.9742e-11	0.336713	7.03283e-15	-0.315459	3.73508e-13	-0.147475	0.000876669	-0.356125	1.41471e-16	0.612696	1.7958e-53
ADGRA1-AS1	green	-0.298759	6.83267e-12	0.299352	6.1818e-12	-0.340581	3.30005e-15	-0.216722	8.58456e-07	-0.372831	3.92894e-18	0.463322	2.72277e-28
AL031658.2	green	-0.25597	5.18095e-09	0.521803	1.11161e-36	-0.388024	1.25335e-19	-0.0459332	0.302433	-0.373685	3.25236e-18	0.672545	6.779e-68
AC140912.1	green	-0.306563	1.79752e-12	0.418365	7.3716e-23	-0.424865	1.35319e-23	-0.237646	6.29545e-08	-0.406984	1.31331e-21	0.670203	2.87858e-67
KLRC4	green	-0.274472	3.38926e-10	0.19496	1.00025e-05	-0.179791	4.75215e-05	-0.0424096	0.341072	-0.213247	1.29325e-06	0.335268	9.30539e-15
DRAIC	green	-0.327405	4.16235e-14	0.402651	3.81987e-21	-0.384271	2.98481e-19	-0.172349	9.75893e-05	-0.391239	5.90519e-20	0.665412	5.32697e-66
DLL3	green	-0.35761	1.03751e-16	0.248464	1.47634e-08	-0.180502	4.42981e-05	-0.169792	0.000124123	-0.280835	1.26366e-10	0.422968	2.22777e-23
CLEC4F	green	-0.226129	2.73565e-07	0.208811	2.16055e-06	-0.308645	1.25035e-12	-0.178285	5.51046e-05	-0.289942	2.94483e-11	0.555615	2.5039e-42
AC022239.1	green	-0.153264	0.000541138	0.232718	1.1916e-07	-0.263798	1.67664e-09	-0.106123	0.0169392	-0.229052	1.89794e-07	0.525068	3.37324e-37
VIPR2	green	-0.155321	0.000454016	0.283365	8.47571e-11	-0.216056	9.2908e-07	-0.0684747	0.123976	-0.258974	3.37536e-09	0.369369	8.40008e-18
KLRC2	green	-0.296015	1.08246e-11	0.327722	3.92184e-14	-0.175573	7.17118e-05	-0.054993	0.216863	-0.224125	3.50489e-07	0.400401	6.60906e-21
AC006058.1	green	-0.0276	0.535633	0.18728	2.23596e-05	-0.224942	3.1693e-07	-0.0831383	0.0616562	-0.210945	1.69015e-06	0.35762	1.03536e-16
AC093503.3	green	-0.308879	1.20015e-12	0.226663	2.55987e-07	-0.365707	1.85834e-17	-0.1117	0.0119272	-0.355187	1.71949e-16	0.514551	1.50139e-35
AC069228.1	green	-0.389836	8.21006e-20	0.442573	1.10436e-25	-0.380027	7.85865e-19	-0.207993	2.37221e-06	-0.389841	8.19906e-20	0.6786	1.51416e-69
RN7SL417P	green	-0.25629	4.95108e-09	0.37687	1.59994e-18	-0.410478	5.48766e-22	-0.0694426	0.118738	-0.364018	2.67093e-17	0.578515	1.55e-46
C20orf204	green	-0.230933	1.49613e-07	0.297568	8.34728e-12	-0.402048	4.42653e-21	-0.0691897	0.12009	-0.341562	2.71917e-15	0.697094	7.61671e-75
GPR17	green	-0.0170852	0.701424	0.246292	1.9862e-08	-0.202999	4.16303e-06	-0.0627979	0.158392	-0.19083	1.54774e-05	0.40047	6.50055e-21
AC009041.1	green	-0.264073	1.61054e-09	0.315952	3.41816e-13	-0.287573	4.32308e-11	-0.099649	0.0249881	-0.31719	2.7339e-13	0.457646	1.46678e-27
RUNDC3A-AS1	green	-0.319851	1.6858e-13	0.531167	3.51119e-38	-0.609035	1.09035e-52	-0.281421	1.1525e-10	-0.569715	7.02316e-45	0.837032	4.31359e-134
AC015936.1	green	-0.193898	1.12001e-05	0.21986	5.89484e-07	-0.228578	2.01463e-07	-0.0640687	0.150121	-0.217646	7.68936e-07	0.466912	9.23417e-29
AL122019.1	green	-0.125218	0.00478971	0.27906	1.66821e-10	-0.166145	0.000173888	-0.0604525	0.174552	-0.182963	3.46592e-05	0.384491	2.83806e-19
BLACAT1	green	-0.269228	7.49996e-10	0.469546	4.14248e-29	-0.477331	3.71868e-30	-0.102406	0.0212262	-0.432222	1.90005e-24	0.731968	5.01527e-86
NMUR2	green	-0.153749	0.000519276	0.074051	0.0961323	-0.074524	0.0940207	-0.129891	0.00342241	-0.133647	0.0025918	0.182099	3.77913e-05
SCGN	green	-0.0371836	0.403918	0.0852259	0.0553835	-0.0960047	0.030833	-0.04309	0.333376	-0.0841052	0.0586816	0.187263	2.24005e-05
ANKRD55	green	-0.077576	0.0812741	0.327758	3.89531e-14	-0.322177	1.10047e-13	-0.104741	0.018436	-0.277369	2.16971e-10	0.54033	1.07383e-39
LINC00689	green	-0.0692933	0.119535	0.201315	5.01674e-06	-0.103897	0.0194053	-0.0120765	0.786398	-0.134824	0.00237217	0.183581	3.25702e-05
PCDHGA10	green	-0.182658	3.57345e-05	0.114863	0.00971075	-0.118046	0.00785775	-0.108337	0.0147637	-0.154692	0.000479134	0.226349	2.66175e-07
AC104051.2	green	-0.0180752	0.685023	0.241965	3.55744e-08	-0.16606	0.00017524	-0.00863768	0.846315	-0.156051	0.000426343	0.334007	1.18672e-14
PDPN	turquoise	0.607559	2.24257e-52	-0.456213	2.23261e-27	0.425419	1.16945e-23	0.472678	1.58239e-29	0.603914	1.30836e-51	-0.471226	2.47489e-29
CLIC1	turquoise	0.535345	7.25401e-39	-0.583414	1.76287e-47	0.686151	1.16085e-71	0.437833	4.11405e-25	0.823098	6.12672e-126	-0.528052	1.12141e-37
CHI3L1	turquoise	0.317551	2.56137e-13	-0.311543	7.508e-13	0.290655	2.62136e-11	0.232056	1.29686e-07	0.403989	2.75166e-21	-0.294286	1.44277e-11
TNFRSF12A	turquoise	0.38022	7.52228e-19	-0.419914	4.93735e-23	0.43382	1.23243e-24	0.39125	5.89016e-20	0.582656	2.47407e-47	-0.3873	1.48306e-19
S100A11	turquoise	0.407068	1.28613e-21	-0.610427	5.50808e-53	0.774466	2.72622e-102	0.326757	4.69982e-14	0.907506	5.38125e-192	-0.535394	7.11911e-39
SERPING1	turquoise	0.453297	5.21847e-27	-0.557025	1.40843e-42	0.611391	3.42402e-53	0.274436	3.40818e-10	0.758952	5.80336e-96	-0.439745	2.42667e-25
C1R	turquoise	0.245993	2.06857e-08	-0.529452	6.66423e-38	0.574486	9.01197e-46	0.174376	8.04587e-05	0.679171	1.05267e-69	-0.383103	3.90148e-19
NNMT	turquoise	0.228944	1.92397e-07	-0.367659	1.21866e-17	0.333417	1.32917e-14	0.208048	2.35729e-06	0.44714	3.05017e-26	-0.261919	2.20558e-09
PLEKHA4	turquoise	0.427344	7.02163e-24	-0.435837	7.11397e-25	0.503774	6.41166e-34	0.429154	4.33323e-24	0.637268	5.23395e-59	-0.470379	3.21017e-29
PYGL	turquoise	0.496837	6.70298e-33	-0.553136	6.83631e-42	0.620569	3.41981e-55	0.388703	1.06991e-19	0.763141	1.26767e-97	-0.503693	6.59379e-34
S100A4	turquoise	0.330247	2.4342e-14	-0.488968	9.00825e-32	0.593012	2.23722e-49	0.271442	5.37434e-10	0.708445	2.65688e-78	-0.397207	1.42913e-20
GBP1	turquoise	0.282525	9.68127e-11	-0.367365	1.299e-17	0.464518	1.90184e-28	0.240171	4.51569e-08	0.584191	1.24459e-47	-0.334733	1.03195e-14
SERPINA1	turquoise	0.258315	3.70949e-09	-0.478759	2.37402e-30	0.752042	2.69312e-93	0.224645	3.28736e-07	0.86098	4.42348e-150	-0.455823	2.50258e-27
POSTN	turquoise	0.176996	6.24861e-05	-0.256327	4.92491e-09	0.254474	6.40002e-09	0.161201	0.000271573	0.37099	5.89199e-18	-0.175387	7.30063e-05
METTL7B	turquoise	0.420443	4.30492e-23	-0.361714	4.3665e-17	0.303696	2.94942e-12	0.294389	1.41821e-11	0.442769	1.04571e-25	-0.352377	3.07233e-16
PLP2	turquoise	0.497198	5.94001e-33	-0.518996	3.06765e-36	0.489663	7.17888e-32	0.380778	6.62779e-19	0.636753	6.91615e-59	-0.474754	8.31674e-30
MRC2	turquoise	0.556155	2.00922e-42	-0.557561	1.13107e-42	0.527092	1.59993e-37	0.45127	9.37071e-27	0.658779	2.76968e-64	-0.517099	6.05811e-36
FAM20C	turquoise	0.433478	1.35226e-24	-0.436448	6.01813e-25	0.442501	1.12689e-25	0.386838	1.6507e-19	0.609319	9.48787e-53	-0.354865	1.83855e-16
HLA-DRB1	turquoise	0.222875	4.08647e-07	-0.473671	1.16384e-29	0.72006	5.12584e-82	0.170621	0.000114862	0.821588	4.24363e-125	-0.415592	1.50216e-22
TMSB4X	turquoise	0.500438	1.99551e-33	-0.568422	1.21805e-44	0.705606	2.0161e-77	0.390616	6.83728e-20	0.800469	4.03874e-114	-0.61588	3.66682e-54
APOBEC3C	turquoise	0.405466	1.91231e-21	-0.520787	1.60727e-36	0.67383	3.04845e-68	0.272971	4.26177e-10	0.786904	9.65403e-108	-0.462401	3.5867e-28
RBP1	turquoise	0.578241	1.74823e-46	-0.338601	4.86788e-15	0.328416	3.44119e-14	0.37624	1.84206e-18	0.457402	1.5761e-27	-0.336671	7.09113e-15
KIAA0040	turquoise	0.473409	1.26207e-29	-0.318809	2.03827e-13	0.369404	8.33618e-18	0.375479	2.18326e-18	0.479602	1.8194e-30	-0.349748	5.26121e-16
CAPG	turquoise	0.424648	1.43286e-23	-0.494398	1.51078e-32	0.644865	8.01481e-61	0.260202	2.82825e-09	0.754508	3.08247e-94	-0.507035	2.08805e-34
SOD2	turquoise	0.298624	6.9899e-12	-0.448465	2.09241e-26	0.464869	1.71122e-28	0.200476	5.50232e-06	0.582209	3.01984e-47	-0.36836	1.04652e-17
HLA-DRA	turquoise	0.215108	1.03923e-06	-0.496578	7.31047e-33	0.738893	1.85431e-88	0.163452	0.000222027	0.842023	3.34853e-137	-0.426753	8.21409e-24
HLA-DPB1	turquoise	0.242949	3.1188e-08	-0.474876	8.0066e-30	0.717858	2.68022e-81	0.164344	0.000204845	0.820775	1.19323e-124	-0.416228	1.2767e-22
TUBB6	turquoise	0.350832	4.21685e-16	-0.429001	4.51471e-24	0.410586	5.3404e-22	0.415432	1.56484e-22	0.537387	3.32954e-39	-0.407862	1.05559e-21
S100A6	turquoise	0.365921	1.77481e-17	-0.529695	6.08698e-38	0.571686	3.019e-45	0.243881	2.75207e-08	0.672968	5.21401e-68	-0.495654	9.94941e-33
RARRES2	turquoise	0.37158	5.17595e-18	-0.254955	5.9811e-09	0.261041	2.50542e-09	0.135632	0.00223138	0.356901	1.2034e-16	-0.275481	2.90344e-10
TGFB2	turquoise	0.37847	1.11708e-18	-0.380159	7.62669e-19	0.362878	3.40792e-17	0.270855	5.87297e-10	0.452112	7.35133e-27	-0.418386	7.33162e-23
RAB32	turquoise	0.440637	1.8945e-25	-0.610173	6.24092e-53	0.767555	2.06839e-99	0.332659	1.53723e-14	0.857077	2.8073e-147	-0.597795	2.40119e-50
TYMP	turquoise	0.236704	7.12022e-08	-0.390399	7.19521e-20	0.643039	2.21189e-60	0.214266	1.14758e-06	0.765198	1.88403e-98	-0.341764	2.61277e-15
GNG5	turquoise	0.484985	3.27014e-31	-0.488637	1.00319e-31	0.582644	2.4873e-47	0.498715	3.56983e-33	0.685385	1.91527e-71	-0.676735	4.93215e-69
FCGR3A	turquoise	0.187469	2.19315e-05	-0.48687	1.78031e-31	0.735177	3.82853e-87	0.19056	1.592e-05	0.816229	3.5263e-122	-0.418966	6.31129e-23
HLA-DQA1	turquoise	0.170759	0.000113376	-0.379933	8.02722e-19	0.601997	3.2775e-51	0.13388	0.00254696	0.721086	2.35766e-82	-0.335323	9.20756e-15
SFRP4	turquoise	0.386933	1.61492e-19	-0.3959	1.95507e-20	0.332775	1.5035e-14	0.254052	6.79244e-09	0.418853	6.49912e-23	-0.352287	3.12995e-16
AGAP2-AS1	turquoise	0.319823	1.6946e-13	-0.132494	0.00282476	0.0875606	0.0490062	0.238213	5.84504e-08	0.170468	0.000116518	-0.187402	2.20814e-05
CD74	turquoise	0.255399	5.61721e-09	-0.526203	2.22188e-37	0.781477	2.55253e-105	0.186625	2.39144e-05	0.87379	6.45276e-160	-0.474372	9.36272e-30
CHI3L2	turquoise	0.293078	1.76159e-11	-0.458453	1.15691e-27	0.426718	8.29229e-24	0.192506	1.29787e-05	0.521551	1.21827e-36	-0.344061	1.65525e-15
MMP14	turquoise	0.44749	2.76221e-26	-0.539853	1.2911e-39	0.539175	1.67644e-39	0.36638	1.60725e-17	0.679751	7.27645e-70	-0.484431	3.90705e-31
ABCC3	turquoise	0.325589	5.84716e-14	-0.466753	9.6885e-29	0.416704	1.12991e-22	0.230657	1.54946e-07	0.560417	3.49157e-43	-0.329833	2.63292e-14
PDLIM4	turquoise	0.489487	7.60436e-32	-0.333413	1.33035e-14	0.285543	5.99011e-11	0.322979	9.49142e-14	0.42564	1.10294e-23	-0.370349	6.78085e-18
HLA-DMA	turquoise	0.225242	3.0536e-07	-0.549261	3.23069e-41	0.811559	1.03304e-119	0.165102	0.000191242	0.891069	4.92479e-175	-0.477155	3.92949e-30
NAPSB	turquoise	0.308193	1.35332e-12	-0.427726	6.34357e-24	0.669065	5.78789e-67	0.243167	3.02933e-08	0.766505	5.55158e-99	-0.420911	3.81165e-23
HLA-DOA	turquoise	0.178876	5.1999e-05	-0.451065	9.93863e-27	0.665741	4.36802e-66	0.128	0.00392622	0.770842	9.08149e-101	-0.377685	1.33282e-18
EMILIN1	turquoise	0.448473	2.0878e-26	-0.516988	6.30434e-36	0.477394	3.64575e-30	0.359941	6.35585e-17	0.614546	7.15063e-54	-0.410387	5.6141e-22
C1RL	turquoise	0.385151	2.43798e-19	-0.587185	3.22628e-48	0.603226	1.82046e-51	0.246722	1.87338e-08	0.739896	8.11997e-89	-0.464991	1.64954e-28
HLA-DPA1	turquoise	0.187529	2.17958e-05	-0.452779	6.06194e-27	0.682906	9.58476e-71	0.14805	0.000836307	0.781981	1.53088e-105	-0.380742	6.68258e-19
VIM	turquoise	0.332668	1.53434e-14	-0.58392	1.40529e-47	0.632237	7.81511e-58	0.330347	2.38847e-14	0.740391	5.39329e-89	-0.563095	1.14797e-43
CTSZ	turquoise	0.247339	1.72219e-08	-0.567359	1.91195e-44	0.770445	1.329e-100	0.153954	0.000510309	0.850863	5.52108e-143	-0.480335	1.44285e-30
C1S	turquoise	0.19745	7.65291e-06	-0.498485	3.85651e-33	0.527218	1.52743e-37	0.105569	0.017526	0.609889	7.17641e-53	-0.325299	6.17152e-14
IQGAP1	turquoise	0.473111	1.38399e-29	-0.597439	2.83938e-50	0.599935	8.74349e-51	0.41764	8.88438e-23	0.706557	1.02514e-77	-0.620374	3.77788e-55
ALOX5AP	turquoise	0.359406	7.11572e-17	-0.591858	3.81028e-49	0.809531	1.15863e-118	0.268527	8.32859e-10	0.879306	1.73064e-164	-0.571433	3.36571e-45
DIRAS3	turquoise	0.476618	4.64873e-30	-0.423298	2.04325e-23	0.40535	1.96792e-21	0.321577	1.22895e-13	0.541388	7.12911e-40	-0.444919	5.71765e-26
FAM114A1	turquoise	0.537554	3.12307e-39	-0.626122	1.95474e-56	0.603238	1.80974e-51	0.398388	1.07572e-20	0.731462	7.49875e-86	-0.543613	2.99778e-40
SRPX2	turquoise	0.267379	9.88352e-10	-0.450149	1.29277e-26	0.429336	4.12794e-24	0.213283	1.28776e-06	0.548095	5.13558e-41	-0.305988	1.98623e-12
RDH10	turquoise	0.168888	0.000135025	-0.336303	7.61626e-15	0.378154	1.19947e-18	0.147995	0.000840076	0.476266	5.18965e-30	-0.239763	4.7655e-08
STK40	turquoise	0.401406	5.17658e-21	-0.441039	1.69419e-25	0.535076	8.03514e-39	0.459111	9.52689e-28	0.650879	2.69143e-62	-0.53732	3.41673e-39
TNFRSF1A	turquoise	0.369369	8.39986e-18	-0.626248	1.8308e-56	0.654883	2.6924e-63	0.241379	3.84646e-08	0.721735	1.44056e-82	-0.539512	1.47221e-39
DPY19L1	turquoise	0.435503	7.79255e-25	-0.362902	3.39037e-17	0.376444	1.76008e-18	0.401799	4.70372e-21	0.497315	5.71275e-33	-0.395666	2.06717e-20
CFI	turquoise	0.250203	1.16171e-08	-0.533922	1.24418e-38	0.568846	1.01706e-44	0.196623	8.36789e-06	0.68866	2.22566e-72	-0.363356	3.0774e-17
MSR1	turquoise	0.285416	6.11342e-11	-0.537007	3.84983e-39	0.744174	2.29607e-90	0.2694	7.30909e-10	0.840374	3.66756e-136	-0.425211	1.23541e-23
ACTN1	turquoise	0.3524	3.05773e-16	-0.487921	1.26615e-31	0.465002	1.64447e-28	0.295239	1.23161e-11	0.593625	1.68384e-49	-0.395737	2.03275e-20
SMIM3	turquoise	0.400245	6.86424e-21	-0.447176	3.01914e-26	0.45932	8.95734e-28	0.337098	6.52636e-15	0.591911	3.71998e-49	-0.395884	1.96223e-20
HLA-DRB5	turquoise	0.176818	6.35708e-05	-0.451905	7.80346e-27	0.665672	4.552e-66	0.146502	0.000949163	0.754552	2.96484e-94	-0.391901	5.05276e-20
HLA-DRB6	turquoise	0.159305	0.000321138	-0.387932	1.28048e-19	0.595903	5.83065e-50	0.113325	0.010738	0.722326	9.18276e-83	-0.318207	2.27405e-13
TRIP6	turquoise	0.540975	8.36572e-40	-0.57642	3.88274e-46	0.478178	2.8504e-30	0.268636	8.19475e-10	0.590106	8.52211e-49	-0.54851	4.35563e-41
HLA-DMB	turquoise	0.210579	1.76318e-06	-0.537528	3.15422e-39	0.81582	5.83103e-122	0.170196	0.000119526	0.887388	1.31397e-171	-0.469047	4.82437e-29
LSP1	turquoise	0.430166	3.30514e-24	-0.448926	1.83437e-26	0.55392	4.97923e-42	0.331019	2.10189e-14	0.70044	7.5786e-76	-0.412178	3.57586e-22
GNG12	turquoise	0.560474	3.41122e-43	-0.490873	4.83197e-32	0.508481	1.26455e-34	0.510472	6.31626e-35	0.627967	7.45625e-57	-0.62073	3.1506e-55
SPOCD1	turquoise	0.170985	0.000110999	-0.354169	2.12333e-16	0.379837	8.20443e-19	0.166332	0.000170932	0.495048	1.21721e-32	-0.272059	4.89481e-10
SERPINB1	turquoise	0.358097	9.36893e-17	-0.620853	2.95889e-55	0.79432	3.6058e-111	0.241806	3.63366e-08	0.865529	1.85915e-153	-0.585869	5.85054e-48
FAM129A	turquoise	0.342509	2.25402e-15	-0.547675	6.06425e-41	0.631366	1.24128e-57	0.316047	3.36018e-13	0.742091	1.31418e-89	-0.445259	5.19393e-26
FCGR2A	turquoise	0.230619	1.557e-07	-0.604011	1.2482e-51	0.838604	4.63904e-135	0.197106	7.94315e-06	0.888047	3.26477e-172	-0.497582	5.22363e-33
APOL4	turquoise	0.490331	5.77021e-32	-0.271332	5.46413e-10	0.386687	1.70969e-19	0.445315	5.11284e-26	0.478725	2.39933e-30	-0.373508	3.38232e-18
ECE1	turquoise	0.502081	1.14278e-33	-0.56192	1.87252e-43	0.486142	2.2529e-31	0.389488	8.9069e-20	0.58862	1.6803e-48	-0.523796	5.37729e-37
SLC43A3	turquoise	0.612928	1.60023e-53	-0.334991	9.81708e-15	0.432457	1.78299e-24	0.549956	2.44885e-41	0.581444	4.24379e-47	-0.370568	6.46364e-18
ADA2	turquoise	0.37535	2.24695e-18	-0.553764	5.30308e-42	0.744689	1.4872e-90	0.212944	1.33975e-06	0.838029	1.05164e-134	-0.532345	2.25556e-38
CD151	turquoise	0.515467	1.08434e-35	-0.425613	1.11078e-23	0.424667	1.42585e-23	0.431181	2.51571e-24	0.572112	2.5139e-45	-0.341868	2.55935e-15
ANXA5	turquoise	0.519926	2.1942e-36	-0.458535	1.12913e-27	0.419271	5.83334e-23	0.319136	1.92075e-13	0.522379	9.01579e-37	-0.519931	2.19019e-36
TNC	turquoise	0.366348	1.61839e-17	-0.459051	9.69845e-28	0.433791	1.24205e-24	0.336251	7.6929e-15	0.553445	6.03283e-42	-0.44597	4.24942e-26
SERPINA5	turquoise	0.0983417	0.0269643	-0.151573	0.000624148	0.104883	0.0182765	0.008006	0.857429	0.120462	0.00666952	-0.117883	0.00794446
HOTAIRM1	turquoise	0.418277	7.54026e-23	-0.248121	1.54739e-08	0.217144	8.1637e-07	0.305957	1.99692e-12	0.327351	4.20432e-14	-0.253732	7.10411e-09
LGALS3	turquoise	0.371574	5.18323e-18	-0.429933	3.51798e-24	0.396533	1.68029e-20	0.227035	2.44394e-07	0.53475	9.09388e-39	-0.352929	2.74289e-16
TMEM176B	turquoise	0.433311	1.41485e-24	-0.521082	1.44406e-36	0.574936	7.41045e-46	0.18516	2.77649e-05	0.644356	1.06401e-60	-0.474414	9.2429e-30
DPYD	turquoise	0.390344	7.2874e-20	-0.508315	1.33967e-34	0.5577	1.06848e-42	0.34605	1.11156e-15	0.716645	6.62515e-81	-0.432602	1.71427e-24
CASP1	turquoise	0.341358	2.83095e-15	-0.564043	7.72404e-44	0.786717	1.17301e-107	0.288196	3.9091e-11	0.869673	1.2145e-156	-0.554104	4.62155e-42
APOL1	turquoise	0.272616	4.49818e-10	-0.35446	1.9993e-16	0.47798	3.03336e-30	0.250396	1.13104e-08	0.578944	1.2831e-46	-0.299856	5.67707e-12
HLA-B	turquoise	0.336918	6.7594e-15	-0.416869	1.08308e-22	0.637946	3.62138e-59	0.285111	6.41906e-11	0.738776	2.04166e-88	-0.379498	8.85803e-19
FLNA	turquoise	0.352532	2.97603e-16	-0.577512	2.40764e-46	0.536732	4.27691e-39	0.431155	2.53322e-24	0.626687	1.45601e-56	-0.477884	3.12616e-30
OLFML3	turquoise	0.330614	2.27043e-14	-0.563041	1.17396e-43	0.774719	2.12786e-102	0.303013	3.31641e-12	0.835465	3.88272e-133	-0.506161	2.82431e-34
HLA-DQB1	turquoise	0.229679	1.75369e-07	-0.439704	2.45441e-25	0.671796	1.07833e-67	0.19674	8.26253e-06	0.770901	8.58821e-101	-0.398653	1.00903e-20
MARVELD1	turquoise	0.619484	5.94303e-55	-0.369091	8.92684e-18	0.38635	1.8482e-19	0.479903	1.65411e-30	0.509284	9.5647e-35	-0.422591	2.45929e-23
FUCA2	turquoise	0.586684	4.04802e-48	-0.569788	6.80703e-45	0.532474	2.1485e-38	0.409532	6.95742e-22	0.648461	1.06345e-61	-0.629824	2.80762e-57
AEBP1	turquoise	0.480614	1.3208e-30	-0.486418	2.0606e-31	0.464908	1.69134e-28	0.292561	1.91797e-11	0.591398	4.71061e-49	-0.432895	1.58394e-24
G0S2	turquoise	0.417331	9.61961e-23	-0.285715	5.82727e-11	0.274877	3.18537e-10	0.265628	1.28109e-09	0.364361	2.48211e-17	-0.32226	1.08377e-13
RNF135	turquoise	0.50069	1.83267e-33	-0.625083	3.35334e-56	0.751881	3.09989e-93	0.326056	5.35899e-14	0.85929	7.40798e-149	-0.605703	5.52025e-52
PLA2G5	turquoise	0.424653	1.43129e-23	-0.354858	1.84092e-16	0.286466	5.16636e-11	0.209079	2.09518e-06	0.404016	2.73307e-21	-0.386445	1.80803e-19
SWAP70	turquoise	0.497513	5.34608e-33	-0.544982	1.75363e-40	0.571586	3.15181e-45	0.278938	1.70033e-10	0.649356	6.40365e-62	-0.570139	5.85829e-45
SPP1	turquoise	0.316017	3.37821e-13	-0.427378	6.95775e-24	0.57522	6.55098e-46	0.30217	3.83076e-12	0.691297	3.85242e-73	-0.396201	1.81934e-20
SLC11A1	turquoise	0.247947	1.58477e-08	-0.457651	1.46483e-27	0.524479	4.18683e-37	0.17232	9.7863e-05	0.624752	3.98233e-56	-0.326982	4.50577e-14
REEP4	turquoise	0.461319	4.95097e-28	-0.483928	4.59162e-31	0.611285	3.6091e-53	0.562697	1.35504e-43	0.72816	1.01307e-84	-0.49457	1.42689e-32
C3	turquoise	0.255662	5.41176e-09	-0.57185	2.81407e-45	0.812351	3.98804e-120	0.169083	0.000132599	0.866715	2.33862e-154	-0.524664	3.91229e-37
GSDMD	turquoise	0.487323	1.53721e-31	-0.517232	5.7769e-36	0.547747	5.89391e-41	0.318354	2.21403e-13	0.659318	2.01636e-64	-0.493144	2.28767e-32
PTGS1	turquoise	0.413364	2.64853e-22	-0.474134	1.00823e-29	0.624419	4.73162e-56	0.309692	1.0405e-12	0.68198	1.74282e-70	-0.507086	2.05177e-34
THBS4	turquoise	0.223557	3.75849e-07	-0.2673	9.99999e-10	0.250028	1.19012e-08	0.0861781	0.0527038	0.346544	1.00644e-15	-0.223006	4.02129e-07
AC004233.2	turquoise	0.0511419	0.250839	-0.0863624	0.0521979	0.101436	0.0224904	0.0470886	0.29042	0.124073	0.00519213	-0.0705988	0.112709
TGFB2-AS1	turquoise	0.292071	2.07874e-11	-0.342274	2.36155e-15	0.328923	3.12759e-14	0.225417	2.98831e-07	0.394917	2.47207e-20	-0.365873	1.79293e-17
LGALS1	turquoise	0.499459	2.77871e-33	-0.4952	1.15731e-32	0.491803	3.55965e-32	0.300268	5.29435e-12	0.600591	6.40287e-51	-0.471149	2.53435e-29
CPVL	turquoise	0.290842	2.54238e-11	-0.49825	4.17417e-33	0.673576	3.57188e-68	0.239763	4.76581e-08	0.77221	2.43658e-101	-0.382697	4.28097e-19
RNASE2	turquoise	0.110496	0.0128822	-0.411784	3.94975e-22	0.674647	1.83026e-68	0.132621	0.00279829	0.710085	8.14539e-79	-0.368763	9.58687e-18
ARPC1B	turquoise	0.240997	4.04699e-08	-0.594045	1.38608e-49	0.857664	1.07588e-147	0.210477	1.78404e-06	0.896575	2.14559e-180	-0.519204	2.8464e-36
FHL3	turquoise	0.453695	4.64944e-27	-0.584035	1.3351e-47	0.618568	9.46024e-55	0.326564	4.87346e-14	0.698298	3.33286e-75	-0.524665	3.91063e-37
COL8A1	turquoise	0.291992	2.10599e-11	-0.378055	1.22623e-18	0.326729	4.72461e-14	0.229977	1.68877e-07	0.424084	1.66221e-23	-0.288956	3.45665e-11
FN1	turquoise	0.185801	2.60116e-05	-0.323617	8.43556e-14	0.365746	1.84272e-17	0.221908	4.59857e-07	0.450626	1.12757e-26	-0.213514	1.25345e-06
VAMP8	turquoise	0.176941	6.28161e-05	-0.521668	1.16738e-36	0.824427	1.09968e-126	0.136728	0.00205265	0.864976	4.85981e-153	-0.458115	1.27801e-27
UNC93B1	turquoise	0.336804	6.91042e-15	-0.584456	1.10513e-47	0.749023	3.6952e-92	0.208226	2.31e-06	0.823108	6.0478e-126	-0.541595	6.57913e-40
CCL5	turquoise	0.217024	8.2816e-07	-0.366823	1.46058e-17	0.536284	5.07489e-39	0.130506	0.00327169	0.646104	4.00828e-61	-0.309058	1.16318e-12
LY96	turquoise	0.192762	1.26324e-05	-0.486258	2.16998e-31	0.759473	3.62236e-96	0.156046	0.000426532	0.799483	1.21992e-113	-0.392206	4.70194e-20
F3	turquoise	0.509272	9.60396e-35	-0.454316	3.88244e-27	0.359195	7.43938e-17	0.280689	1.2929e-10	0.476222	5.2612e-30	-0.460752	5.85985e-28
CARD16	turquoise	0.47009	3.50733e-29	-0.462961	3.03353e-28	0.561883	1.90199e-43	0.353548	2.41427e-16	0.694369	4.8718e-74	-0.467557	7.59276e-29
GDF15	turquoise	0.276022	2.6716e-10	-0.33524	9.35615e-15	0.334249	1.13273e-14	0.251889	9.19351e-09	0.453512	4.90258e-27	-0.253275	7.57523e-09
C1QB	turquoise	0.142262	0.0013342	-0.486906	1.75956e-31	0.797496	1.11152e-112	0.134769	0.00238215	0.842205	2.56652e-137	-0.417311	9.66887e-23
FCER1G	turquoise	0.212866	1.35204e-06	-0.571962	2.68077e-45	0.864361	1.4054e-152	0.180697	4.34497e-05	0.902151	3.84849e-186	-0.505874	3.11801e-34
TMBIM1	turquoise	0.47821	2.8219e-30	-0.586786	3.86417e-48	0.536121	5.39831e-39	0.196268	8.69327e-06	0.641187	6.15115e-60	-0.569743	6.94018e-45
ELK3	turquoise	0.355106	1.74886e-16	-0.618457	1.00072e-54	0.698211	3.53787e-75	0.303544	3.02732e-12	0.773227	9.10533e-102	-0.578929	1.29138e-46
IGFBP7	turquoise	0.267194	1.01592e-09	-0.618988	7.64591e-55	0.624106	5.56134e-56	0.22771	2.24631e-07	0.670638	2.20254e-67	-0.414402	2.03472e-22
MS4A6A	turquoise	0.136876	0.00202962	-0.502744	9.11706e-34	0.78485	8.1199e-107	0.170205	0.000119421	0.832777	1.59838e-131	-0.385716	2.14003e-19
FCGBP	turquoise	0.242056	3.51489e-08	-0.383784	3.33831e-19	0.560156	3.89037e-43	0.286966	4.76748e-11	0.632033	8.71017e-58	-0.343289	1.93069e-15
FGFRL1	turquoise	0.412666	3.16095e-22	-0.420966	3.75715e-23	0.258903	3.40954e-09	0.182335	3.69107e-05	0.365769	1.83362e-17	-0.405033	2.12789e-21
COTL1	turquoise	0.431727	2.17168e-24	-0.30873	1.23198e-12	0.442314	1.18738e-25	0.3879	1.29001e-19	0.514656	1.44652e-35	-0.290245	2.80267e-11
IBSP	turquoise	0.120899	0.00647278	-0.210493	1.78085e-06	0.266213	1.17488e-09	0.125155	0.00481091	0.348887	6.26727e-16	-0.140194	0.00157011
NPC2	turquoise	0.258175	3.78469e-09	-0.67395	2.82907e-68	0.819944	3.4183e-124	0.122217	0.00591022	0.856199	1.16666e-146	-0.567098	2.13577e-44
CTSS	turquoise	0.1654	0.000186123	-0.507782	1.61186e-34	0.810707	2.86336e-119	0.127448	0.0040854	0.846607	3.72901e-140	-0.435157	8.5656e-25
NEK6	turquoise	0.449563	1.52911e-26	-0.375412	2.21591e-18	0.411977	3.76259e-22	0.419063	6.15479e-23	0.540683	9.36567e-40	-0.488599	1.01583e-31
CYBA	turquoise	0.213683	1.2288e-06	-0.569644	7.23808e-45	0.831453	9.73465e-131	0.148375	0.000814243	0.863159	1.10469e-151	-0.482711	6.77665e-31
RGS16	turquoise	0.433286	1.42441e-24	-0.296323	1.02821e-11	0.340559	3.31433e-15	0.44547	4.89461e-26	0.459069	9.6447e-28	-0.333221	1.38009e-14
HLA-A	turquoise	0.372677	4.06432e-18	-0.363956	2.70696e-17	0.556435	1.79235e-42	0.327161	4.3571e-14	0.647725	1.61072e-61	-0.352041	3.2918e-16
CTSC	turquoise	0.192784	1.26038e-05	-0.458721	1.06889e-27	0.646071	4.08171e-61	0.18715	2.26606e-05	0.739184	1.46011e-88	-0.336949	6.71868e-15
HOXA5	turquoise	0.46642	1.0718e-28	-0.172419	9.69467e-05	0.167951	0.000147278	0.36416	2.5911e-17	0.280083	1.42176e-10	-0.25183	9.26872e-09
C1QA	turquoise	0.124804	0.00493198	-0.486258	2.16952e-31	0.779978	1.15825e-104	0.114185	0.0101523	0.820505	1.6818e-124	-0.391545	5.49488e-20
RAC2	turquoise	0.209993	1.88645e-06	-0.465038	1.62658e-28	0.749437	2.58643e-92	0.194537	1.04641e-05	0.838465	5.65897e-135	-0.419428	5.60106e-23
ARHGDIB	turquoise	0.195369	9.57375e-06	-0.582267	2.94254e-47	0.894208	4.70862e-178	0.172432	9.68315e-05	0.884846	2.60003e-169	-0.532267	2.32266e-38
MYOF	turquoise	0.227097	2.42497e-07	-0.596709	3.99949e-50	0.651836	1.55773e-62	0.188546	1.96267e-05	0.739273	1.35673e-88	-0.423305	2.03976e-23
FBLN5	turquoise	0.304685	2.48769e-12	-0.51578	9.7016e-36	0.47639	4.99317e-30	0.236585	7.23158e-08	0.544733	1.93385e-40	-0.359615	6.80857e-17
HLA-C	turquoise	0.331033	2.09664e-14	-0.413958	2.27768e-22	0.590051	8.74193e-49	0.279578	1.5386e-10	0.683654	5.90566e-71	-0.350436	4.57246e-16
LHFPL2	turquoise	0.250003	1.19434e-08	-0.562942	1.22391e-43	0.794618	2.60929e-111	0.223952	3.58028e-07	0.839822	8.11931e-136	-0.500741	1.80083e-33
LAIR1	turquoise	0.18869	1.93365e-05	-0.605756	5.38058e-52	0.875572	2.27731e-161	0.123988	0.00522326	0.913658	3.52787e-199	-0.516022	8.89896e-36
P3H2	turquoise	0.336788	6.93234e-15	-0.537716	2.93603e-39	0.560414	3.497e-43	0.238951	5.30467e-08	0.665043	6.65361e-66	-0.475758	6.08183e-30
COLEC12	turquoise	0.202397	4.45082e-06	-0.531964	2.60319e-38	0.517912	4.52759e-36	0.114278	0.0100912	0.587804	2.43606e-48	-0.398427	1.06577e-20
FXYD5	turquoise	0.263139	1.84632e-09	-0.527657	1.29847e-37	0.710975	4.27414e-79	0.200711	5.36228e-06	0.733443	1.54381e-86	-0.458665	1.08682e-27
LPAR6	turquoise	0.316774	2.9476e-13	-0.599008	1.35535e-50	0.761172	7.72633e-97	0.262223	2.11028e-09	0.817614	6.33366e-123	-0.526167	2.25154e-37
ITGB2	turquoise	0.174424	8.0089e-05	-0.566289	3.00528e-44	0.855758	2.37734e-146	0.146027	0.000986486	0.899314	3.55516e-183	-0.508793	1.13474e-34
ABI3	turquoise	0.219124	6.44133e-07	-0.503612	6.77798e-34	0.784852	8.10602e-107	0.185839	2.59128e-05	0.828956	2.81811e-129	-0.46942	4.30492e-29
FERMT3	turquoise	0.191944	1.37709e-05	-0.576408	3.90256e-46	0.839944	6.8085e-136	0.176321	6.67149e-05	0.894986	8.12007e-179	-0.464485	1.92081e-28
CD163	turquoise	0.109519	0.0137057	-0.395539	2.13112e-20	0.513158	2.45752e-35	0.0898036	0.0434698	0.586294	4.82905e-48	-0.237204	6.67019e-08
HCLS1	turquoise	0.17759	5.89706e-05	-0.590001	8.94333e-49	0.827748	1.40783e-128	0.108226	0.0148667	0.848155	3.56865e-141	-0.499257	2.9742e-33
CIITA	turquoise	0.252067	8.9675e-09	-0.43714	4.97689e-25	0.614	9.38877e-54	0.186942	2.31495e-05	0.744454	1.81288e-90	-0.363996	2.68355e-17
HAMP	turquoise	0.11989	0.00693513	-0.343095	2.00625e-15	0.534783	8.97965e-39	0.116634	0.00863726	0.598459	1.75669e-50	-0.298676	6.92866e-12
COL8A2	turquoise	0.232779	1.18225e-07	-0.427929	6.00968e-24	0.482897	6.38721e-31	0.130264	0.00333037	0.52914	7.48564e-38	-0.393049	3.85236e-20
ZDHHC12	turquoise	0.506102	2.88232e-34	-0.556489	1.75326e-42	0.650947	2.58857e-62	0.342173	2.40957e-15	0.757348	2.45936e-95	-0.597981	2.19986e-50
ALOX5	turquoise	0.217457	7.86419e-07	-0.615171	5.23144e-54	0.840501	3.05068e-136	0.129151	0.00361219	0.895185	5.16725e-179	-0.519122	2.93105e-36
GLMP	turquoise	0.46942	4.30432e-29	-0.563768	8.6675e-44	0.627999	7.32982e-57	0.374941	2.46103e-18	0.748619	5.2313e-92	-0.551081	1.56172e-41
HLA-DQA2	turquoise	0.096824	0.0294258	-0.282082	1.03842e-10	0.456336	2.15394e-27	0.0492282	0.269033	0.573807	1.20925e-45	-0.234569	9.39272e-08
LYN	turquoise	0.203044	4.14252e-06	-0.499757	2.51235e-33	0.793349	1.03266e-110	0.177017	6.2357e-05	0.839656	1.02988e-135	-0.462414	3.57226e-28
TCIRG1	turquoise	0.338556	4.91069e-15	-0.58173	3.73666e-47	0.682733	1.07201e-70	0.263246	1.8176e-09	0.798321	4.45773e-113	-0.440096	2.20123e-25
B2M	turquoise	0.24726	1.7409e-08	-0.456802	1.8793e-27	0.7356	2.71945e-87	0.243277	2.98483e-08	0.773354	8.0451e-102	-0.40181	4.6905e-21
SASH3	turquoise	0.188306	2.01184e-05	-0.557771	1.03786e-42	0.862244	5.24551e-151	0.159447	0.000317162	0.899611	1.75686e-183	-0.512464	3.13949e-35
RHOC	turquoise	0.370086	7.18275e-18	-0.478116	2.90619e-30	0.579574	9.71715e-47	0.309809	1.01938e-12	0.599687	9.83179e-51	-0.593081	2.16681e-49
WWTR1	turquoise	0.281772	1.09043e-10	-0.525262	3.1408e-37	0.541605	6.55431e-40	0.219825	5.91981e-07	0.590176	8.25534e-49	-0.461913	4.14795e-28
PDGFA	turquoise	0.540101	1.17282e-39	-0.31659	3.04691e-13	0.242843	3.16375e-08	0.371163	5.67255e-18	0.387218	1.51156e-19	-0.351671	3.55182e-16
FGL2	turquoise	0.216141	9.19702e-07	-0.486031	2.33455e-31	0.743922	2.83737e-90	0.138966	0.00172769	0.77809	7.65469e-104	-0.421863	2.97402e-23
UPP1	turquoise	0.356351	1.34966e-16	-0.440008	2.25559e-25	0.425692	1.0879e-23	0.239486	4.94319e-08	0.579788	8.83983e-47	-0.403315	3.24663e-21
TLR2	turquoise	0.186413	2.44386e-05	-0.581844	3.55286e-47	0.784574	1.07887e-106	0.114356	0.0100398	0.829222	1.97529e-129	-0.468504	5.69339e-29
SLC15A3	turquoise	0.3038	2.89728e-12	-0.525232	3.17566e-37	0.767554	2.06925e-99	0.203749	3.82923e-06	0.809226	1.66251e-118	-0.514554	1.49955e-35
FTL	turquoise	0.245913	2.09112e-08	-0.540256	1.10501e-39	0.702189	2.24027e-76	0.13634	0.00211437	0.743047	5.91521e-90	-0.49595	9.01544e-33
EHD2	turquoise	0.429552	3.89613e-24	-0.56818	1.35001e-44	0.469486	4.21957e-29	0.352445	3.02983e-16	0.55155	1.29408e-41	-0.481036	1.15501e-30
MAN1C1	turquoise	0.305103	2.31493e-12	-0.542976	3.84481e-40	0.505244	3.87288e-34	0.166579	0.000167111	0.602806	2.22548e-51	-0.484942	3.31547e-31
TEAD4	turquoise	0.100855	0.0232769	-0.192053	1.36136e-05	0.259292	3.22449e-09	0.179213	5.03064e-05	0.317039	2.80939e-13	-0.188041	2.06776e-05
FBP1	turquoise	0.0928742	0.0367525	-0.149449	0.000745113	0.294354	1.42661e-11	0.0578232	0.194091	0.392867	4.02238e-20	-0.18525	2.75134e-05
S100A3	turquoise	0.211031	1.67344e-06	-0.321044	1.35517e-13	0.40138	5.20958e-21	0.231328	1.4229e-07	0.44926	1.66742e-26	-0.342905	2.08371e-15
SQOR	turquoise	0.322014	1.13408e-13	-0.537	3.86079e-39	0.762223	2.95216e-97	0.20365	3.87167e-06	0.838164	8.68732e-135	-0.495083	1.20313e-32
RUBCNL	turquoise	0.555793	2.32825e-42	-0.398359	1.08325e-20	0.430714	2.85229e-24	0.402121	4.3477e-21	0.5622	1.66655e-43	-0.446791	3.36803e-26
VAMP5	turquoise	0.330588	2.28165e-14	-0.563867	8.31515e-44	0.616228	3.07893e-54	0.149266	0.000756507	0.664648	8.44066e-66	-0.492816	2.55011e-32
RPS6KA1	turquoise	0.245201	2.30312e-08	-0.551373	1.38925e-41	0.821012	8.84016e-125	0.201506	4.91233e-06	0.859789	3.23352e-149	-0.560055	4.0559e-43
TCEA3	turquoise	0.398096	1.15421e-20	-0.323597	8.46682e-14	0.321075	1.34759e-13	0.205569	3.12213e-06	0.420623	4.10772e-23	-0.335649	8.64536e-15
METTL1	turquoise	0.263239	1.81959e-09	-0.0810674	0.0684465	0.0646228	0.146619	0.216689	8.61749e-07	0.13943	0.00166647	-0.135365	0.00227715
TMSB10	turquoise	0.435396	8.02415e-25	-0.288465	3.74263e-11	0.418148	7.79416e-23	0.399617	7.99347e-21	0.548939	3.67285e-41	-0.406877	1.34836e-21
MYO1F	turquoise	0.232932	1.15935e-07	-0.612816	1.69165e-53	0.868609	8.17087e-156	0.182297	3.70486e-05	0.907445	6.3029e-192	-0.516176	8.42283e-36
C1QC	turquoise	0.109163	0.0140171	-0.483059	6.06501e-31	0.80726	1.67922e-117	0.118039	0.00786177	0.832744	1.67285e-131	-0.415999	1.35346e-22
TYROBP	turquoise	0.179546	4.86835e-05	-0.577087	2.90024e-46	0.870053	6.12576e-157	0.110144	0.0131737	0.881343	3.10903e-166	-0.512897	2.69443e-35
GPR65	turquoise	0.229435	1.80841e-07	-0.505403	3.66688e-34	0.776156	5.1964e-103	0.224614	3.30004e-07	0.861345	2.39413e-150	-0.450824	1.06531e-26
SKAP2	turquoise	0.452409	6.74736e-27	-0.33338	1.33865e-14	0.361235	4.83333e-17	0.253323	7.52373e-09	0.465701	1.33196e-28	-0.436265	6.32713e-25
ITPKC	turquoise	0.3606	5.53005e-17	-0.535288	7.41358e-39	0.547787	5.80128e-41	0.333974	1.19431e-14	0.621675	1.94331e-55	-0.475258	7.10887e-30
SERPINF1	turquoise	0.332464	1.59558e-14	-0.30343	3.08729e-12	0.384895	2.58611e-19	0.163525	0.000220587	0.544134	2.4458e-40	-0.328299	3.51837e-14
HLA-DQB2	turquoise	0.140636	0.00151663	-0.286056	5.518e-11	0.470666	2.93962e-29	0.0817478	0.0661511	0.592282	3.13447e-49	-0.259678	3.05024e-09
EEF1AKMT3	turquoise	0.193106	1.2182e-05	-0.107195	0.0158534	0.0972755	0.0286742	0.160395	0.000291703	0.149824	0.000722266	-0.147884	0.000847806
S100A10	turquoise	0.267976	9.04297e-10	-0.582462	2.69795e-47	0.610943	4.27278e-53	0.169308	0.000129852	0.667226	1.77554e-66	-0.497401	5.54949e-33
AL354919.2	turquoise	0.173036	9.143e-05	-0.355793	1.51604e-16	0.375065	2.39419e-18	0.173103	9.08471e-05	0.483487	5.28851e-31	-0.26337	1.7851e-09
GIMAP2	turquoise	0.335909	8.22111e-15	-0.481174	1.10565e-30	0.735966	2.02133e-87	0.246194	2.01299e-08	0.797925	6.90984e-113	-0.499614	2.63644e-33
TMEM176A	turquoise	0.449797	1.43019e-26	-0.449539	1.53973e-26	0.43887	3.09046e-25	0.175412	7.28348e-05	0.507149	2.00724e-34	-0.41503	1.73402e-22
HSPB1	turquoise	0.411401	4.35039e-22	-0.431032	2.61901e-24	0.365207	2.06966e-17	0.177433	5.98821e-05	0.457232	1.65635e-27	-0.358186	9.1954e-17
PLBD1	turquoise	0.346703	9.74608e-16	-0.560938	2.81497e-43	0.725858	6.08181e-84	0.241781	3.64606e-08	0.834247	2.11189e-132	-0.476397	4.98263e-30
ITGA3	turquoise	0.268232	8.7046e-10	-0.375706	2.07548e-18	0.337251	6.3349e-15	0.218276	7.1315e-07	0.461934	4.12261e-28	-0.252162	8.84957e-09
PHYHIPL	turquoise	-0.538615	2.07943e-39	0.422195	2.72694e-23	-0.408734	8.49387e-22	-0.453707	4.63345e-27	-0.553411	6.11807e-42	0.59129	4.94933e-49
IQGAP2	turquoise	0.383244	3.77794e-19	-0.321692	1.2031e-13	0.400334	6.71816e-21	0.424757	1.39241e-23	0.509005	1.05394e-34	-0.321046	1.35474e-13
C1orf54	turquoise	0.382535	4.44306e-19	-0.474175	9.95305e-30	0.601069	5.10054e-51	0.244565	2.50985e-08	0.647895	1.46337e-61	-0.4569	1.82611e-27
SPI1	turquoise	0.176815	6.35895e-05	-0.588446	1.81909e-48	0.855298	4.98588e-146	0.133234	0.00267325	0.888103	2.89847e-172	-0.49792	4.66317e-33
CALHM6	turquoise	0.21211	1.47653e-06	-0.373743	3.21095e-18	0.660657	9.1399e-65	0.166518	0.000168039	0.740091	6.9125e-89	-0.358864	7.97564e-17
PLK3	turquoise	0.332755	1.50899e-14	-0.625875	2.22233e-56	0.644274	1.11378e-60	0.273361	4.01618e-10	0.740539	4.77169e-89	-0.455147	3.04789e-27
FAM181A	turquoise	0.464755	1.77091e-28	-0.462645	3.33477e-28	0.42352	1.92792e-23	0.213494	1.25633e-06	0.510256	6.81325e-35	-0.532724	1.95544e-38
LMO2	turquoise	0.31656	3.06342e-13	-0.466114	1.17555e-28	0.475688	6.2174e-30	0.19873	6.66029e-06	0.546308	1.04094e-40	-0.367544	1.24951e-17
GMFG	turquoise	0.21559	9.81687e-07	-0.551857	1.14379e-41	0.81683	1.67724e-122	0.151994	0.000602455	0.822161	2.04049e-125	-0.472687	1.57815e-29
RUNX1	turquoise	0.380109	7.71459e-19	-0.392811	4.07564e-20	0.521255	1.35627e-36	0.456981	1.7829e-27	0.641657	4.74834e-60	-0.394033	3.05066e-20
PTPRC	turquoise	0.171568	0.000105066	-0.498277	4.13662e-33	0.751349	4.92696e-93	0.147676	0.000862392	0.78909	9.74381e-109	-0.448324	2.17803e-26
2021-03-09	turquoise	0.312666	6.15191e-13	-0.0196333	0.65951	0.00579982	0.896454	0.268334	8.57296e-10	0.0735969	0.0981944	-0.119599	0.00707422
IL13RA1	turquoise	0.285156	6.3727e-11	-0.643264	1.95304e-60	0.787185	7.19931e-108	0.13341	0.00263819	0.770823	9.2547e-101	-0.600336	7.22629e-51
LINC00634	turquoise	-0.427397	6.92262e-24	0.376144	1.88197e-18	-0.4206	4.13215e-23	-0.451525	8.70704e-27	-0.516107	8.6322e-36	0.562311	1.5914e-43
SLC7A7	turquoise	0.229804	1.72628e-07	-0.552632	8.37442e-42	0.840809	1.95357e-136	0.186368	2.45513e-05	0.871979	1.83824e-158	-0.513935	1.86713e-35
MT1M	turquoise	0.424045	1.6796e-23	-0.219062	6.48925e-07	0.212153	1.4692e-06	0.173775	8.5213e-05	0.300188	5.36623e-12	-0.301717	4.13809e-12
GPSM3	turquoise	0.168468	0.000140402	-0.569088	9.17655e-45	0.866228	5.48738e-154	0.124935	0.00488644	0.860376	1.2156e-149	-0.505012	4.19403e-34
ARID5A	turquoise	0.22898	1.91515e-07	-0.429947	3.50443e-24	0.527067	1.6149e-37	0.267284	1.00234e-09	0.593722	1.60988e-49	-0.32924	2.94542e-14
LTBR	turquoise	0.355952	1.46683e-16	-0.601213	4.76201e-51	0.695151	2.86676e-74	0.242842	3.16385e-08	0.78755	4.91523e-108	-0.488856	9.34205e-32
INPP5D	turquoise	0.282768	9.31676e-11	-0.604319	1.07674e-51	0.784188	1.60632e-106	0.156229	0.000419868	0.801534	1.21548e-114	-0.556196	1.97591e-42
HCP5	turquoise	0.335841	8.329e-15	-0.403074	3.44371e-21	0.557887	9.89684e-43	0.250668	1.08936e-08	0.674834	1.62763e-68	-0.360757	5.34946e-17
RCAN1	turquoise	0.271926	4.99464e-10	-0.367188	1.3496e-17	0.378224	1.18073e-18	0.257717	4.04063e-09	0.502114	1.13008e-33	-0.274751	3.24747e-10
FPR1	turquoise	0.0999709	0.0245212	-0.458766	1.05469e-27	0.714935	2.35273e-80	0.106858	0.0161876	0.734473	6.75355e-87	-0.392063	4.86331e-20
SCIN	turquoise	0.078373	0.0781864	-0.412828	3.03381e-22	0.701407	3.86719e-76	0.113895	0.0103467	0.734093	9.1684e-87	-0.38392	3.23581e-19
MICALL2	turquoise	0.482428	7.4171e-31	-0.47098	2.66974e-29	0.350067	4.93e-16	0.291303	2.35802e-11	0.49893	3.32079e-33	-0.345412	1.2634e-15
EVA1B	turquoise	0.429406	4.05075e-24	-0.355838	1.50208e-16	0.433121	1.48955e-24	0.369493	8.17715e-18	0.535939	5.78665e-39	-0.33977	3.87057e-15
CTF1	turquoise	0.500108	2.23123e-33	-0.519522	2.53832e-36	0.454609	3.56545e-27	0.183661	3.23091e-05	0.560615	3.21794e-43	-0.554018	4.78636e-42
STAT5A	turquoise	0.294563	1.37798e-11	-0.655045	2.45012e-63	0.765299	1.71404e-98	0.139783	0.0016213	0.814702	2.29796e-121	-0.624315	4.9927e-56
CD44	turquoise	0.214885	1.06693e-06	-0.596478	4.45554e-50	0.607304	2.53828e-52	0.114247	0.0101112	0.656685	9.44083e-64	-0.473855	1.09935e-29
SOD3	turquoise	0.270004	6.67533e-10	-0.345785	1.17229e-15	0.323197	9.11726e-14	0.0889678	0.0454679	0.385507	2.2459e-19	-0.275062	3.09648e-10
CYP27B1	turquoise	0.261493	2.34647e-09	-0.0369736	0.40658	0.00829476	0.852344	0.206248	2.89184e-06	0.0644559	0.147667	-0.098811	0.0262399
SLC16A3	turquoise	0.326419	5.00683e-14	-0.5493	3.18069e-41	0.635648	1.25655e-58	0.274114	3.58002e-10	0.722815	6.32305e-83	-0.401973	4.50784e-21
TENT5A	turquoise	0.517832	4.66033e-36	-0.428589	5.03974e-24	0.424368	1.54255e-23	0.48039	1.41798e-30	0.547398	6.76824e-41	-0.3698	7.64589e-18
C2	turquoise	0.254468	6.40622e-09	-0.489809	6.84564e-32	0.704274	5.17585e-77	0.201099	5.13801e-06	0.801404	1.40814e-114	-0.395204	2.3085e-20
CLEC5A	turquoise	0.41062	5.29608e-22	-0.445188	5.2994e-26	0.466686	9.88899e-29	0.313893	4.94398e-13	0.559546	5.00311e-43	-0.40032	6.74069e-21
APOBR	turquoise	0.375668	2.093e-18	-0.502741	9.12691e-34	0.670572	2.29509e-67	0.265837	1.24215e-09	0.756819	3.94746e-95	-0.450053	1.32903e-26
IL18	turquoise	0.232804	1.17857e-07	-0.567935	1.49812e-44	0.799263	1.56052e-113	0.141676	0.00139746	0.809306	1.51253e-118	-0.511117	5.03828e-35
AC008760.2	turquoise	0.216911	8.39294e-07	-0.381136	6.11096e-19	0.59425	1.25991e-49	0.196892	8.12869e-06	0.67499	1.47617e-68	-0.361165	4.90551e-17
LRRC25	turquoise	0.188093	2.0567e-05	-0.549756	2.65209e-41	0.835058	6.84517e-133	0.154445	0.000489367	0.890303	2.60427e-174	-0.467934	6.77193e-29
PDCD1LG2	turquoise	0.337154	6.45612e-15	-0.542851	4.03576e-40	0.67257	6.67392e-68	0.197934	7.2624e-06	0.770341	1.46794e-100	-0.516129	8.56643e-36
HLA-H	turquoise	0.35945	7.04947e-17	-0.321793	1.18104e-13	0.511474	4.44608e-35	0.329589	2.75721e-14	0.614478	7.39925e-54	-0.321228	1.31019e-13
AHR	turquoise	0.334255	1.13144e-14	-0.449067	1.76228e-26	0.495573	1.02217e-32	0.31803	2.34817e-13	0.605692	5.54832e-52	-0.377263	1.46506e-18
ZNF217	turquoise	0.490038	6.35146e-32	-0.475316	6.98052e-30	0.529196	7.32997e-38	0.451518	8.72446e-27	0.661832	4.54878e-65	-0.462188	3.82237e-28
SIGLEC9	turquoise	0.172602	9.52763e-05	-0.541093	7.99286e-40	0.796827	2.32628e-112	0.170843	0.000112486	0.849285	6.32947e-142	-0.450389	1.20687e-26
FAM13C	turquoise	-0.43191	2.06717e-24	0.390259	7.43471e-20	-0.401846	4.64994e-21	-0.367388	1.29236e-17	-0.497109	6.12065e-33	0.557713	1.06281e-42
CD300A	turquoise	0.134167	0.00249268	-0.502438	1.01195e-33	0.831234	1.31092e-130	0.145721	0.00101125	0.829805	9.02649e-130	-0.45535	2.87352e-27
CDK4	turquoise	0.239458	4.96172e-08	0.0329719	0.459269	0.0150655	0.735309	0.284256	7.35667e-11	0.0713195	0.109075	-0.10984	0.0134302
ARHGAP18	turquoise	0.438835	3.12057e-25	-0.519504	2.55465e-36	0.578685	1.43818e-46	0.305859	2.0309e-12	0.677738	2.61515e-69	-0.434221	1.10505e-24
LAT2	turquoise	0.20053	5.46977e-06	-0.548	5.33165e-41	0.82391	2.14934e-126	0.127293	0.00413108	0.825723	2.02952e-127	-0.555937	2.1955e-42
HAVCR2	turquoise	0.185638	2.64485e-05	-0.558058	9.22754e-43	0.857867	7.71772e-148	0.139409	0.00166919	0.863922	2.99421e-152	-0.536061	5.52338e-39
MAP3K7CL	turquoise	0.334103	1.16497e-14	-0.378139	1.20337e-18	0.387006	1.58782e-19	0.244328	2.59143e-08	0.447382	2.84804e-26	-0.326397	5.0278e-14
GADD45A	turquoise	0.323543	8.55118e-14	-0.397598	1.30109e-20	0.336723	7.01996e-15	0.313457	5.34369e-13	0.416731	1.12201e-22	-0.327906	3.78829e-14
CD53	turquoise	0.137369	0.00195433	-0.550455	2.00645e-41	0.864526	1.05795e-152	0.103588	0.0197708	0.864849	6.04785e-153	-0.519762	2.32719e-36
CASP6	turquoise	0.602943	2.0844e-51	-0.53254	2.09585e-38	0.536811	4.14972e-39	0.507844	1.57758e-34	0.692655	1.54886e-73	-0.536792	4.18059e-39
PODNL1	turquoise	0.167165	0.000158354	-0.228464	2.04348e-07	0.254931	6.00123e-09	0.0808214	0.0692924	0.350298	4.7027e-16	-0.15265	0.000570026
HLA-F	turquoise	0.311246	7.91248e-13	-0.396313	1.77094e-20	0.601278	4.61725e-51	0.23411	9.96552e-08	0.697544	5.5945e-75	-0.312401	6.4488e-13
RNASE6	turquoise	0.155267	0.0004561	-0.515019	1.27145e-35	0.812543	3.16414e-120	0.0840402	0.0588776	0.797593	9.98261e-113	-0.48596	2.38905e-31
SLC1A5	turquoise	0.219643	6.0507e-07	-0.512954	2.64151e-35	0.66587	4.03995e-66	0.183951	3.13795e-05	0.675953	8.06921e-69	-0.499219	3.01202e-33
MVP	turquoise	0.196458	8.51773e-06	-0.511031	5.19381e-35	0.594783	9.83533e-50	0.115445	0.00934544	0.666678	2.4762e-66	-0.303803	2.89568e-12
SLAMF8	turquoise	0.184682	2.91436e-05	-0.357277	1.11251e-16	0.59874	1.5388e-50	0.170183	0.000119671	0.707676	4.61179e-78	-0.300044	5.49909e-12
ST14	turquoise	0.196331	8.63534e-06	-0.411309	4.45315e-22	0.656981	7.94191e-64	0.239131	5.18049e-08	0.738712	2.15118e-88	-0.312288	6.57913e-13
OS9	turquoise	0.279454	1.56885e-10	-0.0655391	0.140966	0.021558	0.628534	0.217149	8.15913e-07	0.0974096	0.0284541	-0.0992941	0.0255119
SLA	turquoise	0.22205	4.51957e-07	-0.522988	7.22234e-37	0.752083	2.59694e-93	0.11914	0.007298	0.779725	1.49303e-104	-0.458421	1.16784e-27
HSD3B7	turquoise	0.360418	5.74661e-17	-0.518126	4.19386e-36	0.591485	4.52427e-49	0.255173	5.79939e-09	0.695565	2.16294e-74	-0.444051	7.29815e-26
TNFRSF1B	turquoise	0.127334	0.00411901	-0.597461	2.80963e-50	0.825194	4.05324e-127	0.0935376	0.0354232	0.815667	7.04579e-122	-0.449948	1.36954e-26
GBP1P1	turquoise	0.322944	9.55361e-14	-0.308029	1.39267e-12	0.41532	1.61034e-22	0.278033	1.9575e-10	0.539435	1.51653e-39	-0.305312	2.23273e-12
DEPP1	turquoise	0.252533	8.40325e-09	-0.402282	4.18051e-21	0.358491	8.62555e-17	0.219468	6.18015e-07	0.383082	3.92079e-19	-0.29989	5.64473e-12
AQP1	turquoise	0.496441	7.65299e-33	-0.362718	3.52663e-17	0.294923	1.29805e-11	0.26349	1.75406e-09	0.388699	1.07089e-19	-0.413267	2.71454e-22
ITGAL	turquoise	0.197629	7.5064e-06	-0.436966	5.22055e-25	0.752315	2.1199e-93	0.186721	2.36788e-05	0.818355	2.51391e-123	-0.43065	2.90232e-24
GBP2	turquoise	0.0510394	0.251791	-0.357064	1.1631e-16	0.461734	4.37635e-28	0.0585166	0.188789	0.52365	5.67174e-37	-0.276403	2.51908e-10
PSMB9	turquoise	0.288625	3.64674e-11	-0.298208	7.49749e-12	0.566877	2.34426e-44	0.282971	9.02156e-11	0.643645	1.58042e-60	-0.280967	1.2377e-10
PROS1	turquoise	0.206596	2.78012e-06	-0.44688	3.2838e-26	0.492068	3.26241e-32	0.21887	6.64088e-07	0.612868	1.64854e-53	-0.299924	5.61177e-12
TNFRSF14	turquoise	0.49592	9.10351e-33	-0.515688	1.00224e-35	0.556553	1.70848e-42	0.274074	3.60216e-10	0.691756	2.83192e-73	-0.451598	8.52619e-27
LAPTM5	turquoise	0.150463	0.000684867	-0.577571	2.34632e-46	0.883442	4.58212e-168	0.119602	0.00707293	0.874807	9.62655e-161	-0.532125	2.44982e-38
DEF6	turquoise	0.211097	1.66066e-06	-0.612554	1.9268e-53	0.832338	2.91517e-131	0.116543	0.00868959	0.85581	2.18592e-146	-0.55142	1.36315e-41
LGALS9	turquoise	0.188663	1.93909e-05	-0.468933	4.9951e-29	0.763306	1.08881e-97	0.14211	0.00135031	0.780856	4.78195e-105	-0.453586	4.79915e-27
CCR5	turquoise	0.203801	3.80711e-06	-0.463699	2.43242e-28	0.741128	2.92962e-89	0.182792	3.52587e-05	0.83759	1.9592e-134	-0.415944	1.37277e-22
OSCAR	turquoise	0.225268	3.04393e-07	-0.53692	3.97992e-39	0.760046	2.15467e-96	0.123699	0.00533024	0.848564	1.9131e-141	-0.443624	8.22914e-26
ANXA2P2	turquoise	0.409714	6.64778e-22	-0.534334	1.06443e-38	0.542537	4.5621e-40	0.374738	2.57503e-18	0.664692	8.21808e-66	-0.442957	9.91999e-26
CXCL9	turquoise	0.233236	1.11501e-07	-0.238153	5.89115e-08	0.388181	1.20838e-19	0.155868	0.000433141	0.462741	3.24055e-28	-0.229834	1.71972e-07
GALM	turquoise	0.450889	1.0456e-26	-0.618773	8.52524e-55	0.684119	4.36775e-71	0.25355	7.28826e-09	0.777802	1.0193e-103	-0.688569	2.36353e-72
ARL4C	turquoise	0.475437	6.72247e-30	-0.287318	4.50425e-11	0.262868	1.92085e-09	0.397456	1.34627e-20	0.468791	5.21623e-29	-0.270389	6.29974e-10
LRRN4CL	turquoise	0.219461	6.18475e-07	-0.410567	5.36644e-22	0.43183	2.11196e-24	0.13128	0.00309062	0.486245	2.17913e-31	-0.291511	2.27882e-11
HPD	turquoise	0.315335	3.81915e-13	-0.508519	1.24826e-34	0.468476	5.74113e-29	0.167261	0.000156959	0.542274	5.05294e-40	-0.431569	2.26623e-24
EVI2B	turquoise	0.166644	0.000166114	-0.510237	6.85846e-35	0.780337	8.07076e-105	0.075515	0.0897175	0.760114	2.02511e-96	-0.508081	1.45341e-34
CD14	turquoise	0.0536604	0.228225	-0.455423	2.81226e-27	0.735874	2.17702e-87	0.112781	0.0111239	0.755566	1.20668e-94	-0.363257	3.14362e-17
FYB1	turquoise	0.112834	0.0110857	-0.370271	6.897e-18	0.702507	1.79259e-76	0.162638	0.000238878	0.722085	1.10303e-82	-0.397124	1.45822e-20
CD2	turquoise	0.26816	8.79882e-10	-0.42238	2.5982e-23	0.583148	1.98553e-47	0.173719	8.56727e-05	0.708129	3.33365e-78	-0.340153	3.59018e-15
PRAM1	turquoise	0.308991	1.17689e-12	-0.540338	1.07048e-39	0.6665	2.75928e-66	0.156948	0.000394538	0.724797	1.38051e-83	-0.492289	3.03373e-32
AC015922.3	turquoise	0.523557	5.86688e-37	-0.442985	9.84163e-26	0.39272	4.16414e-20	0.296555	9.89065e-12	0.519627	2.44406e-36	-0.506557	2.46307e-34
CD4	turquoise	0.0755572	0.0895379	-0.53383	1.2884e-38	0.839359	1.57712e-135	0.075503	0.0897685	0.82678	5.06458e-128	-0.435914	6.96409e-25
GZMA	turquoise	0.206147	2.9252e-06	-0.403952	2.77678e-21	0.600055	8.25764e-51	0.151774	0.000613692	0.695861	1.76795e-74	-0.324095	7.71985e-14
S1PR3	turquoise	0.209044	2.10374e-06	-0.49605	8.71877e-33	0.544158	2.42245e-40	0.190667	1.57439e-05	0.545683	1.33177e-40	-0.439174	2.84178e-25
CYTL1	turquoise	0.245039	2.35407e-08	-0.209373	2.02569e-06	0.271709	5.16135e-10	0.268039	8.95844e-10	0.319231	1.8878e-13	-0.273967	3.66179e-10
LYZ	turquoise	0.0674832	0.129527	-0.171379	0.000106955	0.316886	2.88842e-13	0.0575637	0.196104	0.410559	5.37776e-22	-0.146276	0.000966748
TSPAN31	turquoise	0.269408	7.29996e-10	-0.0558623	0.209674	0.0352091	0.429355	0.217137	8.17044e-07	0.10736	0.015691	-0.12854	0.00377591
PTPN6	turquoise	0.133683	0.0025848	-0.604005	1.25192e-51	0.854205	2.86583e-145	0.0829354	0.0622959	0.845132	3.41032e-139	-0.508595	1.21547e-34
LTBP1	turquoise	0.316316	3.20143e-13	-0.48654	1.98088e-31	0.401847	4.64857e-21	0.191838	1.39251e-05	0.454002	4.25336e-27	-0.475011	7.67631e-30
C21orf62	turquoise	0.4522	7.16727e-27	-0.388776	1.05176e-19	0.407405	1.18282e-21	0.319191	1.90137e-13	0.517247	5.74615e-36	-0.379193	9.48967e-19
ARHGAP30	turquoise	0.125966	0.00454211	-0.570406	5.22798e-45	0.85244	4.68954e-144	0.111521	0.0120655	0.88639	1.06259e-170	-0.453611	4.7639e-27
UCP2	turquoise	0.186609	2.39523e-05	-0.454866	3.30865e-27	0.729354	3.96992e-85	0.211059	1.668e-06	0.75063	9.2089e-93	-0.429158	4.32971e-24
RASL10A	turquoise	-0.327679	3.95382e-14	0.202284	4.50718e-06	-0.296178	1.05327e-11	-0.347169	8.87269e-16	-0.376117	1.89351e-18	0.374109	2.96043e-18
TRAC	turquoise	0.34405	1.65905e-15	-0.284496	7.08085e-11	0.384416	2.88696e-19	0.231781	1.34309e-07	0.505954	3.03329e-34	-0.282639	9.50826e-11
LOXL2	turquoise	0.246415	1.9532e-08	-0.435941	6.91439e-25	0.435408	7.99852e-25	0.272533	4.55559e-10	0.51568	1.00524e-35	-0.309142	1.14607e-12
PARVG	turquoise	0.242667	3.23904e-08	-0.609219	9.96502e-53	0.833896	3.42974e-132	0.170547	0.000115653	0.885818	3.49373e-170	-0.506861	2.21795e-34
SECTM1	turquoise	0.225146	3.09026e-07	-0.345872	1.15201e-15	0.466842	9.4325e-29	0.214861	1.07001e-06	0.575753	5.19496e-46	-0.270044	6.6356e-10
TMEM100	turquoise	-0.397852	1.22391e-20	0.277449	2.14315e-10	-0.288792	3.54956e-11	-0.282437	9.81763e-11	-0.378541	1.09931e-18	0.467305	8.19772e-29
GPNMB	turquoise	0.24362	2.85037e-08	-0.334893	1.00054e-14	0.460759	5.84757e-28	0.157928	0.000362296	0.525847	2.53287e-37	-0.275097	3.07996e-10
RAB42	turquoise	0.54404	2.5373e-40	-0.399809	7.63107e-21	0.516528	7.42947e-36	0.51576	9.7684e-36	0.655061	2.42825e-63	-0.395164	2.33075e-20
WISP1	turquoise	0.311139	8.06337e-13	-0.175065	7.53073e-05	0.179447	4.9161e-05	0.223801	3.64759e-07	0.225486	2.963e-07	-0.194417	1.05993e-05
C1orf162	turquoise	0.132341	0.00285707	-0.523361	6.30306e-37	0.76143	6.10329e-97	0.0786029	0.0773136	0.769764	2.54662e-100	-0.4469	3.2652e-26
TREM2	turquoise	0.232702	1.1941e-07	-0.492742	2.61243e-32	0.734907	4.75984e-87	0.156945	0.000394631	0.7462	4.13573e-91	-0.510192	6.9674e-35
PLEK	turquoise	0.0857633	0.0538576	-0.478944	2.23893e-30	0.723428	3.95509e-83	0.0866753	0.0513481	0.730664	1.41236e-85	-0.389829	8.22393e-20
AL355974.2	turquoise	0.386151	1.93523e-19	-0.398803	9.73175e-21	0.332509	1.58204e-14	0.264704	1.46799e-09	0.43551	7.77831e-25	-0.396437	1.71913e-20
DOK3	turquoise	0.262176	2.1247e-09	-0.548325	4.68687e-41	0.778974	3.16941e-104	0.259919	2.94615e-09	0.889176	2.94917e-173	-0.455598	2.67279e-27
RNASET2	turquoise	0.217083	8.22361e-07	-0.54119	7.69621e-40	0.728591	7.2282e-85	0.0898963	0.0432528	0.738394	2.79356e-88	-0.479778	1.72106e-30
HK2	turquoise	0.325479	5.9677e-14	-0.491115	4.46357e-32	0.576842	3.22863e-46	0.243308	2.97245e-08	0.610262	5.97411e-53	-0.535682	6.38282e-39
ANG	turquoise	0.319511	1.79366e-13	-0.545623	1.3634e-40	0.555665	2.45272e-42	0.17538	7.30603e-05	0.608419	1.47412e-52	-0.514853	1.34851e-35
TSPO	turquoise	0.308853	1.20558e-12	-0.474651	8.58579e-30	0.591338	4.84271e-49	0.237431	6.47562e-08	0.656954	8.06943e-64	-0.517041	6.18503e-36
CAV2	turquoise	0.402798	3.68509e-21	-0.388351	1.16129e-19	0.283965	7.70571e-11	0.301392	4.37412e-12	0.379593	8.66961e-19	-0.307121	1.6314e-12
CLEC7A	turquoise	0.219198	6.38369e-07	-0.579824	8.70287e-47	0.76574	1.13543e-98	0.111361	0.0121892	0.807479	1.30046e-117	-0.455282	2.93038e-27
TMCO4	turquoise	0.397584	1.30547e-20	-0.562897	1.24685e-43	0.577756	2.16356e-46	0.183973	3.13087e-05	0.660868	8.06471e-65	-0.574796	7.87773e-46
DKK1	turquoise	0.0192497	0.665755	-0.157467	0.000377152	0.2113	1.62202e-06	0.01431	0.748123	0.304059	2.77127e-12	-0.0939827	0.0345547
AL035446.1	turquoise	0.225252	3.04986e-07	-0.241167	3.95656e-08	0.227936	2.18356e-07	0.117951	0.00790839	0.257351	4.25716e-09	-0.239984	4.62872e-08
LILRB1	turquoise	0.149774	0.000725297	-0.510964	5.31666e-35	0.803802	9.19165e-116	0.125275	0.00477027	0.83916	2.09642e-135	-0.45945	8.61964e-28
CRYZ	turquoise	0.387952	1.27432e-19	-0.441678	1.41813e-25	0.478091	2.92881e-30	0.337172	6.43246e-15	0.555477	2.64843e-42	-0.599946	8.69527e-51
NCF4	turquoise	0.0918776	0.0388289	-0.584002	1.3549e-47	0.828176	7.97594e-129	0.0775583	0.0813438	0.825235	3.8391e-127	-0.433727	1.26407e-24
AL357992.1	turquoise	0.322491	1.03863e-13	-0.435102	8.69478e-25	0.50723	1.95173e-34	0.209501	1.99613e-06	0.602944	2.0837e-51	-0.374997	2.43063e-18
MTMR11	turquoise	0.367087	1.37946e-17	-0.485001	3.25411e-31	0.455695	2.59828e-27	0.321203	1.31635e-13	0.573989	1.11752e-45	-0.355381	1.65172e-16
CEBPA	turquoise	0.198536	6.80258e-06	-0.515669	1.00911e-35	0.7243	2.025e-83	0.121194	0.00634266	0.755403	1.394e-94	-0.497489	5.38891e-33
CASP4	turquoise	0.455625	2.65134e-27	-0.586846	3.76148e-48	0.743696	3.43133e-90	0.375963	1.95957e-18	0.864793	6.6712e-153	-0.50321	7.77739e-34
B3GNT7	turquoise	0.432908	1.57813e-24	-0.238111	5.92345e-08	0.239002	5.26903e-08	0.193614	1.15428e-05	0.322691	1.00103e-13	-0.23341	1.09044e-07
AC133065.3	turquoise	0.295387	1.20181e-11	-0.498307	4.09449e-33	0.621014	2.72543e-55	0.216518	8.79455e-07	0.74288	6.79782e-90	-0.389057	9.8505e-20
LCP1	turquoise	0.0801622	0.0716012	-0.468286	6.08276e-29	0.777889	9.34684e-104	0.0815979	0.0666511	0.777359	1.58178e-103	-0.417209	9.92434e-23
GNLY	turquoise	0.12717	0.0041678	-0.250834	1.06456e-08	0.311224	7.94324e-13	0.107731	0.0153328	0.358597	8.43537e-17	-0.191468	1.44771e-05
LINC00672	turquoise	-0.486393	2.07693e-31	0.448791	1.9068e-26	-0.403302	3.25683e-21	-0.395095	2.36904e-20	-0.497296	5.74905e-33	0.51373	2.0081e-35
DISP3	turquoise	-0.399364	8.49826e-21	0.295668	1.14687e-11	-0.316196	3.2713e-13	-0.240315	4.43016e-08	-0.399872	7.51544e-21	0.473684	1.15921e-29
AL512785.1	turquoise	0.323733	8.2551e-14	-0.323019	9.42101e-14	0.304893	2.40012e-12	0.190661	1.57532e-05	0.36802	1.12686e-17	-0.304657	2.50003e-12
NFAM1	turquoise	0.243015	3.09171e-08	-0.517907	4.53648e-36	0.737806	4.52144e-88	0.200617	5.41788e-06	0.829981	7.12316e-130	-0.408337	9.37737e-22
BCL2A1	turquoise	0.107237	0.0158121	-0.374872	2.49941e-18	0.581387	4.35284e-47	0.11341	0.010679	0.621105	2.60079e-55	-0.285018	6.51517e-11
CD37	turquoise	0.193337	1.1888e-05	-0.590239	8.02047e-49	0.784676	9.72072e-107	0.0829956	0.0621053	0.777096	2.05213e-103	-0.514192	1.70496e-35
HCK	turquoise	0.066016	0.138091	-0.514137	1.73874e-35	0.82464	8.34043e-127	0.081326	0.0675666	0.827361	2.35031e-128	-0.454686	3.48632e-27
NCKAP1L	turquoise	0.0949452	0.0327379	-0.50979	8.01688e-35	0.832882	1.38418e-131	0.094507	0.0335547	0.829498	1.36309e-129	-0.472121	1.87879e-29
LCP2	turquoise	0.171124	0.000109558	-0.531157	3.52329e-38	0.796606	2.96419e-112	0.155284	0.000455464	0.820407	1.90202e-124	-0.449979	1.35742e-26
PKIB	turquoise	0.50505	4.13959e-34	-0.262339	2.07492e-09	0.207425	2.53078e-06	0.389325	9.25158e-20	0.349358	5.69588e-16	-0.286769	4.92059e-11
BATF3	turquoise	0.396422	1.72548e-20	-0.390533	6.97209e-20	0.451549	8.64566e-27	0.369577	8.02791e-18	0.574538	8.80933e-46	-0.409726	6.6274e-22
SLC25A43	turquoise	0.469025	4.85608e-29	-0.422749	2.35931e-23	0.431612	2.23991e-24	0.326353	5.06893e-14	0.5329	1.82991e-38	-0.454287	3.9157e-27
HIST1H2BK	turquoise	0.335461	8.96478e-15	-0.290451	2.7101e-11	0.433027	1.52835e-24	0.399418	8.38693e-21	0.530855	3.94607e-38	-0.445099	5.43418e-26
PRSS23	turquoise	0.143372	0.00122145	-0.434501	1.02422e-24	0.419875	4.98855e-23	0.11809	0.00783472	0.477925	3.08639e-30	-0.27984	1.47704e-10
YBX3	turquoise	0.139578	0.00164732	-0.380678	6.78031e-19	0.392008	4.92668e-20	0.203627	3.88161e-06	0.447644	2.64388e-26	-0.257149	4.38193e-09
AIF1	turquoise	0.0886041	0.0463612	-0.486639	1.91829e-31	0.791483	7.67107e-110	0.0496403	0.26504	0.774303	3.19507e-102	-0.459316	8.96593e-28
CSTA	turquoise	0.240035	4.59756e-08	-0.507734	1.63895e-34	0.706437	1.11687e-77	0.168592	0.000138794	0.809312	1.50253e-118	-0.400295	6.78262e-21
HOXA10	turquoise	0.377896	1.27107e-18	-0.145693	0.00101357	0.163526	0.000220566	0.323029	9.40404e-14	0.257036	4.45274e-09	-0.219847	5.90382e-07
AC015922.2	turquoise	0.472394	1.72746e-29	-0.429547	3.90134e-24	0.375898	1.98829e-18	0.298459	7.18655e-12	0.492441	2.88497e-32	-0.469707	3.94369e-29
CYBB	turquoise	0.0900014	0.043008	-0.453656	4.70234e-27	0.785902	2.73647e-107	0.114756	0.00977961	0.769145	4.58764e-100	-0.463667	2.45573e-28
GLIS3	turquoise	0.183654	3.2333e-05	-0.522806	7.71881e-37	0.507395	1.8432e-34	0.195158	9.79257e-06	0.543014	3.78729e-40	-0.527479	1.38682e-37
CD86	turquoise	0.120392	0.00670133	-0.55589	2.23843e-42	0.848898	1.14726e-141	0.0457019	0.304876	0.824088	1.70724e-126	-0.50058	1.9023e-33
PCED1B-AS1	turquoise	0.157396	0.000379473	-0.569786	6.81421e-45	0.824122	1.63267e-126	0.0882969	0.0471271	0.827002	3.77703e-128	-0.52437	4.35782e-37
MILR1	turquoise	0.147903	0.000846433	-0.517044	6.1793e-36	0.796184	4.71587e-112	0.135428	0.00226619	0.809558	1.1229e-118	-0.476237	5.23767e-30
SERPINA3	turquoise	0.301032	4.65006e-12	-0.4684	5.87622e-29	0.410229	5.842e-22	0.189668	1.7472e-05	0.51049	6.27696e-35	-0.323916	7.98017e-14
VAV1	turquoise	0.113553	0.0105804	-0.539459	1.50293e-39	0.847349	1.21578e-140	0.086875	0.0508118	0.851414	2.34209e-143	-0.494157	1.63623e-32
SNHG18	turquoise	0.536625	4.45554e-39	-0.319044	1.95303e-13	0.27645	2.50094e-10	0.319268	1.87501e-13	0.43311	1.49411e-24	-0.308708	1.23662e-12
PYCARD	turquoise	0.175887	6.95723e-05	-0.489346	7.96129e-32	0.744283	2.09323e-90	0.0831953	0.0614775	0.754541	2.99262e-94	-0.454075	4.16373e-27
COL14A1	turquoise	0.184936	2.84019e-05	-0.352913	2.75162e-16	0.394922	2.46895e-20	0.166676	0.000165626	0.462256	3.74549e-28	-0.254041	6.80297e-09
BCL2L12	turquoise	0.506437	2.56771e-34	-0.512354	3.26331e-35	0.487026	1.69245e-31	0.490115	6.19266e-32	0.609551	8.47009e-53	-0.581711	3.76926e-47
FPR3	turquoise	0.0822319	0.0645564	-0.369937	7.42003e-18	0.62313	9.2003e-56	0.136364	0.0021105	0.683391	7.00545e-71	-0.27297	4.2626e-10
FILIP1L	turquoise	0.181251	4.11243e-05	-0.47835	2.70009e-30	0.500016	2.30185e-33	0.181796	3.89517e-05	0.512341	3.27815e-35	-0.321347	1.28192e-13
LILRB4	turquoise	0.115487	0.00931985	-0.53508	8.02356e-39	0.814061	5.02116e-121	0.0802827	0.0711747	0.796403	3.70712e-112	-0.494012	1.71691e-32
INAFM1	turquoise	0.296361	1.02161e-11	-0.38478	2.65523e-19	0.383989	3.18469e-19	0.214024	1.18062e-06	0.467187	8.49481e-29	-0.354453	2.00216e-16
C5AR1	turquoise	0.158804	0.000335593	-0.502085	1.14105e-33	0.581017	5.13095e-47	0.0872037	0.0499394	0.594204	1.287e-49	-0.319937	1.65967e-13
TBXAS1	turquoise	0.127159	0.00417109	-0.594504	1.11975e-49	0.845782	1.28987e-139	0.0509637	0.252496	0.803607	1.14988e-115	-0.527046	1.62761e-37
TCIM	turquoise	0.204028	3.71193e-06	-0.425971	1.01058e-23	0.428658	4.94784e-24	0.204898	3.36699e-06	0.478527	2.55328e-30	-0.309519	1.07261e-12
FES	turquoise	0.399648	7.93396e-21	-0.610386	5.62022e-53	0.728522	7.63081e-85	0.23093	1.49665e-07	0.818053	3.6659e-123	-0.527115	1.58685e-37
HRH1	turquoise	0.332622	1.54814e-14	-0.456097	2.31029e-27	0.398357	1.08374e-20	0.205774	3.05084e-06	0.528912	8.14676e-38	-0.409112	7.72769e-22
CCR1	turquoise	0.054645	0.21979	-0.46699	9.0179e-29	0.759731	2.86811e-96	0.0682261	0.12535	0.766959	3.62218e-99	-0.40725	1.2293e-21
BATF	turquoise	0.167973	0.000146973	-0.432012	2.01085e-24	0.693905	6.66868e-74	0.150332	0.000692413	0.773046	1.08521e-101	-0.355978	1.45872e-16
HCST	turquoise	0.131366	0.00307109	-0.430853	2.74808e-24	0.690294	7.52413e-73	0.0685106	0.123779	0.70517	2.74743e-77	-0.431067	2.59428e-24
NCF2	turquoise	0.170422	0.000117022	-0.46422	2.08017e-28	0.689373	1.3878e-72	0.115068	0.00958073	0.72613	4.92452e-84	-0.375273	2.2858e-18
ST8SIA4	turquoise	0.299847	5.68575e-12	-0.420215	4.56722e-23	0.555866	2.26016e-42	0.309546	1.0676e-12	0.651986	1.42929e-62	-0.415678	1.46949e-22
IL2RG	turquoise	0.21611	9.23109e-07	-0.380411	7.20371e-19	0.57786	2.06667e-46	0.143261	0.00123233	0.677786	2.53836e-69	-0.315004	4.05226e-13
MIR3151	turquoise	0.361706	4.37396e-17	-0.295907	1.10197e-11	0.353405	2.48624e-16	0.188368	1.99903e-05	0.414317	2.07912e-22	-0.307956	1.4105e-12
MT1L	turquoise	0.396933	1.52644e-20	-0.32032	1.54737e-13	0.28797	4.05468e-11	0.138973	0.00172673	0.348116	7.32809e-16	-0.329672	2.71435e-14
TLR1	turquoise	0.163646	0.000218192	-0.48496	3.29683e-31	0.765561	1.34221e-98	0.165025	0.000192583	0.798812	2.58049e-113	-0.461415	4.81177e-28
IL4I1	turquoise	0.153253	0.000541647	-0.242457	3.33155e-08	0.445905	4.32868e-26	0.152566	0.000574078	0.566027	3.35647e-44	-0.256082	5.09938e-09
BTK	turquoise	0.187116	2.27397e-05	-0.534432	1.02565e-38	0.82977	9.46436e-130	0.12771	0.00400909	0.8399	7.25185e-136	-0.510587	6.06713e-35
LPCAT2	turquoise	0.174619	7.86038e-05	-0.519111	2.94351e-36	0.734615	6.02285e-87	0.0575092	0.196528	0.715702	1.3343e-80	-0.532737	1.94635e-38
CHST2	turquoise	0.374	3.03334e-18	-0.47816	2.86578e-30	0.392104	4.81648e-20	0.232335	1.25144e-07	0.551911	1.11928e-41	-0.424617	1.4448e-23
F2RL2	turquoise	0.274578	3.33511e-10	-0.197786	7.37973e-06	0.131197	0.00310948	0.0931975	0.0360995	0.195944	9.00167e-06	-0.201847	4.73044e-06
APBB1IP	turquoise	0.1474	0.000882079	-0.52962	6.25909e-38	0.801844	8.5615e-115	0.0881144	0.0475872	0.782854	6.29386e-106	-0.518726	3.38e-36
PLA2G2A	turquoise	0.23198	1.3094e-07	-0.288749	3.57419e-11	0.293053	1.7686e-11	0.169193	0.000131259	0.384879	2.59563e-19	-0.159052	0.000328381
CEBPD	turquoise	0.321625	1.21804e-13	-0.542992	3.82109e-40	0.537148	3.64857e-39	0.197314	7.76667e-06	0.580722	5.84742e-47	-0.398648	1.01041e-20
GAPT	turquoise	0.271972	4.96002e-10	-0.515747	9.8142e-36	0.705493	2.18478e-77	0.192652	1.27804e-05	0.790865	1.48333e-109	-0.464087	2.1648e-28
NEAT1	turquoise	0.323367	8.8353e-14	-0.600554	6.51491e-51	0.488053	1.21286e-31	0.206954	2.6697e-06	0.579456	1.02393e-46	-0.415891	1.39139e-22
PTGES3P1	turquoise	0.0381876	0.391336	-0.290782	2.56749e-11	0.379376	9.10568e-19	0.0582899	0.190511	0.44616	4.027e-26	-0.215436	9.99708e-07
CD302	turquoise	0.367406	1.28732e-17	-0.51903	3.03011e-36	0.6145	7.31622e-54	0.205936	2.99555e-06	0.669749	3.80577e-67	-0.508506	1.25366e-34
CXCR4	turquoise	0.235125	8.74077e-08	-0.529719	6.0336e-38	0.596169	5.14884e-50	0.128576	0.00376586	0.613266	1.35297e-53	-0.386209	1.90953e-19
CYTH4	turquoise	0.100831	0.0233103	-0.553972	4.87559e-42	0.799616	1.05136e-113	0.0823221	0.064263	0.826845	4.64925e-128	-0.451522	8.71377e-27
HGF	turquoise	0.29122	2.39024e-11	-0.409871	6.39054e-22	0.478067	2.95096e-30	0.228073	2.14637e-07	0.578919	1.29718e-46	-0.379885	8.11507e-19
BTN2A2	turquoise	0.386417	1.81972e-19	-0.415784	1.43016e-22	0.557038	1.40093e-42	0.366484	1.57152e-17	0.688021	3.39433e-72	-0.413227	2.74237e-22
TGFBI	turquoise	0.195715	9.22561e-06	-0.325231	6.25048e-14	0.419457	5.55823e-23	0.226265	2.68997e-07	0.480729	1.27321e-30	-0.219648	6.0469e-07
LST1	turquoise	0.133341	0.00265194	-0.477176	3.90362e-30	0.741048	3.13042e-89	0.0253925	0.568767	0.722686	6.97701e-83	-0.451948	7.70814e-27
MXRA5	turquoise	0.289809	3.0092e-11	-0.282888	9.14085e-11	0.344645	1.47317e-15	0.283954	7.71875e-11	0.430316	3.17437e-24	-0.196953	8.07488e-06
ANTXR2	turquoise	0.440369	2.04086e-25	-0.464161	2.11713e-28	0.45256	6.45838e-27	0.363791	2.80444e-17	0.589417	1.16787e-48	-0.448818	1.8918e-26
SAMSN1	turquoise	0.12583	0.00458619	-0.498572	3.74579e-33	0.783256	4.17249e-106	0.135543	0.00224651	0.785934	2.64568e-107	-0.466138	1.16709e-28
RBM47	turquoise	0.269485	7.2159e-10	-0.620332	3.85871e-55	0.804082	6.67064e-116	0.223443	3.81137e-07	0.880869	7.9749e-166	-0.525585	2.78972e-37
GLIPR1	turquoise	0.170273	0.000118661	-0.467854	6.93856e-29	0.525985	2.40767e-37	0.0982659	0.0270829	0.604567	9.55334e-52	-0.290612	2.64001e-11
PLCE1	turquoise	0.429233	4.24366e-24	-0.431375	2.38757e-24	0.428295	5.45131e-24	0.432746	1.64916e-24	0.498118	4.36271e-33	-0.454046	4.19943e-27
APOBEC3G	turquoise	0.475922	5.77936e-30	-0.544433	2.17521e-40	0.712397	1.51752e-79	0.333764	1.24348e-14	0.830644	2.91315e-130	-0.544664	1.98731e-40
CSF3R	turquoise	0.216273	9.0538e-07	-0.652069	1.36312e-62	0.783152	4.64058e-106	0.103433	0.0199567	0.792013	4.35064e-110	-0.518682	3.43431e-36
RFTN1	turquoise	0.114393	0.0100153	-0.451645	8.41028e-27	0.528899	8.18769e-38	0.0752695	0.0907685	0.575901	4.86948e-46	-0.381132	6.11581e-19
ANKRD22	turquoise	0.0952018	0.0322676	-0.35351	2.43315e-16	0.596828	3.7819e-50	0.0801473	0.0716542	0.585519	6.85051e-48	-0.339686	3.93509e-15
NFATC2	turquoise	0.168782	0.000136361	-0.59352	1.76758e-49	0.720199	4.61518e-82	0.130928	0.00317185	0.739436	1.18655e-88	-0.498	4.53936e-33
ARHGAP25	turquoise	0.298508	7.12801e-12	-0.533156	1.6619e-38	0.810921	2.21805e-119	0.245865	2.1049e-08	0.840441	3.32676e-136	-0.533215	1.62511e-38
PIK3AP1	turquoise	0.0167925	0.706299	-0.377668	1.33793e-18	0.740383	5.42946e-89	0.0876103	0.0488773	0.748402	6.30435e-92	-0.347805	7.80406e-16
MS4A4A	turquoise	0.0498714	0.26282	-0.441188	1.62564e-25	0.638895	2.15925e-59	0.0557735	0.2104	0.650267	3.81562e-62	-0.291377	2.32958e-11
JAK3	turquoise	0.173472	8.77148e-05	-0.430426	3.08208e-24	0.639507	1.54627e-59	0.140524	0.00152996	0.749534	2.37709e-92	-0.392126	4.79119e-20
ELF4	turquoise	0.312972	5.82545e-13	-0.572326	2.29268e-45	0.713273	7.99599e-80	0.306699	1.75567e-12	0.786176	2.05791e-107	-0.501827	1.24589e-33
RARRES3	turquoise	0.164052	0.000210325	-0.484591	3.71222e-31	0.651863	1.53394e-62	0.0350229	0.431801	0.652793	8.99162e-63	-0.457859	1.37796e-27
THEMIS2	turquoise	0.177364	6.02849e-05	-0.523232	6.60614e-37	0.698639	2.63496e-75	0.0988002	0.0262564	0.724942	1.23481e-83	-0.40076	6.05759e-21
TNFAIP8L2	turquoise	0.0882422	0.0472645	-0.478859	2.30002e-30	0.780762	5.26148e-105	0.0421822	0.343669	0.752785	1.4054e-93	-0.489001	8.91041e-32
OLR1	turquoise	0.218168	7.22363e-07	-0.492	3.33635e-32	0.66193	4.29122e-65	0.117423	0.0081935	0.660456	1.02955e-64	-0.470074	3.52453e-29
CD52	turquoise	0.135941	0.00217964	-0.196488	8.49006e-06	0.345445	1.25505e-15	0.0803595	0.0709037	0.453705	4.63656e-27	-0.184596	2.93989e-05
APLN	turquoise	0.248729	1.42345e-08	-0.407912	1.04252e-21	0.390178	7.57684e-20	0.138702	0.00176341	0.42354	1.91784e-23	-0.31738	2.64155e-13
TSFM	turquoise	0.201804	4.75288e-06	-0.054483	0.221163	0.0457232	0.304651	0.14003	0.00159028	0.102223	0.0214603	-0.117054	0.00839827
IGSF6	turquoise	0.114874	0.00970386	-0.449822	1.41971e-26	0.774333	3.10448e-102	0.11913	0.00730334	0.754125	4.32109e-94	-0.445815	4.43983e-26
PCED1B	turquoise	0.304858	2.41476e-12	-0.64396	1.32626e-60	0.815582	7.81916e-122	0.17768	5.8457e-05	0.862566	3.03376e-151	-0.608915	1.15654e-52
LY86	turquoise	0.0827641	0.0628401	-0.498626	3.67784e-33	0.810189	5.30773e-119	0.0289779	0.515455	0.761971	3.71761e-97	-0.501035	1.63046e-33
LRAT	turquoise	0.272241	4.76186e-10	-0.438083	3.84008e-25	0.341018	3.02737e-15	0.0881263	0.047557	0.372809	3.94769e-18	-0.402188	4.27739e-21
AL157700.1	turquoise	-0.314612	4.34721e-13	0.264832	1.44056e-09	-0.288299	3.8446e-11	-0.239254	5.097e-08	-0.36214	3.98842e-17	0.469131	4.70195e-29
SYK	turquoise	0.0772455	0.0825832	-0.541792	6.09513e-40	0.835867	2.21538e-133	0.0500794	0.260831	0.79602	5.64676e-112	-0.51103	5.19574e-35
DDIT3	turquoise	0.276671	2.4169e-10	-0.105091	0.0180458	0.0798746	0.0726282	0.207447	2.52445e-06	0.136897	0.00202637	-0.13031	0.00331914
CD69	turquoise	0.284019	7.63952e-11	-0.496776	6.84079e-33	0.652134	1.31321e-62	0.174908	7.64515e-05	0.688547	2.39878e-72	-0.428157	5.65549e-24
EMP1	turquoise	0.173489	8.75695e-05	-0.500349	2.05681e-33	0.425367	1.18552e-23	0.123217	0.00551303	0.461531	4.64862e-28	-0.389264	9.38407e-20
SFRP5	turquoise	0.21848	6.95871e-07	-0.0460105	0.301619	0.00167209	0.970071	0.119801	0.00697772	0.0407478	0.360342	-0.0712752	0.109296
SLC44A3	turquoise	0.32783	3.84292e-14	-0.465825	1.2829e-28	0.438377	3.54178e-25	0.0654846	0.141297	0.458416	1.16948e-27	-0.503071	8.15515e-34
PHETA2	turquoise	0.567301	1.95985e-44	-0.513301	2.33621e-35	0.554342	4.1977e-42	0.41887	6.47063e-23	0.697827	4.60576e-75	-0.466482	1.05184e-28
NKG7	turquoise	0.174833	7.70043e-05	-0.345014	1.36829e-15	0.551611	1.26279e-41	0.150358	0.000690884	0.631035	1.47956e-57	-0.258283	3.72634e-09
SLC37A2	turquoise	0.182012	3.81215e-05	-0.545462	1.45257e-40	0.715618	1.41998e-80	0.157012	0.000392348	0.74196	1.46648e-89	-0.416016	1.34789e-22
SYTL3	turquoise	0.309432	1.08915e-12	-0.482902	6.37635e-31	0.586355	4.69607e-48	0.193602	1.15585e-05	0.668259	9.47052e-67	-0.411071	4.72744e-22
ALDOC	turquoise	-0.340997	3.04035e-15	0.301469	4.31666e-12	-0.418884	6.4469e-23	-0.486971	1.7231e-31	-0.519515	2.54442e-36	0.35305	2.67513e-16
IGFBP5	turquoise	0.348926	6.21834e-16	-0.447002	3.17224e-26	0.324391	7.30705e-14	0.209925	1.90134e-06	0.396881	1.54576e-20	-0.354712	1.89775e-16
SERPINB8	turquoise	0.317573	2.55087e-13	-0.417587	9.00677e-23	0.562829	1.28274e-43	0.41014	5.97328e-22	0.71254	1.3669e-79	-0.387193	1.52021e-19
TMSB4XP8	turquoise	0.322723	9.95104e-14	-0.378553	1.09633e-18	0.406898	1.3415e-21	0.254706	6.19426e-09	0.466599	1.01512e-28	-0.36276	3.49528e-17
SIGLEC10	turquoise	0.0972942	0.0286434	-0.482185	8.01553e-31	0.68359	6.15544e-71	0.08594	0.0533636	0.684677	3.03833e-71	-0.392154	4.75986e-20
PTAFR	turquoise	0.100922	0.0231854	-0.45365	4.71096e-27	0.773635	6.12308e-102	0.0737059	0.0976964	0.765667	1.21603e-98	-0.478259	2.77871e-30
CD40	turquoise	0.264807	1.44586e-09	-0.496443	7.64684e-33	0.71557	1.47146e-80	0.203637	3.87741e-06	0.748885	4.16244e-92	-0.479041	2.17178e-30
CLEC18B	turquoise	0.515362	1.12578e-35	-0.416334	1.24251e-22	0.354366	2.03839e-16	0.367621	1.22883e-17	0.479431	1.92042e-30	-0.416848	1.08896e-22
ARSJ	turquoise	0.358628	8.38021e-17	-0.390293	7.3762e-20	0.282962	9.03436e-11	0.248354	1.49876e-08	0.410907	4.92685e-22	-0.329493	2.80789e-14
AC002456.1	turquoise	0.438623	3.30861e-25	-0.255458	5.57062e-09	0.254574	6.31134e-09	0.317789	2.45332e-13	0.357069	1.16196e-16	-0.342458	2.277e-15
SCG3	turquoise	-0.324071	7.75504e-14	0.340307	3.48293e-15	-0.317311	2.67502e-13	-0.313433	5.36645e-13	-0.429715	3.72938e-24	0.403541	3.07124e-21
CLEC2B	turquoise	0.264454	1.52275e-09	-0.551582	1.27728e-41	0.731531	7.102e-86	0.204967	3.34099e-06	0.772769	1.41889e-101	-0.430327	3.16506e-24
PPP1R3B	turquoise	0.35421	2.10533e-16	-0.473155	1.36525e-29	0.533864	1.27164e-38	0.319968	1.65017e-13	0.616565	2.6004e-54	-0.37273	4.01774e-18
ADPRH	turquoise	0.463643	2.47311e-28	-0.624805	3.87321e-56	0.800357	4.58207e-114	0.342461	2.27578e-15	0.875766	1.57597e-161	-0.577922	2.01133e-46
MEIS3P1	turquoise	0.465421	1.44931e-28	-0.399708	7.81989e-21	0.344337	1.56661e-15	0.325566	5.87164e-14	0.467395	7.97614e-29	-0.438277	3.6402e-25
LINC02381	turquoise	0.335223	9.38699e-15	-0.32863	3.30501e-14	0.460549	6.22382e-28	0.329847	2.62615e-14	0.494149	1.64054e-32	-0.436635	5.71742e-25
KHNYN	turquoise	0.569412	7.99318e-45	-0.49179	3.57554e-32	0.393808	3.21792e-20	0.319265	1.87598e-13	0.526434	2.04057e-37	-0.503823	6.30669e-34
VWA1	turquoise	0.383591	3.48946e-19	-0.360432	5.72934e-17	0.324518	7.13715e-14	0.241346	3.86331e-08	0.414726	1.8734e-22	-0.341588	2.70499e-15
AL355974.3	turquoise	0.359209	7.41672e-17	-0.347466	8.35653e-16	0.246142	2.02711e-08	0.250959	1.04628e-08	0.339244	4.29214e-15	-0.331393	1.95758e-14
CD300C	turquoise	0.184548	2.95416e-05	-0.53644	4.78127e-39	0.841209	1.09473e-136	0.154031	0.000506984	0.872921	3.24148e-159	-0.494949	1.258e-32
IL10RA	turquoise	0.0731751	0.100142	-0.524388	4.32911e-37	0.767009	3.45818e-99	0.0556996	0.211006	0.776297	4.5214e-103	-0.403729	2.93306e-21
AC027130.1	turquoise	-0.301415	4.3566e-12	0.25634	4.91584e-09	-0.302145	3.84664e-12	-0.318318	2.22859e-13	-0.382724	4.25542e-19	0.349474	5.5629e-16
SIGLEC14	turquoise	0.155486	0.000447628	-0.439449	2.6336e-25	0.621616	2.00224e-55	0.0892544	0.0447741	0.652518	1.05306e-62	-0.365973	1.75487e-17
C2orf40	turquoise	0.231697	1.35766e-07	-0.249922	1.20766e-08	0.270802	5.91984e-10	0.0967126	0.0296139	0.323861	8.06162e-14	-0.26186	2.22451e-09
ITGA2	turquoise	0.302749	3.46962e-12	-0.346221	1.07397e-15	0.324795	6.77865e-14	0.282	1.05186e-10	0.418912	6.40039e-23	-0.397592	1.30293e-20
FKBP5	turquoise	0.318412	2.19086e-13	-0.437982	3.94839e-25	0.380084	7.75779e-19	0.13943	0.00166645	0.424896	1.34222e-23	-0.39337	3.57054e-20
MS4A7	turquoise	0.0351089	0.430671	-0.508221	1.3843e-34	0.748418	6.21866e-92	0.077057	0.0833372	0.716567	7.02039e-81	-0.355952	1.46678e-16
TLR7	turquoise	0.0601894	0.176438	-0.440417	2.01416e-25	0.754796	2.38748e-94	0.0595171	0.181328	0.729146	4.67585e-85	-0.454292	3.90983e-27
LINC01503	turquoise	0.366006	1.74232e-17	-0.40903	7.8876e-22	0.450506	1.16701e-26	0.215866	9.50141e-07	0.586616	4.17443e-48	-0.302722	3.48579e-12
SULF1	turquoise	0.168765	0.000136578	-0.336175	7.80759e-15	0.452366	6.83127e-27	0.187664	2.14961e-05	0.497736	4.96077e-33	-0.362759	3.49573e-17
C3AR1	turquoise	0.0490496	0.270776	-0.533373	1.53117e-38	0.802563	3.78437e-115	0.0139602	0.754079	0.746023	4.80485e-91	-0.484785	3.48773e-31
PDIA5	turquoise	0.406523	1.47221e-21	-0.392883	4.00725e-20	0.470701	2.90769e-29	0.502367	1.03674e-33	0.569977	6.27782e-45	-0.491391	4.07654e-32
MT1E	turquoise	0.306376	1.8568e-12	-0.248944	1.38208e-08	0.199235	6.30327e-06	0.0798884	0.0725785	0.241235	3.92105e-08	-0.297139	8.97076e-12
STAB1	turquoise	0.0755171	0.0897085	-0.492268	3.05442e-32	0.616345	2.90345e-54	0.134968	0.00234657	0.648592	9.86988e-62	-0.281775	1.08997e-10
CMTM7	turquoise	0.230331	1.61482e-07	-0.575174	6.68447e-46	0.779691	1.5453e-104	0.111872	0.0117959	0.795118	1.51345e-111	-0.498751	3.52648e-33
AP000924.1	turquoise	0.20378	3.8161e-06	-0.409475	7.05696e-22	0.492054	3.27825e-32	0.132256	0.00287529	0.520133	2.03603e-36	-0.393555	3.41716e-20
DOCK2	turquoise	0.0852032	0.0554488	-0.535922	5.825e-39	0.82806	9.30484e-129	0.0698424	0.116625	0.805345	1.55733e-116	-0.483324	5.57205e-31
ITGB4	turquoise	0.282735	9.36513e-11	-0.626922	1.28812e-56	0.517123	6.00747e-36	0.0709741	0.110805	0.530743	4.11426e-38	-0.562359	1.55992e-43
BACE2	turquoise	0.391785	5.19294e-20	-0.494206	1.60989e-32	0.461349	4.90662e-28	0.340613	3.27945e-15	0.598785	1.50606e-50	-0.432103	1.96177e-24
GPR183	turquoise	0.122929	0.00562476	-0.509883	7.7592e-35	0.655411	1.9824e-63	0.0824344	0.0638989	0.634238	2.68286e-58	-0.392007	4.92865e-20
FCGR1A	turquoise	0.0211879	0.634442	-0.469758	3.88171e-29	0.767582	2.01511e-99	0.0405515	0.362664	0.734374	7.3106e-87	-0.45098	1.0186e-26
SP140L	turquoise	0.491081	4.51331e-32	-0.581514	4.11384e-47	0.697732	4.91897e-75	0.39389	3.15619e-20	0.817585	6.5714e-123	-0.542173	5.25572e-40
TMEM37	turquoise	0.188717	1.92834e-05	-0.418318	7.4604e-23	0.549548	2.88134e-41	0.186969	2.30858e-05	0.641777	4.44287e-60	-0.284719	6.83376e-11
CAV1	turquoise	0.139539	0.00165236	-0.378966	9.98786e-19	0.345869	1.15262e-15	0.131505	0.00303958	0.372264	4.45262e-18	-0.276821	2.36168e-10
OLFML2B	turquoise	0.108964	0.0141931	-0.452153	7.26373e-27	0.553426	6.07939e-42	0.159266	0.000322262	0.555979	2.15905e-42	-0.366943	1.42309e-17
ARHGAP9	turquoise	0.24518	2.3095e-08	-0.594398	1.17599e-49	0.80489	2.63359e-116	0.161738	0.000258903	0.869955	7.30771e-157	-0.501527	1.37955e-33
MUC1	turquoise	0.286634	5.02857e-11	-0.552907	7.49721e-42	0.522043	1.0187e-36	0.246643	1.89359e-08	0.627548	9.2839e-57	-0.410066	6.08617e-22
EFEMP1	turquoise	0.217182	8.12684e-07	-0.471241	2.46338e-29	0.435106	8.68424e-25	0.110559	0.0128304	0.470303	3.28558e-29	-0.441045	1.69145e-25
LRRC55	turquoise	0.188324	2.0082e-05	-0.307126	1.62997e-12	0.345776	1.17446e-15	0.0818978	0.0656535	0.370143	7.09354e-18	-0.226448	2.62935e-07
CD48	turquoise	0.174957	7.60942e-05	-0.310703	8.70897e-13	0.58614	5.17666e-48	0.148789	0.000786893	0.662722	2.67622e-65	-0.271071	5.68387e-10
SLN	turquoise	0.0567371	0.202614	-0.129232	0.00359096	0.160393	0.000291749	0.0410385	0.356923	0.18327	3.36055e-05	-0.106827	0.0162191
AC004067.1	turquoise	0.594453	1.14654e-49	-0.496174	8.36666e-33	0.430572	2.96383e-24	0.373102	3.70047e-18	0.583327	1.83324e-47	-0.484421	3.92046e-31
SLC25A21-AS1	turquoise	-0.523571	5.83847e-37	0.336524	7.29681e-15	-0.379958	7.98217e-19	-0.364842	2.23841e-17	-0.492067	3.26424e-32	0.552846	7.6835e-42
AC147651.3	turquoise	0.465203	1.54763e-28	-0.415085	1.70976e-22	0.523914	5.14933e-37	0.424275	1.58069e-23	0.614981	5.75456e-54	-0.392998	3.8995e-20
CITED1	turquoise	0.194259	1.07783e-05	-0.167221	0.000157539	0.247806	1.61563e-08	0.278202	1.9068e-10	0.322126	1.11089e-13	-0.21862	6.84299e-07
MRGPRF	turquoise	0.0969759	0.029171	-0.37795	1.25567e-18	0.359925	6.37817e-17	0.028611	0.520789	0.378766	1.04504e-18	-0.239449	4.96752e-08
GBP4	turquoise	0.263458	1.76219e-09	-0.327236	4.29656e-14	0.459756	7.87334e-28	0.204362	3.57566e-06	0.497423	5.51002e-33	-0.304793	2.44184e-12
TNFAIP2	turquoise	0.242862	3.15575e-08	-0.511637	4.19822e-35	0.514454	1.55374e-35	0.151142	0.00064713	0.594992	8.92247e-50	-0.337341	6.22434e-15
PIK3R5	turquoise	0.168171	0.000144312	-0.630976	1.52703e-57	0.819858	3.80706e-124	0.0868885	0.0507757	0.823128	5.89473e-126	-0.490859	4.85358e-32
C4B	turquoise	0.0880606	0.0477235	-0.511676	4.14103e-35	0.595808	6.09635e-50	0.0291152	0.513466	0.580186	7.41357e-47	-0.426863	7.97826e-24
AC021739.3	turquoise	-0.233078	1.13787e-07	0.079832	0.0727815	-0.270744	5.97149e-10	-0.193418	1.17862e-05	-0.302878	3.39365e-12	0.28314	8.78413e-11
PALM3	turquoise	0.319563	1.77675e-13	-0.293077	1.76166e-11	0.278871	1.71804e-10	0.198517	6.81647e-06	0.375466	2.18978e-18	-0.270886	5.84561e-10
CPXM2	turquoise	0.136343	0.00211399	-0.278222	1.90077e-10	0.22325	3.90281e-07	-0.00661002	0.882088	0.208182	2.32168e-06	-0.227553	2.29067e-07
DENND2D	turquoise	0.344127	1.63378e-15	-0.541185	7.71197e-40	0.707914	3.89004e-78	0.241424	3.82339e-08	0.81643	2.75076e-122	-0.458683	1.08097e-27
CYTIP	turquoise	0.232492	1.22657e-07	-0.525886	2.49697e-37	0.761087	8.34736e-97	0.173073	9.11125e-05	0.806382	4.6757e-117	-0.449144	1.72387e-26
AVIL	turquoise	0.238741	5.45325e-08	-0.146687	0.000934967	0.0651615	0.143275	0.185719	2.62303e-05	0.150563	0.00067922	-0.15354	0.000528608
GJB2	turquoise	0.302961	3.34587e-12	-0.134098	0.00250568	0.0945366	0.0334989	0.180084	4.6169e-05	0.154502	0.000486994	-0.151554	0.000625116
INSYN2B	turquoise	-0.328227	3.56619e-14	0.247018	1.79919e-08	-0.317519	2.57585e-13	-0.355548	1.59531e-16	-0.390205	7.53009e-20	0.297605	8.29609e-12
TLR3	turquoise	0.28148	1.14172e-10	-0.467534	7.64683e-29	0.721987	1.18852e-82	0.182065	3.79197e-05	0.761215	7.42498e-97	-0.500678	1.84025e-33
CD300LF	turquoise	0.270099	6.581e-10	-0.450955	1.02586e-26	0.70132	4.10964e-76	0.196716	8.28448e-06	0.75766	1.85834e-95	-0.398863	9.59269e-21
GLI1	turquoise	0.250228	1.1577e-08	-0.0393598	0.37695	-0.00950088	0.831176	0.116064	0.00897035	0.0378271	0.395826	-0.0863689	0.05218
PLD4	turquoise	0.163033	0.000230565	-0.460864	5.6691e-28	0.684589	3.21813e-71	0.0541728	0.223807	0.654679	3.02985e-63	-0.486069	2.30648e-31
APOC2	turquoise	0.279665	1.51794e-10	-0.456075	2.32479e-27	0.566062	3.30689e-44	0.206682	2.75341e-06	0.640617	8.41281e-60	-0.397165	1.44379e-20
HSPB1P1	turquoise	0.344748	1.44296e-15	-0.369293	8.54178e-18	0.318264	2.25067e-13	0.161861	0.000256086	0.412614	3.20324e-22	-0.31532	3.82886e-13
PTGER4	turquoise	0.162311	0.000245977	-0.507838	1.58108e-34	0.660115	1.26006e-64	0.192036	1.36378e-05	0.724435	1.82509e-83	-0.366778	1.47472e-17
CD180	turquoise	0.214212	1.15492e-06	-0.403424	3.16062e-21	0.696897	8.71958e-75	0.194218	1.08252e-05	0.738296	3.02601e-88	-0.413453	2.58939e-22
AC098613.1	turquoise	0.144752	0.00109359	-0.434683	9.74664e-25	0.724599	1.60863e-83	0.106792	0.0162541	0.732323	3.77986e-86	-0.459893	7.55992e-28
BTBD19	turquoise	0.274653	3.29668e-10	-0.610582	5.10317e-53	0.511992	3.70634e-35	0.192437	1.30736e-05	0.620312	3.89832e-55	-0.391863	5.09877e-20
CYP27A1	turquoise	0.339238	4.29665e-15	-0.479655	1.78886e-30	0.409813	6.48345e-22	0.0867648	0.0511073	0.483997	4.49181e-31	-0.470729	2.88285e-29
STXBP2	turquoise	0.187177	2.25993e-05	-0.539386	1.54526e-39	0.767685	1.8291e-99	0.139121	0.00170693	0.813946	5.78013e-121	-0.453225	5.3289e-27
SEMA3A	turquoise	0.305207	2.27362e-12	-0.284722	6.82965e-11	0.229018	1.90607e-07	0.203219	4.06259e-06	0.368267	1.06798e-17	-0.275725	2.79641e-10
LINC01150	turquoise	0.133381	0.00264393	-0.518966	3.10134e-36	0.794494	2.98621e-111	0.0855357	0.0544997	0.772941	1.20166e-101	-0.498876	3.38205e-33
SCIMP	turquoise	0.21762	7.71315e-07	-0.479765	1.72808e-30	0.759816	2.65399e-96	0.177826	5.76305e-05	0.817313	9.20984e-123	-0.413404	2.62195e-22
HFE	turquoise	0.500906	1.70321e-33	-0.559396	5.32191e-43	0.564175	7.30933e-44	0.298523	7.10984e-12	0.687581	4.5359e-72	-0.532576	2.06779e-38
RNASE3	turquoise	0.0333054	0.454737	-0.391344	5.76172e-20	0.646383	3.42757e-61	0.0273288	0.539652	0.623332	8.29087e-56	-0.359047	7.67343e-17
HK3	turquoise	0.173135	9.05761e-05	-0.381733	5.33479e-19	0.492792	2.57002e-32	0.174593	7.87998e-05	0.6168	2.30957e-54	-0.241638	3.71593e-08
EMB	turquoise	0.115591	0.00925616	-0.473116	1.38186e-29	0.685429	1.86113e-71	0.0642142	0.149195	0.727315	1.95958e-84	-0.372659	4.0809e-18
CST3	turquoise	0.276032	2.66756e-10	-0.29043	2.71962e-11	0.214661	1.09551e-06	-0.00307615	0.944969	0.215999	9.35296e-07	-0.306987	1.66981e-12
SNX20	turquoise	0.174267	8.13031e-05	-0.462437	3.54826e-28	0.770468	1.29964e-100	0.164148	0.000208512	0.85764	1.11999e-147	-0.417173	1.00174e-22
GAP43	turquoise	0.223372	3.8448e-07	-0.147133	0.000901546	0.228113	2.13552e-07	0.241415	3.82831e-08	0.3669	1.43646e-17	-0.19396	1.11265e-05
NAMPTP1	turquoise	0.296569	9.86708e-12	-0.395626	2.08734e-20	0.4182	7.69121e-23	0.265327	1.33929e-09	0.517656	4.96259e-36	-0.299324	6.21124e-12
ZFP36	turquoise	0.161583	0.000262496	-0.483974	4.52528e-31	0.432265	1.8781e-24	0.117808	0.00798475	0.41541	1.57341e-22	-0.31709	2.78384e-13
CCL2	turquoise	0.0275737	0.536022	-0.38422	3.02038e-19	0.394296	2.86579e-20	0.018951	0.670635	0.376774	1.63466e-18	-0.230506	1.57939e-07
HIST1H3E	turquoise	0.292807	1.84203e-11	-0.303644	2.97582e-12	0.295347	1.20978e-11	0.269949	6.7304e-10	0.361697	4.38226e-17	-0.343996	1.67675e-15
RPL39L	turquoise	0.484487	3.83811e-31	-0.221087	5.08101e-07	0.250498	1.11524e-08	0.289236	3.30294e-11	0.337273	6.30763e-15	-0.350106	4.89065e-16
AC125807.2	turquoise	0.0758939	0.0881143	-0.17031	0.00011826	0.237211	6.66421e-08	0.180156	4.58383e-05	0.276044	2.6627e-10	-0.186892	2.32694e-05
NFE2L3	turquoise	0.509142	1.00486e-34	-0.369507	8.15076e-18	0.359169	7.47874e-17	0.485669	2.6238e-31	0.528223	1.05254e-37	-0.327929	3.7717e-14
TMEM119	turquoise	0.117201	0.0083163	-0.490364	5.7083e-32	0.71825	1.99889e-81	0.0370907	0.405094	0.669708	3.90114e-67	-0.512888	2.70296e-35
KCNE3	turquoise	0.287275	4.53584e-11	-0.485556	2.72152e-31	0.730935	1.1394e-85	0.287323	4.5008e-11	0.763878	6.41864e-98	-0.449959	1.36525e-26
FAS	turquoise	0.22313	3.96056e-07	-0.447071	3.11092e-26	0.372169	4.54677e-18	0.110368	0.0129869	0.456699	1.93707e-27	-0.245802	2.12292e-08
CD274	turquoise	0.249698	1.24562e-08	-0.436519	5.90119e-25	0.490308	5.81347e-32	0.139574	0.00164791	0.576441	3.84714e-46	-0.377022	1.54647e-18
ADAMTSL4	turquoise	0.430625	2.92129e-24	-0.53304	1.73641e-38	0.424538	1.47516e-23	0.289921	2.95485e-11	0.578094	1.86489e-46	-0.343744	1.7634e-15
VSIG4	turquoise	0.0007748	0.986129	-0.45616	2.26799e-27	0.67374	3.22364e-68	0.018003	0.686214	0.660509	9.97675e-65	-0.353886	2.25152e-16
IGFN1	turquoise	-0.134521	0.00242702	0.0467639	0.293763	-0.166438	0.000169279	-0.141298	0.00143975	-0.212883	1.34933e-06	0.150978	0.00065604
SLC25A24	turquoise	0.510591	6.05902e-35	-0.464577	1.86873e-28	0.498467	3.88103e-33	0.419113	6.07671e-23	0.639388	1.65003e-59	-0.477456	3.57533e-30
SIGLEC7	turquoise	0.165377	0.000186502	-0.419293	5.79942e-23	0.719959	5.52921e-82	0.204685	3.44842e-06	0.764426	3.86257e-98	-0.358988	7.76931e-17
AL139393.2	turquoise	0.108706	0.0144254	-0.0622771	0.161879	0.169105	0.000132339	0.167657	0.000151325	0.234421	9.57373e-08	-0.0900279	0.0429465
LILRA2	turquoise	0.246299	1.98438e-08	-0.51495	1.30295e-35	0.713661	6.0138e-80	0.145083	0.00106476	0.71823	2.03029e-81	-0.514721	1.41344e-35
HLA-DQB1-AS1	turquoise	0.156927	0.000395264	-0.388163	1.21348e-19	0.507687	1.66593e-34	0.111181	0.0123311	0.56385	8.37445e-44	-0.290728	2.59031e-11
NEXN	turquoise	0.350076	4.92046e-16	-0.558018	9.37833e-43	0.50054	1.92772e-33	0.267607	9.554e-10	0.544808	1.87758e-40	-0.492367	2.95632e-32
AC021739.5	turquoise	-0.201416	4.96119e-06	0.102115	0.0215993	-0.275067	3.09426e-10	-0.153342	0.000537548	-0.296771	9.54057e-12	0.319871	1.67967e-13
PRF1	turquoise	0.237647	6.29505e-08	-0.330467	2.33457e-14	0.472662	1.59009e-29	0.213485	1.25771e-06	0.524969	3.49766e-37	-0.235933	7.87156e-08
APLNR	turquoise	0.145966	0.000991414	-0.392741	4.14321e-20	0.361256	4.81224e-17	-0.00322691	0.942277	0.362333	3.82754e-17	-0.255385	5.62791e-09
MICB	turquoise	0.316578	3.05374e-13	-0.339282	4.25989e-15	0.504851	4.43357e-34	0.388505	1.12032e-19	0.604686	9.02244e-52	-0.377607	1.35624e-18
AL355922.1	turquoise	0.0152017	0.733007	-0.30349	3.05562e-12	0.550674	1.8381e-41	0.0501304	0.260346	0.544664	1.98691e-40	-0.289739	3.04373e-11
LINC01736	turquoise	0.143362	0.00122244	-0.411797	3.93736e-22	0.587746	2.50122e-48	0.0173751	0.696607	0.568019	1.44526e-44	-0.468799	5.20276e-29
KCNK13	turquoise	0.125788	0.00459988	-0.435272	8.29958e-25	0.703324	1.01038e-76	0.11954	0.00710243	0.735811	2.2915e-87	-0.457865	1.3756e-27
SPHK1	turquoise	0.122327	0.00586497	-0.234636	9.31097e-08	0.259386	3.18099e-09	0.144998	0.00107212	0.34598	1.12716e-15	-0.140695	0.00150965
GPR84	turquoise	0.139523	0.00165452	-0.38726	1.49685e-19	0.617281	1.81262e-54	0.133324	0.00265534	0.674654	1.822e-68	-0.36137	4.69712e-17
AC018755.4	turquoise	0.154368	0.000492628	-0.430307	3.18196e-24	0.62926	3.77889e-57	0.0607931	0.172131	0.624485	4.57186e-56	-0.405915	1.71127e-21
CSF2RB	turquoise	0.121366	0.00626799	-0.529666	6.15338e-38	0.770103	1.84313e-100	0.112451	0.0113641	0.81983	3.94365e-124	-0.424309	1.5669e-23
DDR2	turquoise	0.201935	4.6846e-06	-0.483698	4.94263e-31	0.495922	9.09928e-33	0.071098	0.110182	0.502284	1.06638e-33	-0.4683	6.05775e-29
MGARP	turquoise	0.443374	8.82609e-26	-0.259741	3.02249e-09	0.142967	0.00126152	0.213512	1.25373e-06	0.232824	1.1755e-07	-0.244688	2.46859e-08
ADAM28	turquoise	0.0632432	0.155455	-0.545923	1.21164e-40	0.739522	1.10553e-88	-0.0167131	0.707625	0.669807	3.67278e-67	-0.462063	3.96758e-28
LINC01445	turquoise	0.0965533	0.0298846	-0.102683	0.0208771	0.0943969	0.0337625	0.0496212	0.265225	0.127728	0.00400396	-0.0728196	0.101807
HLA-G	turquoise	0.215945	9.41364e-07	-0.250353	1.13783e-08	0.443614	8.25191e-26	0.19186	1.38935e-05	0.549334	3.13766e-41	-0.243121	3.0478e-08
RUNX3	turquoise	0.279313	1.6038e-10	-0.456212	2.23354e-27	0.660895	7.93623e-65	0.275202	3.03081e-10	0.720827	2.86982e-82	-0.358827	8.03756e-17
CST7	turquoise	0.16048	0.000289534	-0.384408	2.89286e-19	0.553584	5.70286e-42	0.106537	0.0165123	0.627682	8.65615e-57	-0.293964	1.52158e-11
CASP8	turquoise	0.480378	1.42338e-30	-0.602893	2.13535e-51	0.689456	1.3134e-72	0.330015	2.54392e-14	0.823773	2.56561e-126	-0.557421	1.1981e-42
AL049839.2	turquoise	0.166146	0.000173862	-0.380028	7.85712e-19	0.399001	9.27742e-21	0.0683284	0.124783	0.424396	1.53126e-23	-0.299095	6.45605e-12
HSPB7	turquoise	0.304578	2.53411e-12	-0.357896	9.7728e-17	0.303533	3.0331e-12	0.154587	0.000483456	0.328382	3.46329e-14	-0.311796	7.17826e-13
SIRPB2	turquoise	0.152406	0.000581855	-0.571436	3.36068e-45	0.750172	1.36984e-92	0.0825861	0.0634101	0.768711	6.92832e-100	-0.45901	9.81524e-28
SSC5D	turquoise	0.307147	1.62396e-12	-0.367177	1.35282e-17	0.258734	3.49318e-09	0.13514	0.00231626	0.323338	8.88262e-14	-0.256715	4.66064e-09
NCF1C	turquoise	0.310206	9.50647e-13	-0.509681	8.32596e-35	0.729428	3.74481e-85	0.183872	3.16299e-05	0.791117	1.13369e-109	-0.46976	3.87953e-29
RINL	turquoise	0.63735	5.00506e-59	-0.374883	2.49285e-18	0.373345	3.50684e-18	0.340326	3.46997e-15	0.512474	3.12847e-35	-0.488451	1.06581e-31
PRAME	turquoise	0.0923389	0.0378557	-0.041628	0.350052	0.0386314	0.385851	0.0761208	0.0871655	0.0942939	0.033958	-0.0504147	0.257649
B3GALT5-AS1	turquoise	0.31253	6.30262e-13	-0.436915	5.29381e-25	0.454414	3.77372e-27	0.153783	0.000517783	0.492112	3.2153e-32	-0.491374	4.09884e-32
ACCS	turquoise	0.450916	1.03752e-26	-0.431129	2.55089e-24	0.369378	8.38398e-18	0.280887	1.25333e-10	0.521364	1.3039e-36	-0.344017	1.66978e-15
RBPMS	turquoise	0.346706	9.742e-16	-0.42908	4.42003e-24	0.288163	3.93003e-11	0.178823	5.22726e-05	0.315917	3.43975e-13	-0.351919	3.37557e-16
TRH	turquoise	0.0878931	0.0481501	-0.11167	0.0119504	0.129075	0.0036321	0.112094	0.0116286	0.158776	0.000336423	-0.0741994	0.0954659
AJ011932.1	turquoise	0.217192	8.11667e-07	-0.150623	0.000675799	0.182223	3.73242e-05	0.216639	8.6697e-07	0.248538	1.46133e-08	-0.232328	1.2526e-07
STEAP1	turquoise	0.381846	5.19883e-19	-0.187305	2.23029e-05	0.16272	0.000237137	0.243559	2.87398e-08	0.312936	5.86322e-13	-0.203805	3.80535e-06
NCF1	turquoise	0.321685	1.2048e-13	-0.553701	5.44085e-42	0.791278	9.55007e-110	0.192985	1.23386e-05	0.859376	6.41821e-149	-0.525428	2.95552e-37
ANKRD35	turquoise	0.385729	2.13364e-19	-0.376915	1.58385e-18	0.319244	1.8834e-13	0.0761538	0.0870281	0.371885	4.84001e-18	-0.486652	1.91024e-31
GCH1	turquoise	0.256329	4.92386e-09	-0.45255	6.47715e-27	0.550807	1.74289e-41	0.197783	7.38192e-06	0.635651	1.25451e-58	-0.3589	7.91497e-17
ADAMTS15	turquoise	0.0305015	0.493611	-0.275131	3.06378e-10	0.391257	5.88092e-20	0.131391	0.00306533	0.398364	1.08208e-20	-0.253825	7.0118e-09
TRIM38	turquoise	0.285783	5.76488e-11	-0.626867	1.32517e-56	0.841013	1.45459e-136	0.222706	4.17157e-07	0.885786	3.73367e-170	-0.527366	1.44582e-37
CDCP1	turquoise	0.379623	8.61054e-19	-0.492053	3.27909e-32	0.680926	3.43023e-70	0.30925	1.12449e-12	0.761953	3.77971e-97	-0.430097	3.36689e-24
KCNN4	turquoise	0.228961	1.91974e-07	-0.213898	1.19828e-06	0.223774	3.65975e-07	0.226009	2.77664e-07	0.33741	6.14164e-15	-0.239536	4.91056e-08
TIFA	turquoise	0.372373	4.34679e-18	-0.429619	3.82712e-24	0.542524	4.58561e-40	0.289638	3.09413e-11	0.649621	5.50882e-62	-0.391247	5.89456e-20
SLC49A3	turquoise	0.357235	1.1224e-16	-0.482754	6.68488e-31	0.457487	1.53691e-27	0.174869	7.67361e-05	0.573183	1.58368e-45	-0.418983	6.2841e-23
IFNLR1	turquoise	0.245321	2.26608e-08	-0.462543	3.43765e-28	0.570004	6.20758e-45	0.162489	0.000242091	0.566613	2.62159e-44	-0.445267	5.18216e-26
LILRA1	turquoise	0.108756	0.0143806	-0.45975	7.8859e-28	0.741071	3.06976e-89	0.0614089	0.167819	0.733048	2.11925e-86	-0.468974	4.93258e-29
MSLN	turquoise	0.115201	0.00949729	-0.338454	5.01001e-15	0.449277	1.65938e-26	0.0541262	0.224206	0.5254	2.98561e-37	-0.289391	3.22071e-11
SPN	turquoise	0.256076	5.10363e-09	-0.507839	1.58034e-34	0.737179	7.54065e-88	0.143658	0.00119385	0.774874	1.82885e-102	-0.48751	1.44707e-31
C1QTNF1	turquoise	0.207934	2.38814e-06	-0.261218	2.44181e-09	0.250464	1.12057e-08	0.107354	0.0156971	0.286983	4.75407e-11	-0.175062	7.53262e-05
RARRES1	turquoise	0.240908	4.09516e-08	-0.244564	2.51028e-08	0.285449	6.08161e-11	0.169751	0.000124601	0.39452	2.71712e-20	-0.144605	0.00110658
RGS1	turquoise	0.163933	0.00021261	-0.456573	2.0095e-27	0.522492	8.65333e-37	0.0857739	0.0538279	0.497616	5.16426e-33	-0.358168	9.23092e-17
GNGT2	turquoise	0.193231	1.20218e-05	-0.492915	2.46742e-32	0.809942	7.11826e-119	0.15039	0.000689056	0.828651	4.23425e-129	-0.492211	3.1123e-32
MIR616	turquoise	0.302663	3.52081e-12	-0.119717	0.00701761	0.0641068	0.149878	0.231798	1.34015e-07	0.12841	0.00381147	-0.108136	0.0149504
VCAM1	turquoise	0.137076	0.00199864	-0.381662	5.42131e-19	0.443102	9.5257e-26	0.115936	0.00904694	0.414889	1.79735e-22	-0.430614	2.93052e-24
TLR10	turquoise	0.089285	0.0447007	-0.342502	2.25743e-15	0.588857	1.50851e-48	0.0895179	0.0441443	0.613643	1.1218e-53	-0.355019	1.7805e-16
LILRA4	turquoise	0.233376	1.09523e-07	-0.233974	1.01413e-07	0.291508	2.27991e-11	0.108258	0.0148364	0.325613	5.82113e-14	-0.259043	3.34168e-09
OSM	turquoise	0.14405	0.00115702	-0.396749	1.59529e-20	0.44508	5.46329e-26	0.0746824	0.0933219	0.428899	4.63946e-24	-0.242807	3.17871e-08
ARHGAP15	turquoise	0.308362	1.31386e-12	-0.571484	3.2927e-45	0.850127	1.72933e-142	0.209183	2.07031e-06	0.870456	2.95243e-157	-0.571886	2.77018e-45
SLC47A1	turquoise	0.276389	2.52466e-10	-0.224921	3.17721e-07	0.156776	0.000400469	0.246871	1.83562e-08	0.259424	3.16394e-09	-0.207551	2.49471e-06
TFEC	turquoise	0.186365	2.45585e-05	-0.543314	3.37018e-40	0.787272	6.57012e-108	0.133801	0.00256207	0.832215	3.4514e-131	-0.470897	2.73828e-29
AC092131.1	turquoise	0.112309	0.0114688	-0.317185	2.7365e-13	0.350733	4.30356e-16	0.0952024	0.0322665	0.347561	8.19732e-16	-0.347572	8.17936e-16
TRBC2	turquoise	0.290051	2.89303e-11	-0.233055	1.14117e-07	0.281993	1.05304e-10	0.124154	0.00516289	0.412827	3.03449e-22	-0.267504	9.70082e-10
AC098614.1	turquoise	0.340657	3.2507e-15	-0.511855	3.88916e-35	0.581674	3.83107e-47	0.22356	3.75737e-07	0.666762	2.35369e-66	-0.444391	6.63438e-26
ARSI	turquoise	0.186103	2.52248e-05	-0.261933	2.20123e-09	0.21792	7.44186e-07	0.11656	0.00867986	0.290135	2.85338e-11	-0.270287	6.39729e-10
TNFSF8	turquoise	0.137461	0.00194046	-0.516215	8.30882e-36	0.767979	1.38597e-99	0.0984485	0.0267979	0.769015	5.19553e-100	-0.436085	6.64619e-25
TMSB4XP1	turquoise	0.370997	5.88251e-18	-0.490751	5.02815e-32	0.490424	5.59698e-32	0.256191	5.02095e-09	0.550589	1.90166e-41	-0.409653	6.74977e-22
HLA-U	turquoise	0.303297	3.15845e-12	-0.274104	3.58595e-10	0.28314	8.78375e-11	0.202931	4.19466e-06	0.346856	9.45175e-16	-0.239017	5.25855e-08
COL22A1	turquoise	0.195431	9.51124e-06	-0.309644	1.0494e-12	0.259322	3.21035e-09	0.192525	1.29527e-05	0.370287	6.87329e-18	-0.223079	3.9855e-07
PIK3CG	turquoise	0.152697	0.000567744	-0.422217	2.71182e-23	0.698248	3.44935e-75	0.149726	0.000728202	0.726046	5.25761e-84	-0.425563	1.12576e-23
LILRB2	turquoise	0.116595	0.00865921	-0.508653	1.19115e-34	0.715814	1.22781e-80	0.102247	0.0214292	0.755895	9.00101e-95	-0.347474	8.3431e-16
CCL18	turquoise	0.0107152	0.809986	-0.113905	0.0103404	0.197482	7.62682e-06	-0.00408253	0.92701	0.272295	4.72317e-10	-0.0786236	0.0772357
AC060766.1	turquoise	0.336566	7.23669e-15	-0.443337	8.91879e-26	0.523192	6.7053e-37	0.26625	1.16862e-09	0.601626	3.91266e-51	-0.409935	6.28934e-22
AC025165.4	turquoise	0.196769	8.23736e-06	-0.116689	0.00860544	0.0325854	0.464552	0.17778	5.78894e-05	0.118646	0.00754648	-0.119373	0.00718355
ALPK1	turquoise	0.338274	5.18889e-15	-0.622402	1.33824e-55	0.70971	1.0683e-78	0.2085	2.2388e-06	0.814473	3.03895e-121	-0.503456	7.14981e-34
OLFML1	turquoise	0.342975	2.05475e-15	-0.198298	6.98064e-06	0.20888	2.14344e-06	0.205546	3.13037e-06	0.262932	1.90297e-09	-0.195025	9.93327e-06
THSD4	turquoise	-0.19933	6.23858e-06	0.280901	1.25068e-10	-0.315826	3.4966e-13	-0.122151	0.00593734	-0.322313	1.07322e-13	0.371116	5.73175e-18
CRYZL2P	turquoise	0.490342	5.75084e-32	-0.406633	1.43258e-21	0.403653	2.98813e-21	0.246909	1.82619e-08	0.512489	3.11165e-35	-0.474034	1.04002e-29
HACD4	turquoise	0.258078	3.83777e-09	-0.483526	5.22313e-31	0.669967	3.3281e-67	0.152639	0.000570552	0.702911	1.35032e-76	-0.503226	7.73457e-34
PLB1	turquoise	0.208268	2.2988e-06	-0.551351	1.40147e-41	0.736141	1.75327e-87	0.184253	3.04377e-05	0.814312	3.70022e-121	-0.422707	2.38556e-23
BST1	turquoise	0.324327	7.39429e-14	-0.440231	2.12075e-25	0.505175	3.96591e-34	0.310287	9.37117e-13	0.579522	9.94229e-47	-0.371	5.87952e-18
AC007666.1	turquoise	-0.140668	0.00151283	0.0916351	0.0393488	-0.329612	2.74538e-14	-0.264164	1.58911e-09	-0.31023	9.46606e-13	0.372636	4.10192e-18
SLFN12	turquoise	0.309282	1.11824e-12	-0.477698	3.31367e-30	0.579875	8.50706e-47	0.260987	2.52491e-09	0.660015	1.33659e-64	-0.422657	2.41709e-23
AC022432.1	turquoise	0.318235	2.26231e-13	-0.267104	1.02959e-09	0.195738	9.20294e-06	0.286239	5.35822e-11	0.309277	1.11929e-12	-0.187499	2.18644e-05
AC145098.1	turquoise	0.24031	4.43307e-08	-0.50414	5.65783e-34	0.678736	1.3885e-69	0.250218	1.15931e-08	0.781551	2.36697e-105	-0.388161	1.21405e-19
GGACT	turquoise	0.518141	4.17045e-36	-0.390034	7.83815e-20	0.329709	2.69542e-14	0.266431	1.13767e-09	0.439278	2.76104e-25	-0.490331	5.77027e-32
CHAD	turquoise	0.28636	5.25521e-11	-0.134537	0.00242415	0.0821503	0.064823	0.0561608	0.207245	0.147727	0.000858796	-0.11704	0.00840652
UBD	turquoise	0.00876372	0.8441	-0.212542	1.40419e-06	0.322919	9.59802e-14	0.020738	0.641656	0.330777	2.20096e-14	-0.184648	2.92458e-05
AC004687.1	turquoise	0.164433	0.000203205	-0.425945	1.01746e-23	0.502209	1.09412e-33	0.0525138	0.238334	0.533284	1.58313e-38	-0.283646	8.10554e-11
ACP5	turquoise	0.0674477	0.129729	-0.153495	0.000530644	0.278775	1.74398e-10	0.0323042	0.468416	0.35801	9.5423e-17	-0.0925467	0.0374242
AL121956.4	turquoise	-0.226207	2.70939e-07	0.271913	5.00433e-10	-0.462783	3.20015e-28	-0.282748	9.34686e-11	-0.428743	4.83706e-24	0.441429	1.51987e-25
PEAK3	turquoise	0.328014	3.71215e-14	-0.483272	5.6646e-31	0.566628	2.60479e-44	0.166313	0.000171226	0.622058	1.59695e-55	-0.411	4.81322e-22
PSTPIP2	turquoise	0.190177	1.65704e-05	-0.499459	2.77874e-33	0.628111	6.9121e-57	0.174751	7.76118e-05	0.691216	4.06573e-73	-0.359559	6.88928e-17
ALOX15B	turquoise	0.0899286	0.0431776	-0.331048	2.09044e-14	0.329317	2.90302e-14	0.00107962	0.980673	0.337867	5.61877e-15	-0.18919	1.83606e-05
PIK3R6	turquoise	0.307294	1.58291e-12	-0.531541	3.05136e-38	0.722873	6.04515e-83	0.264009	1.62564e-09	0.796643	2.84797e-112	-0.403571	3.04908e-21
LTB	turquoise	0.105758	0.0173243	-0.278196	1.90858e-10	0.417584	9.01356e-23	0.0605116	0.17413	0.514508	1.52417e-35	-0.191205	1.48817e-05
RNU4-62P	turquoise	0.132412	0.00284207	-0.296993	9.19144e-12	0.370337	6.79946e-18	0.053621	0.228567	0.363036	3.29515e-17	-0.278925	1.70384e-10
RUNX2	turquoise	0.212647	1.3871e-06	-0.592577	2.73474e-49	0.683899	5.03817e-71	0.111747	0.0118915	0.743923	2.83546e-90	-0.454623	3.55102e-27
ARL11	turquoise	0.16329	0.000225298	-0.571744	2.94499e-45	0.85315	1.53009e-144	0.127659	0.00402387	0.868662	7.43301e-156	-0.517297	5.6433e-36
SEMA3E	turquoise	0.302781	3.45088e-12	-0.143117	0.00124658	0.038086	0.392599	0.100713	0.0234727	0.0982002	0.0271859	-0.148431	0.000810463
FCER1A	turquoise	-0.0282807	0.525615	-0.224386	3.39416e-07	0.364443	2.4385e-17	0.0221642	0.618908	0.352032	3.2983e-16	-0.157368	0.000380393
PNMT	turquoise	0.257503	4.16596e-09	-0.0677667	0.12792	-0.0263452	0.554348	0.0552057	0.215088	0.0312143	0.483564	-0.14236	0.00132383
ADAMTS14	turquoise	0.219956	5.82677e-07	-0.257921	3.92481e-09	0.224923	3.17651e-07	0.152122	0.000595974	0.341811	2.5886e-15	-0.150687	0.000672203
LEFTY2	turquoise	0.0170861	0.701408	-0.194621	1.03713e-05	0.213661	1.23205e-06	0.056315	0.205998	0.213637	1.2354e-06	-0.190925	1.53251e-05
AC024601.1	turquoise	-0.287054	4.70013e-11	0.0935501	0.0353987	-0.264427	1.52881e-09	-0.234974	8.91285e-08	-0.290172	2.83631e-11	0.212191	1.46262e-06
OLFM4	turquoise	-0.0986229	0.0265282	0.196048	8.90174e-06	-0.281322	1.1705e-10	-0.192716	1.26944e-05	-0.276253	2.57829e-10	0.248476	1.4739e-08
FGFBP2	turquoise	0.0780263	0.0795177	-0.215851	9.51895e-07	0.214794	1.07844e-06	0.0301356	0.498811	0.239171	5.15305e-08	-0.213725	1.22279e-06
AC112493.1	turquoise	-0.100842	0.0232947	0.321259	1.30293e-13	-0.253579	7.25849e-09	0.0770996	0.0831663	-0.216183	9.15175e-07	0.315201	3.91163e-13
SCN7A	turquoise	0.145198	0.00105495	-0.268015	8.99072e-10	0.235749	8.06219e-08	0.0481233	0.279939	0.250279	1.14964e-08	-0.213301	1.28508e-06
PCDHGA3	turquoise	-0.0926249	0.0372628	0.0533289	0.231116	-0.131317	0.00308225	-0.106119	0.0169438	-0.139511	0.00165597	0.0986162	0.0265385
PCDHGB3	turquoise	0.0944594	0.0336443	-0.0632175	0.155623	0.0861131	0.0528833	0.0726044	0.102825	0.117372	0.00822148	-0.12674	0.00429797
CCL8	turquoise	-0.0464244	0.297286	-0.165628	0.000182296	0.202151	4.57399e-06	-0.0460934	0.300748	0.165063	0.000191921	-0.104209	0.0190418
AL078605.1	turquoise	-0.00116023	0.97923	0.0285601	0.521532	0.0638111	0.15177	0.0613412	0.168289	0.0789427	0.0760383	-0.0297899	0.503751
AC104692.1	turquoise	0.140027	0.00159066	-0.0817373	0.0661859	0.0610145	0.170572	0.0908712	0.0410256	0.118762	0.00748723	-0.0686552	0.122986
PSPHP1	turquoise	0.144277	0.00113609	-0.0966443	0.0297296	0.0775635	0.0813231	0.0849721	0.0561167	0.133324	0.00265538	-0.0941763	0.0341825
