# Supplementary material for: Identification of EMT-Related Genes and Prognostic Signature With Significant Implications on Biological Properties and Oncology Treatment of Lower Grade Gliomas
Source: Front Cell Dev Biol. 2022 May 17;10:887693. doi: 10.3389/fcell.2022.887693 (PMC9152435; doi:10.3389/fcell.2022.887693)
Supplement: Supplementary file 7 [file Table1.XLSX]

## Sheet: Sheet1
Supplementary Table 1: Differential expressed EMT-related genes between normal and LGG samples.
Symbol	log2FoldChange	log2CPM	pvalue	FDR	up_down
GLS2	3.60058	10.264	3.78948350360236e-321	1.59726482644017e-318	Up
MEG3	1.82252	11.1756	3.29778e-261	9.26676e-259	Up
RBFOX3	2.12056	10.709	5.36453e-222	1.13057e-219	Up
MICAL2	2.09371	10.7252	1.40345e-221	2.36622e-219	Up
MIR25	-4.43593	10.5417	5.22294e-177	7.33823e-175	Down
SOX4	-2.12152	11.1922	3.23312e-161	3.8936e-159	Down
F2R	-2.56786	10.8993	1.19795e-152	1.26233e-150	Down
VSNL1	1.32924	11.2869	2.19922e-144	2.05994e-142	Up
MIR573	-4.15453	10.4043	3.07414e-144	2.5915e-142	Down
BMP2	-2.35226	10.9142	1.42703e-140	1.09362e-138	Down
TNC	-2.16246	10.9971	2.97148e-137	2.08747e-135	Down
MIR186	-3.93025	10.3045	8.09668e-122	5.25038e-120	Down
FHL2	1.84402	10.417	2.04092e-119	1.22892e-117	Up
MIRLET7D	-3.87859	10.2827	1.78825e-117	1.005e-115	Down
CYTOR	2.03293	10.2423	9.20839e-114	4.85167e-112	Up
NEAT1	1.33272	11.0193	3.56545e-113	1.76805e-111	Up
FERMT1	-1.9943	10.869	1.61604e-107	7.56847e-106	Down
NTN1	-1.79731	10.9921	1.66794e-105	7.40039e-104	Down
NES	-1.31719	11.4847	1.8112e-105	7.6342e-104	Down
GRIN1	1.19762	11.1663	1.3349e-103	5.35867e-102	Up
MYC	-1.61818	11.0154	3.98085e-93	1.52539e-91	Down
ILK	1.29382	10.8743	3.45351e-92	1.26579e-90	Up
SFTPC	1.74099	10.3111	3.49463e-91	1.22749e-89	Up
MIR124-2HG	1.46355	10.5682	2.43117e-89	8.19792e-88	Up
VSIG4	-1.51807	11.0622	3.73531e-89	1.2111e-87	Down
MICALL2	1.27275	10.8479	2.4448e-86	7.63321e-85	Up
MYBL2	-3.01712	10.2471	2.56028e-83	7.70829e-82	Down
MIR93	-3.41683	10.1077	3.90194e-83	1.13425e-81	Down
CDK3	1.98297	10.0758	4.19002e-83	1.1774e-81	Up
FBXW7	1.23248	10.871	6.25127e-83	1.69994e-81	Up
MIR590	-3.41446	10.1069	1.41722e-82	3.73349e-81	Down
UHRF1	-1.96552	10.6195	3.85494e-80	9.84761e-79	Down
PKD1	1.03909	11.1811	1.32043e-79	3.2739e-78	Up
EGFR	-1.30445	11.1871	1.0352e-78	2.49334e-77	Down
PITPNM3	1.31586	10.6372	2.28645e-78	5.3541e-77	Up
MIR331	-3.34288	10.0829	8.11491e-78	1.84888e-76	Down
DNAJB6	1.09957	11.0347	1.34121e-77	2.97537e-76	Up
MMP2	-1.62293	10.827	1.12726e-76	2.43661e-75	Down
RMST	1.68687	10.2195	1.04368e-75	2.19956e-74	Up
CCL3	-1.71481	10.7576	2.62186e-75	5.3908e-74	Down
GLRX	1.22445	10.7216	9.12056e-75	1.83063e-73	Up
RGS3	1.37383	10.5167	1.58076e-74	3.09903e-73	Up
MTHFD2	-1.31077	11.0449	5.96762e-70	1.14334e-68	Down
TPBG	1.66055	10.1747	9.01419e-69	1.68866e-67	Up
HK2	-1.76754	10.5577	2.17929e-64	3.90881e-63	Down
KRT17	1.63711	10.1614	3.38628e-64	5.94715e-63	Up
TNFAIP8L2	-1.74022	10.5724	4.03702e-64	6.94532e-63	Down
TIMP3	1.12465	10.7335	8.85184e-64	1.49242e-62	Up
MMP14	-1.35695	10.9036	1.28814e-63	2.12922e-62	Down
MIR106B	-3.062	9.99598	6.04215e-63	9.79526e-62	Down
SOX3	-1.99799	10.3967	1.58828e-62	2.52627e-61	Down
IKBKG	1.20555	10.5709	5.47013e-61	8.53948e-60	Up
CD24	-1.14861	11.1327	6.29906e-61	9.65473e-60	Down
SFRP2	-1.2478	11.1039	9.17501e-60	1.35694e-58	Down
HOOK1	1.72117	10.0471	1.79592e-59	2.61027e-58	Up
MYCN	-1.4186	10.7434	3.2289e-57	4.53661e-56	Down
MIR30C2	-2.83639	10.0003	2.1034e-56	2.85995e-55	Down
HAS2	-2.31348	10.1836	4.55641e-56	6.09691e-55	Down
TNF	-2.4262	10.1276	2.02825e-55	2.67158e-54	Down
NOTCH1	-1.04194	11.1728	4.33221e-54	5.53341e-53	Down
JAG2	1.07675	10.6616	7.59485e-54	9.55591e-53	Up
CPEB1	1.11424	10.6016	1.52402e-53	1.86196e-52	Up
NOG	-1.35309	10.7301	1.47341e-52	1.74942e-51	Down
TP53	-1.13301	10.9939	2.58259e-52	3.02378e-51	Down
SMAD2	1.05925	10.667	2.7915e-52	3.22361e-51	Up
TGFBR1	-1.26958	10.8049	2.81073e-51	3.15927e-50	Down
NEDD4L	1.06569	10.638	4.68037e-51	5.19151e-50	Up
IL17RD	-1.28901	10.7751	5.80614e-51	6.35659e-50	Down
EDNRA	-1.49382	10.5648	1.56366e-50	1.68995e-49	Down
TP53INP1	-1.34063	10.6944	7.53327e-50	8.03867e-49	Down
FZD7	-1.43907	10.6006	1.01992e-49	1.07475e-48	Down
CD44	-1.05633	11.0426	1.3631e-49	1.41864e-48	Down
MIR616	-2.78084	9.92024	5.33253e-49	5.28861e-48	Down
MIR124-2	-2.76834	9.91712	5.33253e-49	5.28861e-48	Down
TNXB	1.17702	10.4221	1.92659e-48	1.88851e-47	Up
UCHL3	1.04193	10.598	9.11707e-47	8.83412e-46	Up
EZH2	-1.52908	10.462	8.5909e-46	8.13722e-45	Down
LMNB1	-1.26422	10.7068	1.09979e-45	1.03014e-44	Down
SERPINE1	-1.37369	10.5737	1.31092e-45	1.20121e-44	Down
SMAD9	-1.06649	10.9501	2.82019e-45	2.55636e-44	Down
COL8A2	-1.87485	10.221	8.40693e-45	7.53941e-44	Down
S100A8	1.02375	10.5843	7.21907e-44	6.40597e-43	Up
BIRC5	-2.27492	10.2923	2.30171e-41	1.9023e-40	Down
SIX1	-1.91902	10.1437	2.33571e-41	1.91165e-40	Down
HAVCR2	-1.18378	10.6994	5.6396e-41	4.48508e-40	Down
H19	1.55531	10.0147	9.86277e-41	7.62781e-40	Up
FOXM1	-1.48822	10.4021	1.26908e-40	9.72578e-40	Down
PHLDA2	1.37575	9.99603	2.6896e-39	1.9546e-38	Up
ELK3	-1.12553	10.6586	4.04763e-36	2.79685e-35	Down
HPSE	-1.6544	10.1887	1.04599e-35	7.16888e-35	Down
IRF8	-1.24132	10.4724	3.92048e-34	2.60234e-33	Down
STC2	-1.40099	10.3234	7.98981e-34	5.18109e-33	Down
FBP1	-1.46783	10.2711	1.20309e-33	7.742e-33	Down
PAG1	-1.04685	10.6759	1.13696e-32	7.20647e-32	Down
FGF9	1.06611	10.2655	3.74244e-32	2.33695e-31	Up
WNT5A	-1.23502	10.447	4.04035e-32	2.50442e-31	Down
ACTG2	1.28596	9.99966	8.41763e-31	5.10508e-30	Up
AR	-1.50856	10.1783	1.92993e-30	1.16209e-29	Down
HAS2-AS1	-1.60431	10.0878	7.42899e-29	4.37947e-28	Down
MARVELD3	-1.63662	10.0525	1.69706e-28	9.93489e-28	Down
PROX1	-1.07941	10.5178	2.36321e-28	1.36451e-27	Down
OCLN	1.25468	9.96821	5.76761e-28	3.2852e-27	Up
NOX1	-1.85322	9.91675	4.19132e-27	2.32453e-26	Down
FZD2	-1.27577	10.2476	4.99485e-26	2.66497e-25	Down
POMC	1.06746	10.1118	8.93629e-26	4.73792e-25	Up
LEFTY1	1.20385	9.94451	1.24495e-24	6.36057e-24	Up
BDNF	1.22112	9.92406	1.74497e-24	8.80843e-24	Up
GREM1	1.17745	9.95284	1.21027e-23	5.89744e-23	Up
HIC1	1.11998	9.99751	3.04562e-23	1.41069e-22	Up
ZEB2-AS1	1.03068	10.0845	7.13165e-23	3.26738e-22	Up
VANGL1	-1.31819	10.0856	1.89018e-21	8.0476e-21	Down
HGF	1.03201	10.0353	2.1036e-21	8.91122e-21	Up
ZNF217	-1.00291	10.3397	2.24303e-20	8.9615e-20	Down
LGR5	-1.03142	10.2998	2.799e-20	1.113e-19	Down
TET1	-1.39628	9.99464	3.86717e-20	1.52337e-19	Down
IL6	1.12143	9.93912	7.23823e-20	2.82492e-19	Up
FST	-1.32253	9.95524	2.65336e-17	9.24291e-17	Down
CCL5	-1.02985	10.1795	5.30386e-17	1.83244e-16	Down
OSM	-1.11163	10.0146	7.99522e-15	2.46885e-14	Down
GPC3	-1.02244	9.99551	2.74346e-12	7.22731e-12	Down
CCR5	-1.35396	9.92964	3.37209e-07	6.47533e-07	Down
