# Supplementary material for: Identification of EMT-Related Genes and Prognostic Signature With Significant Implications on Biological Properties and Oncology Treatment of Lower Grade Gliomas
Source: Front Cell Dev Biol. 2022 May 17;10:887693. doi: 10.3389/fcell.2022.887693 (PMC9152435; doi:10.3389/fcell.2022.887693)
Supplement: Supplementary file 8 [file Table10.XLSX]

## Sheet: Sheet1
Supplementary Table 10: Correlations between EMTsig-related genes and drug sensitivity (CellMiner)
Symbol	Drug	Cor	pvalue
ZNF217	1st Precursor Intermediate to TDP 665759	0.290496	0.0243451
BIRC5	5-Fluoro deoxy uridine 10mer	0.379399	0.00279311
BIRC5	6-THIOGUANINE	0.30235	0.0188759
ZNF217	7-Hydroxystaurosporine	0.28142	0.0293877
SFRP2	Abiraterone	0.286722	0.0263456
ZNF217	Acetalax	0.280572	0.0299005
SFRP2	AEG-40730	0.353218	0.00563488
SFRP2	Amonafide	-0.268294	0.0382052
SFRP2	AMONAFIDE	-0.257039	0.0474142
BIRC5	Amuvatinib	0.272585	0.0351086
SFRP2	Apitolisib	0.333084	0.00930869
BIRC5	ARRY-162	-0.321136	0.0123553
SFRP2	AT-13387	-0.351859	0.00583495
SFRP2	AT-9283	0.344932	0.0069547
BIRC5	Bleomycin	0.28142	0.0293879
ZNF217	BMS-690514	0.29825	0.0206353
BIRC5	BP-1-102	-0.26405	0.0414865
BMP2	Buthionine sulphoximine	0.372652	0.00336529
ZNF217	Buthionine sulphoximine	0.259074	0.045626
BMP2	CCT-128930	0.363289	0.00433081
SFRP2	CCT-128930	0.338699	0.00811845
BMP2	CH-5132799	0.325699	0.0111031
BIRC5	Chlorambucil	0.297384	0.0210244
BIRC5	Cobimetinib (isomer 1)	-0.302925	0.0186399
BMP2	Copanlisib	0.274182	0.0340109
BIRC5	Cytarabine	0.259048	0.0456489
ZNF217	Dabrafenib	-0.267552	0.0387625
BMP2	Dasatinib	0.274526	0.0337783
BMP2	Deforolimius	0.372227	0.0034046
ZNF217	Deforolimius	0.282975	0.0284662
SFRP2	Deforolimius	0.269522	0.0372968
BIRC5	Digoxin	0.321583	0.0122272
BIRC5	Dinaciclib	-0.312304	0.0151276
BMP2	EMD-534085	-0.285117	0.027237
ZNF217	Encorafenib	-0.282395	0.0288072
BMP2	Erlotinib	0.308092	0.0166276
BMP2	Everolimus	0.353989	0.00552413
ZNF217	Everolimus	0.283349	0.0282486
ZNF217	Fulvestrant	0.276701	0.032338
BMP2	Gefitinib	0.275005	0.033457
BIRC5	Hydroxyurea	0.310224	0.0158531
BMP2	Ibrutinib	0.306698	0.0171514
ZNF217	Ibrutinib	0.30177	0.0191167
SFRP2	Idelalisib	0.460935	0.000210342
BMP2	Idelalisib	0.273786	0.0342808
SFRP2	IPI-145	0.416712	0.000926372
BMP2	IPI-145	0.299545	0.0200654
BIRC5	Irinotecan	0.257381	0.0471099
BMP2	Itraconazole	0.27004	0.036919
BIRC5	JNJ-38877605	0.282449	0.0287752
SFRP2	JNJ-42756493	0.295906	0.0217029
BMP2	KX-01	-0.257337	0.047149
BMP2	Lapatinib	0.335907	0.00869271
BIRC5	LMP-400	0.328085	0.0104931
SFRP2	Luminespib	-0.437085	0.000479711
SFRP2	LY-294002	0.369026	0.00371381
ZNF217	LY-294002	0.314524	0.014385
SFRP2	METHOTREXATE	-0.308083	0.016631
SFRP2	Midostaurin	0.29169	0.02374
SFRP2	MK-2206	0.299688	0.0200031
SFRP2	Motesanib	0.563285	2.79295e-06
BIRC5	Nelarabine	0.338212	0.00821625
BMP2	O-6-Benzylguanine	0.302859	0.0186668
BIRC5	Obatoclax	0.302537	0.0187988
SFRP2	Okadaic acid	0.281288	0.0294672
SFRP2	Panobinostat	-0.290761	0.02421
ZNF217	Panobinostat	-0.257653	0.0468685
SFRP2	Pevonedistat	-0.28665	0.026385
BMP2	PF-04217903	0.319248	0.0129077
SFRP2	PF-04691502	0.324526	0.0114139
BIRC5	Pimasertib	-0.30331	0.018483
ZNF217	PLX-4720	-0.28541	0.0270726
ZNF217	Rapamycin	0.294443	0.0223919
BMP2	Rapamycin	0.268449	0.0380896
SFRP2	Rapamycin	0.257111	0.0473502
BMP2	RAPAMYCIN	0.313544	0.0147089
BMP2	Rebimastat	0.458726	0.000227616
BIRC5	RO-4987655	-0.284405	0.0276406
BMP2	Sapitinib	0.32969	0.0100994
ZNF217	Sapitinib	0.307765	0.0167493
BIRC5	Selumetinib	-0.362684	0.00440078
ZNF217	Selumetinib	-0.314613	0.0143557
BIRC5	ST-3595	0.295683	0.0218064
BMP2	Staurosporine	0.335413	0.00879779
BIRC5	TAK-733	-0.284299	0.0277012
SFRP2	Tandutinib	0.454622	0.000263187
ZNF217	Temsirolimus	0.296852	0.0212664
BMP2	Temsirolimus	0.289576	0.0248206
BIRC5	Triethylenemelamine	0.283762	0.0280096
BMP2	Vandetanib	0.257912	0.0466403
BMP2	Veliparib	0.279377	0.0306363
ZNF217	Vemurafenib	-0.30939	0.0161524
BMP2	Vincristine	-0.294594	0.0223203
BIRC5	Vismodegib	0.255028	0.0492374
SFRP2	XR-11576	-0.40438	0.00135303
SFRP2	XR-5944	-0.439392	0.000444095
SFRP2	Y-27632	0.273066	0.034775
SFRP2	Zoledronate	0.281123	0.0295666
