# Supplementary material for: Identification of EMT-Related Genes and Prognostic Signature With Significant Implications on Biological Properties and Oncology Treatment of Lower Grade Gliomas
Source: Front Cell Dev Biol. 2022 May 17;10:887693. doi: 10.3389/fcell.2022.887693 (PMC9152435; doi:10.3389/fcell.2022.887693)
Supplement: Supplementary file 9 [file Table5.XLSX]

## Sheet: Sheet1
Supplementary Table 5: Differentially mutated genes between samples with C1 and C2.
Symbol	C1	C2	pvalue	OR	ci.up	ci.low	adjPval
IDH1	308	71	7.80758e-31	15.6033	27.5744	9.10155	7.67407e-27
CIC	99	4	1.58213e-14	16.3019	62.2537	5.97861	5.99886e-11
EGFR	1	29	1.83097e-14	0.0135373	0.0834149	0.000333551	5.99886e-11
PTEN	5	20	6.3975e-07	0.106033	0.298824	0.0304675	0.00124008
FUBP1	42	1	6.48429e-07	22.6659	921.195	3.77408	0.00124008
NF1	6	21	7.56992e-07	0.120647	0.317652	0.0389672	0.00124008
RYR2	5	14	0.000193743	0.157938	0.474962	0.0436807	0.272043
COL6A3	1	9	0.00023202	0.0502991	0.368627	0.00114282	0.285065
FLG	5	13	0.000470444	0.171241	0.523602	0.0469075	0.513777
KEL	1	8	0.000673019	0.0569565	0.431151	0.00127794	0.517699
TTN	21	26	0.000824797	0.343655	0.660275	0.176961	0.517699
MYOCD	0	6	0.00105292	0	0.3957	0	0.517699
LRP2	4	10	0.002686	0.181195	0.640866	0.0408085	0.517699
ADAMTS15	0	5	0.00333767	0	0.511207	0	0.517699
IGF1R	0	5	0.00333767	0	0.511207	0	0.517699
SCN10A	0	5	0.00333767	0	0.511207	0	0.517699
TMEM132D	0	5	0.00333767	0	0.511207	0	0.517699
ZNF560	0	5	0.00333767	0	0.511207	0	0.517699
PRX	1	6	0.0053864	0.0769154	0.642484	0.00166421	0.517699
PTPN11	1	6	0.0053864	0.0769154	0.642484	0.00166421	0.517699
SETD2	1	6	0.0053864	0.0769154	0.642484	0.00166421	0.517699
MUC17	2	7	0.00629211	0.131315	0.700445	0.0131812	0.517699
ABLIM3	0	4	0.0105332	0	0.713278	0	0.517699
ADAMTS16	0	4	0.0105332	0	0.713278	0	0.517699
ADAMTS2	0	4	0.0105332	0	0.713278	0	0.517699
ADAMTS3	0	4	0.0105332	0	0.713278	0	0.517699
AMBRA1	0	4	0.0105332	0	0.713278	0	0.517699
CACNA1E	0	4	0.0105332	0	0.713278	0	0.517699
CDH12	0	4	0.0105332	0	0.713278	0	0.517699
CR2	0	4	0.0105332	0	0.713278	0	0.517699
CREBBP	0	4	0.0105332	0	0.713278	0	0.517699
DHX35	0	4	0.0105332	0	0.713278	0	0.517699
DSC3	0	4	0.0105332	0	0.713278	0	0.517699
FLG2	0	4	0.0105332	0	0.713278	0	0.517699
H3F3A	0	4	0.0105332	0	0.713278	0	0.517699
HCN1	0	4	0.0105332	0	0.713278	0	0.517699
MKI67	0	4	0.0105332	0	0.713278	0	0.517699
NEBL	0	4	0.0105332	0	0.713278	0	0.517699
NLRP8	0	4	0.0105332	0	0.713278	0	0.517699
PCDH11X	0	4	0.0105332	0	0.713278	0	0.517699
PCDHA7	0	4	0.0105332	0	0.713278	0	0.517699
PDGFRA	0	4	0.0105332	0	0.713278	0	0.517699
PEAR1	0	4	0.0105332	0	0.713278	0	0.517699
RB1	0	4	0.0105332	0	0.713278	0	0.517699
SERPINB7	0	4	0.0105332	0	0.713278	0	0.517699
SHKBP1	0	4	0.0105332	0	0.713278	0	0.517699
SPEG	0	4	0.0105332	0	0.713278	0	0.517699
TIAM2	0	4	0.0105332	0	0.713278	0	0.517699
TNFSF14	0	4	0.0105332	0	0.713278	0	0.517699
UGT2B4	0	4	0.0105332	0	0.713278	0	0.517699
USP20	0	4	0.0105332	0	0.713278	0	0.517699
USP6	0	4	0.0105332	0	0.713278	0	0.517699
ATP10B	1	5	0.0147615	0.0929258	0.840283	0.00195414	0.517699
DYNC2H1	1	5	0.0147615	0.0929258	0.840283	0.00195414	0.517699
ENPEP	1	5	0.0147615	0.0929258	0.840283	0.00195414	0.517699
F8	1	5	0.0147615	0.0929258	0.840283	0.00195414	0.517699
RP1	1	5	0.0147615	0.0929258	0.840283	0.00195414	0.517699
UTRN	1	5	0.0147615	0.0929258	0.840283	0.00195414	0.517699
ADGRG4	2	6	0.0157805	0.154172	0.874827	0.0150345	0.517699
DNAH11	2	6	0.0157805	0.154172	0.874827	0.0150345	0.517699
NOTCH1	24	3	0.0181009	4.01747	21.1605	1.19217	0.517699
PCLO	5	8	0.0325598	0.28752	1.01607	0.0727102	0.517699
ABCA3	0	3	0.0330946	0	1.14466	0	0.517699
ABCA4	0	3	0.0330946	0	1.14466	0	0.517699
ABCA5	0	3	0.0330946	0	1.14466	0	0.517699
ABCA7	0	3	0.0330946	0	1.14466	0	0.517699
ACVRL1	0	3	0.0330946	0	1.14466	0	0.517699
ADAM2	0	3	0.0330946	0	1.14466	0	0.517699
ADAM28	0	3	0.0330946	0	1.14466	0	0.517699
ADAMTSL3	0	3	0.0330946	0	1.14466	0	0.517699
ADGRG2	0	3	0.0330946	0	1.14466	0	0.517699
ADRBK2	0	3	0.0330946	0	1.14466	0	0.517699
AFM	0	3	0.0330946	0	1.14466	0	0.517699
AGAP4	0	3	0.0330946	0	1.14466	0	0.517699
AGBL5	0	3	0.0330946	0	1.14466	0	0.517699
AK7	0	3	0.0330946	0	1.14466	0	0.517699
ALPK3	0	3	0.0330946	0	1.14466	0	0.517699
AMOTL1	0	3	0.0330946	0	1.14466	0	0.517699
AMPD2	0	3	0.0330946	0	1.14466	0	0.517699
AOX1	0	3	0.0330946	0	1.14466	0	0.517699
ARHGAP26	0	3	0.0330946	0	1.14466	0	0.517699
ARHGAP36	0	3	0.0330946	0	1.14466	0	0.517699
ARHGEF6	0	3	0.0330946	0	1.14466	0	0.517699
ASTN1	0	3	0.0330946	0	1.14466	0	0.517699
ATF7IP2	0	3	0.0330946	0	1.14466	0	0.517699
ATP13A3	0	3	0.0330946	0	1.14466	0	0.517699
ATP1A2	0	3	0.0330946	0	1.14466	0	0.517699
BRAF	0	3	0.0330946	0	1.14466	0	0.517699
BRD3	0	3	0.0330946	0	1.14466	0	0.517699
CACNA1B	0	3	0.0330946	0	1.14466	0	0.517699
CACNA1D	0	3	0.0330946	0	1.14466	0	0.517699
CARD11	0	3	0.0330946	0	1.14466	0	0.517699
CCDC148	0	3	0.0330946	0	1.14466	0	0.517699
CCDC30	0	3	0.0330946	0	1.14466	0	0.517699
CD209	0	3	0.0330946	0	1.14466	0	0.517699
CD22	0	3	0.0330946	0	1.14466	0	0.517699
CDH1	0	3	0.0330946	0	1.14466	0	0.517699
CEP128	0	3	0.0330946	0	1.14466	0	0.517699
CFAP52	0	3	0.0330946	0	1.14466	0	0.517699
CSN3	0	3	0.0330946	0	1.14466	0	0.517699
CUL9	0	3	0.0330946	0	1.14466	0	0.517699
DCAF12L1	0	3	0.0330946	0	1.14466	0	0.517699
DCLK3	0	3	0.0330946	0	1.14466	0	0.517699
DDX26B	0	3	0.0330946	0	1.14466	0	0.517699
DGKD	0	3	0.0330946	0	1.14466	0	0.517699
DHX30	0	3	0.0330946	0	1.14466	0	0.517699
DHX38	0	3	0.0330946	0	1.14466	0	0.517699
DISP1	0	3	0.0330946	0	1.14466	0	0.517699
DMBT1	0	3	0.0330946	0	1.14466	0	0.517699
DSCAM	0	3	0.0330946	0	1.14466	0	0.517699
ENGASE	0	3	0.0330946	0	1.14466	0	0.517699
FAM126B	0	3	0.0330946	0	1.14466	0	0.517699
FAM135B	0	3	0.0330946	0	1.14466	0	0.517699
FAM47C	0	3	0.0330946	0	1.14466	0	0.517699
FHOD3	0	3	0.0330946	0	1.14466	0	0.517699
FLT4	0	3	0.0330946	0	1.14466	0	0.517699
FZD9	0	3	0.0330946	0	1.14466	0	0.517699
GABRA1	0	3	0.0330946	0	1.14466	0	0.517699
GABRB2	0	3	0.0330946	0	1.14466	0	0.517699
GABRD	0	3	0.0330946	0	1.14466	0	0.517699
GLRB	0	3	0.0330946	0	1.14466	0	0.517699
GUCY2C	0	3	0.0330946	0	1.14466	0	0.517699
HECW1	0	3	0.0330946	0	1.14466	0	0.517699
HEPHL1	0	3	0.0330946	0	1.14466	0	0.517699
HJURP	0	3	0.0330946	0	1.14466	0	0.517699
HLA-DRA	0	3	0.0330946	0	1.14466	0	0.517699
IGF2R	0	3	0.0330946	0	1.14466	0	0.517699
IGFN1	0	3	0.0330946	0	1.14466	0	0.517699
IGHG4	0	3	0.0330946	0	1.14466	0	0.517699
IPO9	0	3	0.0330946	0	1.14466	0	0.517699
KCNA5	0	3	0.0330946	0	1.14466	0	0.517699
KCNJ2	0	3	0.0330946	0	1.14466	0	0.517699
KCNS3	0	3	0.0330946	0	1.14466	0	0.517699
KDM7A	0	3	0.0330946	0	1.14466	0	0.517699
KIAA0232	0	3	0.0330946	0	1.14466	0	0.517699
KMT2A	0	3	0.0330946	0	1.14466	0	0.517699
L3MBTL2	0	3	0.0330946	0	1.14466	0	0.517699
LAMA1	0	3	0.0330946	0	1.14466	0	0.517699
LAMB1	0	3	0.0330946	0	1.14466	0	0.517699
LILRB2	0	3	0.0330946	0	1.14466	0	0.517699
LTA4H	0	3	0.0330946	0	1.14466	0	0.517699
MAP7D2	0	3	0.0330946	0	1.14466	0	0.517699
MAST1	0	3	0.0330946	0	1.14466	0	0.517699
MAU2	0	3	0.0330946	0	1.14466	0	0.517699
MCC	0	3	0.0330946	0	1.14466	0	0.517699
MED1	0	3	0.0330946	0	1.14466	0	0.517699
MED13L	0	3	0.0330946	0	1.14466	0	0.517699
MGAT4C	0	3	0.0330946	0	1.14466	0	0.517699
MNDA	0	3	0.0330946	0	1.14466	0	0.517699
MRGPRX1	0	3	0.0330946	0	1.14466	0	0.517699
MTCL1	0	3	0.0330946	0	1.14466	0	0.517699
MX2	0	3	0.0330946	0	1.14466	0	0.517699
MYF5	0	3	0.0330946	0	1.14466	0	0.517699
NLRP1	0	3	0.0330946	0	1.14466	0	0.517699
NLRP11	0	3	0.0330946	0	1.14466	0	0.517699
NMBR	0	3	0.0330946	0	1.14466	0	0.517699
OPN4	0	3	0.0330946	0	1.14466	0	0.517699
OR2G2	0	3	0.0330946	0	1.14466	0	0.517699
OR5M3	0	3	0.0330946	0	1.14466	0	0.517699
PCDHB9	0	3	0.0330946	0	1.14466	0	0.517699
PCDHGA5	0	3	0.0330946	0	1.14466	0	0.517699
PDE11A	0	3	0.0330946	0	1.14466	0	0.517699
PDZRN4	0	3	0.0330946	0	1.14466	0	0.517699
PGR	0	3	0.0330946	0	1.14466	0	0.517699
PHEX	0	3	0.0330946	0	1.14466	0	0.517699
PLG	0	3	0.0330946	0	1.14466	0	0.517699
PLXNA2	0	3	0.0330946	0	1.14466	0	0.517699
PLXNA4	0	3	0.0330946	0	1.14466	0	0.517699
PPIP5K2	0	3	0.0330946	0	1.14466	0	0.517699
PPM1D	0	3	0.0330946	0	1.14466	0	0.517699
RANBP17	0	3	0.0330946	0	1.14466	0	0.517699
RBMY1E	0	3	0.0330946	0	1.14466	0	0.517699
RECK	0	3	0.0330946	0	1.14466	0	0.517699
RGN	0	3	0.0330946	0	1.14466	0	0.517699
RIMS1	0	3	0.0330946	0	1.14466	0	0.517699
RIMS2	0	3	0.0330946	0	1.14466	0	0.517699
RNF43	0	3	0.0330946	0	1.14466	0	0.517699
SACS	0	3	0.0330946	0	1.14466	0	0.517699
SEMA3E	0	3	0.0330946	0	1.14466	0	0.517699
SLC12A9	0	3	0.0330946	0	1.14466	0	0.517699
SLC13A1	0	3	0.0330946	0	1.14466	0	0.517699
SLC13A2	0	3	0.0330946	0	1.14466	0	0.517699
SLC22A10	0	3	0.0330946	0	1.14466	0	0.517699
SLC26A3	0	3	0.0330946	0	1.14466	0	0.517699
SLC30A5	0	3	0.0330946	0	1.14466	0	0.517699
SLC35F3	0	3	0.0330946	0	1.14466	0	0.517699
SLC35F5	0	3	0.0330946	0	1.14466	0	0.517699
SLC4A3	0	3	0.0330946	0	1.14466	0	0.517699
SLC6A4	0	3	0.0330946	0	1.14466	0	0.517699
SLC9A7	0	3	0.0330946	0	1.14466	0	0.517699
SLCO3A1	0	3	0.0330946	0	1.14466	0	0.517699
SMG1	0	3	0.0330946	0	1.14466	0	0.517699
SNX31	0	3	0.0330946	0	1.14466	0	0.517699
SORT1	0	3	0.0330946	0	1.14466	0	0.517699
SPATA31A1	0	3	0.0330946	0	1.14466	0	0.517699
SPOP	0	3	0.0330946	0	1.14466	0	0.517699
SPTB	0	3	0.0330946	0	1.14466	0	0.517699
SPTBN2	0	3	0.0330946	0	1.14466	0	0.517699
ST3GAL6	0	3	0.0330946	0	1.14466	0	0.517699
TANC2	0	3	0.0330946	0	1.14466	0	0.517699
TEK	0	3	0.0330946	0	1.14466	0	0.517699
TFAP2D	0	3	0.0330946	0	1.14466	0	0.517699
TMEM252	0	3	0.0330946	0	1.14466	0	0.517699
TRIML1	0	3	0.0330946	0	1.14466	0	0.517699
TRIML2	0	3	0.0330946	0	1.14466	0	0.517699
TUBA3C	0	3	0.0330946	0	1.14466	0	0.517699
TUBGCP2	0	3	0.0330946	0	1.14466	0	0.517699
TXNDC2	0	3	0.0330946	0	1.14466	0	0.517699
UGT1A8	0	3	0.0330946	0	1.14466	0	0.517699
UGT2A1	0	3	0.0330946	0	1.14466	0	0.517699
UGT2A3	0	3	0.0330946	0	1.14466	0	0.517699
ULBP3	0	3	0.0330946	0	1.14466	0	0.517699
USP24	0	3	0.0330946	0	1.14466	0	0.517699
VDAC3	0	3	0.0330946	0	1.14466	0	0.517699
VPS16	0	3	0.0330946	0	1.14466	0	0.517699
ZNF331	0	3	0.0330946	0	1.14466	0	0.517699
ZNF385B	0	3	0.0330946	0	1.14466	0	0.517699
ZNF521	0	3	0.0330946	0	1.14466	0	0.517699
ZNF609	0	3	0.0330946	0	1.14466	0	0.517699
ZNF770	0	3	0.0330946	0	1.14466	0	0.517699
CUL4B	3	6	0.0347572	0.23177	1.1023	0.0370177	0.517699
MYH2	3	6	0.0347572	0.23177	1.1023	0.0370177	0.517699
NPAP1	3	6	0.0347572	0.23177	1.1023	0.0370177	0.517699
FLNC	2	5	0.0381991	0.18616	1.15241	0.0175596	0.517699
KIF2B	2	5	0.0381991	0.18616	1.15241	0.0175596	0.517699
MED12	2	5	0.0381991	0.18616	1.15241	0.0175596	0.517699
MYH13	2	5	0.0381991	0.18616	1.15241	0.0175596	0.517699
ABCC11	1	4	0.0393152	0.116845	1.1935	0.00236035	0.517699
AHNAK2	1	4	0.0393152	0.116845	1.1935	0.00236035	0.517699
CDH17	1	4	0.0393152	0.116845	1.1935	0.00236035	0.517699
CDH18	1	4	0.0393152	0.116845	1.1935	0.00236035	0.517699
CELSR1	1	4	0.0393152	0.116845	1.1935	0.00236035	0.517699
COL14A1	1	4	0.0393152	0.116845	1.1935	0.00236035	0.517699
COL22A1	1	4	0.0393152	0.116845	1.1935	0.00236035	0.517699
DCHS2	1	4	0.0393152	0.116845	1.1935	0.00236035	0.517699
DYSF	1	4	0.0393152	0.116845	1.1935	0.00236035	0.517699
EEF1A1	1	4	0.0393152	0.116845	1.1935	0.00236035	0.517699
EXPH5	1	4	0.0393152	0.116845	1.1935	0.00236035	0.517699
FAM47B	1	4	0.0393152	0.116845	1.1935	0.00236035	0.517699
FBN2	1	4	0.0393152	0.116845	1.1935	0.00236035	0.517699
FCRL5	1	4	0.0393152	0.116845	1.1935	0.00236035	0.517699
G6PC	1	4	0.0393152	0.116845	1.1935	0.00236035	0.517699
IL1RAPL2	1	4	0.0393152	0.116845	1.1935	0.00236035	0.517699
LRRC16A	1	4	0.0393152	0.116845	1.1935	0.00236035	0.517699
LTBP1	1	4	0.0393152	0.116845	1.1935	0.00236035	0.517699
MAGEE1	1	4	0.0393152	0.116845	1.1935	0.00236035	0.517699
MECOM	1	4	0.0393152	0.116845	1.1935	0.00236035	0.517699
PCDHA1	1	4	0.0393152	0.116845	1.1935	0.00236035	0.517699
PLCE1	1	4	0.0393152	0.116845	1.1935	0.00236035	0.517699
PLCG1	1	4	0.0393152	0.116845	1.1935	0.00236035	0.517699
PLXNA3	1	4	0.0393152	0.116845	1.1935	0.00236035	0.517699
PTCHD4	1	4	0.0393152	0.116845	1.1935	0.00236035	0.517699
PTPRC	1	4	0.0393152	0.116845	1.1935	0.00236035	0.517699
PTPRH	1	4	0.0393152	0.116845	1.1935	0.00236035	0.517699
PTPRM	1	4	0.0393152	0.116845	1.1935	0.00236035	0.517699
RERE	1	4	0.0393152	0.116845	1.1935	0.00236035	0.517699
RIMBP2	1	4	0.0393152	0.116845	1.1935	0.00236035	0.517699
SCN3A	1	4	0.0393152	0.116845	1.1935	0.00236035	0.517699
SRBD1	1	4	0.0393152	0.116845	1.1935	0.00236035	0.517699
TYK2	1	4	0.0393152	0.116845	1.1935	0.00236035	0.517699
PKHD1	4	7	0.0437851	0.263868	1.05625	0.0557967	0.517699
