# Supplementary material for: Identification of EMT-Related Genes and Prognostic Signature With Significant Implications on Biological Properties and Oncology Treatment of Lower Grade Gliomas
Source: Front Cell Dev Biol. 2022 May 17;10:887693. doi: 10.3389/fcell.2022.887693 (PMC9152435; doi:10.3389/fcell.2022.887693)
Supplement: Supplementary file 10 [file Table7.XLSX]

## Sheet: Sheet1
Supplementary Table 7: Co-expression relationships between DEGs and post-transcription modification writers
DEGs	Writers	Cor	pvalue
CLIC1	CFI	0.63957	6.76411e-60
EMP3	CFI	0.530445	2.79405e-38
TAGLN2	CFI	0.52872	5.3348e-38
MSN	CFI	0.574064	5.92198e-46
ANXA1	CFI	0.576364	2.1652e-46
S100A11	CFI	0.685692	6.02483e-72
STEAP3	CFI	0.505713	2.10957e-34
SERPING1	CFI	0.630887	7.45326e-58
C1R	CFI	0.661443	2.4117e-65
PLEKHA4	CFI	0.505552	2.23049e-34
ANXA2	CFI	0.664136	4.78333e-66
PYGL	CFI	0.636399	3.83383e-59
S100A4	CFI	0.517448	3.3403e-36
PLAU	CFI	0.525753	1.60941e-37
SERPINA1	CFI	0.601111	2.54503e-51
PDIA4	CPSF4	0.526948	1.03314e-37
MYL12A	CFI	0.588874	7.87841e-49
PLP2	CFI	0.545762	7.57271e-41
MRC2	CFI	0.547248	4.19891e-41
SERPINH1	CFI	0.507718	1.05081e-34
LAP3	CFI	0.521504	7.67517e-37
FAM20C	CFI	0.608306	7.76399e-53
MCUB	CFI	0.602966	1.04351e-51
HLA-DRB1	CFI	0.64172	2.06207e-60
TMSB4X	CFI	0.596326	2.46823e-50
PLSCR1	CFI	0.537563	1.86101e-39
CD58	CFI	0.53266	1.2109e-38
APOBEC3C	CFI	0.648982	3.47604e-62
CAPG	CFI	0.54881	2.25157e-41
SOD2	WTAP	0.606308	2.06521e-52
HLA-DRA	CFI	0.650204	1.72908e-62
HLA-DPB1	CFI	0.630523	9.04818e-58
S100A6	CFI	0.608195	8.20226e-53
CAVIN1	CFI	0.537716	1.7544e-39
RAB32	CFI	0.595539	3.57233e-50
GNG5	RBM15	0.519798	1.42828e-36
FCGR3A	CFI	0.623164	4.31207e-56
HLA-DQA1	CFI	0.541765	3.64615e-40
CD74	CFI	0.654619	1.35103e-63
CHI3L2	CFI	0.506537	1.58541e-34
MMP14	CFI	0.551984	6.28294e-42
ABCC3	CFI	0.550779	1.02155e-41
HLA-DMA	CFI	0.667886	4.88605e-67
NAPSB	CFI	0.54247	2.7672e-40
HLA-DOA	CFI	0.602593	1.2492e-51
EMILIN1	CFI	0.548423	2.62827e-41
C1RL	CFI	0.677845	9.68446e-70
HLA-DPA1	CFI	0.619054	3.57047e-55
VIM	CFI	0.658748	1.19738e-64
CTSZ	CFI	0.614813	3.06094e-54
C1S	CFI	0.606327	2.04592e-52
OSMR	CFI	0.58353	8.93727e-48
IQGAP1	CFI	0.626561	7.33796e-57
ALOX5AP	CFI	0.611837	1.35553e-53
DIRAS3	CFI	0.509942	4.82504e-35
FAM114A1	CFI	0.614937	2.87561e-54
SRPX2	CFI	0.555943	1.25411e-42
AC093673.1	CPSF4	0.506365	1.6827e-34
TNFRSF1A	CFI	0.694098	2.1774e-74
CFI	CFI	0.824596	1.59388e-127
MSR1	CFI	0.574757	4.37767e-46
ACTN1	CFI	0.620141	2.04797e-55
HLA-DRB5	CFI	0.571029	2.20804e-45
HLA-DRB6	CFI	0.531667	1.76322e-38
ARPP21	CFI	-0.501883	7.8864e-34
TRIP6	NUDT21	-0.527616	8.05717e-38
TRIP6	CPSF4	0.525246	1.94145e-37
HLA-DMB	CFI	0.644704	3.90336e-61
LSP1	CFI	0.521796	6.89811e-37
GNG12	CFI	0.583936	7.44513e-48
SPOCD1	CFI	0.501094	1.03256e-33
SERPINB1	CFI	0.628211	3.0806e-57
FAM129A	CFI	0.627601	4.24895e-57
FCGR2A	CFI	0.633215	2.14391e-58
ADA2	CFI	0.612937	7.83698e-54
CD151	CFI	0.506543	1.58214e-34
TUBA1C	CFI	0.500525	1.25381e-33
TNC	CFI	0.517364	3.44384e-36
DPYD	CFI	0.64128	2.63188e-60
CASP1	CFI	0.633755	1.60318e-58
CD276	CFI	0.517267	3.56573e-36
HLA-B	CFI	0.53416	6.84929e-39
FLNA	CFI	0.550756	1.03115e-41
OLFML3	CFI	0.616462	1.33253e-54
HLA-DQB1	CFI	0.576845	1.75248e-46
NAMPT	CFI	0.536815	2.48066e-39
FUCA2	CFI	0.507072	1.31618e-34
RNF135	CFI	0.592754	1.31303e-49
SWAP70	CFI	0.505802	2.04593e-34
REEP4	CPSF4	0.545452	8.56173e-41
C3	CFI	0.660464	4.32571e-65
GSDMD	NUDT21	-0.538841	1.13633e-39
LGALS1	CFI	0.51998	1.33698e-36
CPVL	CFI	0.568088	7.80186e-45
RNASE2	CFI	0.537006	2.30556e-39
ARPC1B	CFI	0.605729	2.73839e-52
FHL3	CFI	0.556116	1.16828e-42
FHL3	CPSF4	0.524627	2.43974e-37
VAMP8	CFI	0.583232	1.02232e-47
LY96	CFI	0.632141	3.81477e-58
CARD16	CFI	0.514959	8.1565e-36
C1QB	CFI	0.563702	5.00513e-44
FCER1G	CFI	0.608249	7.98565e-53
TMBIM1	CFI	0.524066	3.00081e-37
ELK3	CFI	0.607453	1.17969e-52
PARP9	CFI	0.524259	2.79452e-37
IGFBP7	CFI	0.63608	4.56056e-59
MS4A6A	CFI	0.586392	2.44809e-48
NPC2	CFI	0.67516	5.31342e-69
CTSS	CFI	0.57364	7.12363e-46
NEK6	CFI	0.521032	9.11718e-37
CYBA	CFI	0.581584	2.14058e-47
CYBA	NUDT21	-0.509478	5.67735e-35
HLA-A	CFI	0.515066	7.85192e-36
CTSC	CFI	0.544355	1.31986e-40
C1QA	CFI	0.549399	1.7785e-41
RAC2	CFI	0.547435	3.89816e-41
ARHGDIB	CFI	0.614435	3.70113e-54
MYOF	CFI	0.685703	5.98075e-72
FBLN5	CFI	0.543582	1.78941e-40
HLA-C	CFI	0.516066	5.48953e-36
LHFPL2	CFI	0.590536	3.66678e-49
LAIR1	CFI	0.592561	1.43593e-49
P3H2	CFI	0.534513	5.98793e-39
NAP1L3	CPSF4	-0.532257	1.41065e-38
NAP1L3	CFI	-0.502602	6.16568e-34
COLEC12	CFI	0.574695	4.4977e-46
FXYD5	CFI	0.54128	4.40702e-40
LPAR6	CFI	0.595428	3.76477e-50
ITGB2	CFI	0.601604	2.0088e-51
ABI3	CFI	0.560703	1.75604e-43
FERMT3	CFI	0.567671	9.32046e-45
HCLS1	CFI	0.573617	7.19437e-46
CIITA	CFI	0.580226	3.92323e-47
ZDHHC12	CFI	0.553365	3.58992e-42
ALOX5	CFI	0.594532	5.72883e-50
GLMP	CFI	0.57635	2.17825e-46
CP	CFI	0.523173	4.16603e-37
LYN	CFI	0.532464	1.30417e-38
TCIRG1	NUDT21	-0.509016	6.67643e-35
B2M	CFI	0.606726	1.68346e-52
LGALS3BP	CFI	0.543401	1.92149e-40
SASH3	CFI	0.608614	6.676e-53
WWTR1	CFI	0.592275	1.64002e-49
FGL2	CFI	0.566266	1.69397e-44
TLR2	CFI	0.533059	1.04104e-38
SLC15A3	CFI	0.530148	3.12371e-38
FTL	CFI	0.536442	2.86286e-39
EHD2	CFI	0.528948	4.89927e-38
MAN1C1	CFI	0.623871	2.98945e-56
SQOR	CFI	0.571042	2.19578e-45
VAMP5	NUDT21	-0.586615	2.21148e-48
VAMP5	CFI	0.54608	6.67645e-41
RPS6KA1	CFI	0.54008	7.02823e-40
MYO1F	CFI	0.611562	1.55446e-53
C1QC	CFI	0.547794	3.37787e-41
MYD88	CFI	0.543931	1.56008e-40
TYROBP	CFI	0.587913	1.22344e-48
GPR65	CFI	0.626283	8.49156e-57
ITPKC	CFI	0.521922	6.58719e-37
S100A10	CFI	0.5959	3.01501e-50
NMI	CFI	0.521451	7.82438e-37
GIMAP2	CFI	0.527297	9.07259e-38
PLBD1	CFI	0.546757	5.10432e-41
ITGA3	CFI	0.51403	1.13631e-35
SPI1	CFI	0.568781	5.80071e-45
RUNDC3A	RBM15	-0.50745	1.15396e-34
PLK3	CFI	0.578414	8.76873e-47
LMO2	CFI	0.567814	8.76893e-45
GMFG	CFI	0.565213	2.64662e-44
RUNX1	CFI	0.509246	6.15946e-35
PTPRC	CFI	0.543561	1.80409e-40
AL022313.4	RBM15	-0.50553	2.24794e-34
ATP6V1G2	CPSF4	-0.532051	1.52454e-38
IL13RA1	CFI	0.602735	1.16667e-51
SLC7A7	CFI	0.575137	3.70691e-46
CSMD3	NUDT21	0.500911	1.09929e-33
GPSM3	CFI	0.565332	2.51715e-44
LTBR	CFI	0.59502	4.55895e-50
INPP5D	CFI	0.513623	1.31314e-35
RCAN1	CFI	0.511843	2.46901e-35
CRB2	CFI	0.504211	3.54495e-34
SCIN	CFI	0.521744	7.03012e-37
EVA1B	NUDT21	-0.550917	9.66296e-42
EVA1B	ZC3H13	-0.500804	1.13981e-33
STAT5A	CFI	0.554647	2.13101e-42
CD44	CFI	0.66506	2.73451e-66
SNAP91	CPSF4	-0.506718	1.48866e-34
C2	CFI	0.557125	7.72113e-43
JPH3	CFI	-0.512527	1.938e-35
IL18	CFI	0.533811	7.8225e-39
CAMSAP3	RBM15	-0.502531	6.31583e-34
AC008760.2	CFI	0.509143	6.38664e-35
LRRC25	CFI	0.619377	3.02763e-55
SP100	CFI	0.572437	1.20127e-45
PDCD1LG2	CFI	0.540057	7.09116e-40
AHR	CFI	0.546801	5.01548e-41
TSPOAP1	CLP1	-0.51979	1.43261e-36
SIGLEC9	CFI	0.565387	2.45877e-44
CD300A	CFI	0.551642	7.21384e-42
LAT2	CFI	0.543802	1.64083e-40
HAVCR2	CFI	0.542047	3.26605e-40
PWAR6	CLP1	-0.501816	8.06836e-34
CD53	CFI	0.547625	3.61285e-41
CASP6	CFI	0.562538	8.15864e-44
HLA-F	CFI	0.503715	4.20597e-34
RNASE6	CFI	0.500248	1.37763e-33
MVP	CFI	0.651616	7.68855e-63
ST14	CFI	0.524469	2.58634e-37
SLA	CFI	0.521187	8.6175e-37
HSD3B7	CFI	0.64618	1.70252e-61
TNFRSF1B	CFI	0.544274	1.36269e-40
ITGAL	CFI	0.525999	1.46928e-37
PSMB9	CFI	0.501577	8.7565e-34
PROS1	CFI	0.59193	1.92438e-49
TNFRSF14	NUDT21	-0.513692	1.28162e-35
LAPTM5	CFI	0.565882	1.99414e-44
DEF6	CFI	0.539903	7.52929e-40
CCR5	CFI	0.570332	2.98093e-45
OSCAR	CFI	0.563597	5.2308e-44
ANXA2P2	CFI	0.646865	1.15633e-61
GALM	CFI	0.50805	9.3595e-35
LRRN4CL	CFI	0.506699	1.49866e-34
CD2	CFI	0.50331	4.83511e-34
CD4	CFI	0.524208	2.84762e-37
GZMA	CFI	0.534104	6.99842e-39
PTPN6	CFI	0.521119	8.8338e-37
C21orf62	CFI	0.519059	1.86681e-36
ARHGAP30	CFI	0.581567	2.15744e-47
UCP2	CFI	0.51049	3.97877e-35
LOXL2	CFI	0.511312	2.97848e-35
PARVG	CFI	0.577692	1.20627e-46
PDZD4	RBM15	-0.567183	1.14736e-44
DOK3	CFI	0.58358	8.74121e-48
RNASET2	NUDT21	-0.50649	1.61148e-34
ANG	CFI	0.524151	2.9077e-37
CLEC7A	CFI	0.504035	3.76715e-34
SGSM1	RBM15	-0.515167	7.57274e-36
SGSM1	CLP1	-0.50494	2.7564e-34
LILRB1	CFI	0.545	1.02333e-40
NCF4	CFI	0.545972	6.96788e-41
AL357992.1	CFI	0.54563	7.97817e-41
MTMR11	CFI	0.58677	2.06063e-48
CASP4	CFI	0.611705	1.44741e-53
AC133065.3	CFI	0.590299	4.0911e-49
MAPK8IP2	RBM15	-0.522419	5.49258e-37
NFAM1	CFI	0.561056	1.51588e-43
APOL6	CFI	0.500994	1.0684e-33
HCK	CFI	0.54682	4.97834e-41
NCKAP1L	CFI	0.539949	7.39682e-40
LCP2	CFI	0.510742	3.64167e-35
PRSS23	CFI	0.554625	2.14954e-42
AIF1	CFI	0.532747	1.17159e-38
CSTA	CFI	0.592324	1.6029e-49
CYBB	CFI	0.502001	7.57516e-34
GLIS3	CFI	0.500211	1.39496e-33
CD86	CFI	0.502572	6.22803e-34
PCED1B-AS1	CFI	0.581493	2.22984e-47
MILR1	CFI	0.546041	6.77959e-41
VAV1	CFI	0.554737	2.05407e-42
PYCARD	NUDT21	-0.516285	5.07493e-36
BCL2L12	CPSF4	0.552322	5.48124e-42
RBMS1	CFI	0.594584	5.59091e-50
LILRB4	CFI	0.507753	1.03806e-34
INAFM1	NUDT21	-0.534695	5.58639e-39
TBXAS1	CFI	0.531214	2.09171e-38
TCIM	WTAP	0.522607	5.12659e-37
MIR9-3HG	METTL3	0.582302	1.55179e-47
MIR9-3HG	PABPN1	0.56516	2.70677e-44
MIR9-3HG	CPSF1	0.525701	1.64048e-37
FES	CFI	0.536306	3.01633e-39
SHANK2	CPSF4	-0.520945	9.40931e-37
HRH1	CFI	0.559735	2.62576e-43
BATF	CFI	0.533732	8.06094e-39
ST8SIA4	CFI	0.530426	2.81437e-38
TLR1	CFI	0.550497	1.14431e-41
BTK	CFI	0.518305	2.45235e-36
APBB1IP	CFI	0.522472	5.38671e-37
GAPT	CFI	0.604185	5.7934e-52
CYTH4	CFI	0.547337	4.05256e-41
HGF	CFI	0.5562	1.12915e-42
BTN2A2	CFI	0.532426	1.32297e-38
LST1	CFI	0.51129	3.00113e-35
GLIPR1	CFI	0.547039	4.5627e-41
APOBEC3G	CFI	0.54947	1.72896e-41
CSF3R	CFI	0.508206	8.8646e-35
RFTN1	CFI	0.599743	4.89016e-51
NFATC2	CFI	0.525614	1.69457e-37
ARHGAP25	CFI	0.542705	2.52478e-40
JAK3	CFI	0.547262	4.17524e-41
RARRES3	CFI	0.505952	1.94195e-34
TNFAIP8L2	CFI	0.518744	2.09278e-36
IGSF6	CFI	0.536081	3.28856e-39
PCED1B	CFI	0.587014	1.84386e-48
LY86	CFI	0.511731	2.56861e-35
SYK	CFI	0.511186	3.1134e-35
SERPINB8	CFI	0.616982	1.02433e-54
CLEC2B	CFI	0.55016	1.31055e-41
NAP1L2	CPSF4	-0.509779	5.10978e-35
CPNE5	RBM15	-0.532068	1.51535e-38
AL590666.2	METTL3	0.563437	5.59492e-44
AL590666.2	PABPN1	0.537552	1.86883e-39
AL590666.2	CPSF1	0.524318	2.73404e-37
PPP1R3B	CFI	0.556524	9.88221e-43
ADPRH	CFI	0.634964	8.34807e-59
FNDC3B	CFI	0.552152	5.86953e-42
CD300C	CFI	0.567888	8.49548e-45
CMTM7	CFI	0.509872	4.94414e-35
HDHD3	VIRMA	-0.516034	5.55203e-36
DOCK2	CFI	0.521331	8.17466e-37
BACE2	CFI	0.516355	4.94852e-36
AP000757.1	PABPN1	0.543407	1.91666e-40
AP000757.1	METTL3	0.519086	1.84885e-36
SP140L	CFI	0.579058	6.59246e-47
TMEM37	CFI	0.549841	1.4898e-41
CPEB3	CPSF4	-0.5037	4.22723e-34
ARHGAP9	CFI	0.539693	8.16765e-40
MUC1	CFI	0.540904	5.10169e-40
REPS2	CPSF4	-0.502901	5.5638e-34
AC004067.1	CFI	0.549132	1.97972e-41
FOSL2	WTAP	0.50668	1.50822e-34
PIK3R5	CFI	0.519079	1.85387e-36
C4B	CFI	0.563076	6.51139e-44
DENND2D	CFI	0.583233	1.02148e-47
CYTIP	CFI	0.502426	6.54825e-34
KSR2	CPSF4	-0.504412	3.3077e-34
KSR2	CLP1	-0.502017	7.53261e-34
TLR3	CFI	0.524905	2.20242e-37
CD300LF	CFI	0.531562	1.83431e-38
PTGER4	CFI	0.512581	1.90142e-35
SEC24D	CFI	0.529103	4.62298e-38
AC009041.2	PABPN1	0.560992	1.55709e-43
AC009041.2	CPSF1	0.5269	1.0516e-37
AC098613.1	CFI	0.524846	2.25082e-37
BTBD19	CFI	0.523689	3.44645e-37
STXBP2	CFI	0.503086	5.22169e-34
LINC01150	CFI	0.544048	1.48966e-40
AC124312.2	ZC3H13	0.516775	4.25621e-36
AC124312.2	CPSF4	-0.502733	5.89337e-34
SCIMP	CFI	0.53447	6.08586e-39
HFE	CFI	0.546014	6.85448e-41
EMB	CFI	0.501778	8.17386e-34
SNX20	CFI	0.581285	2.44648e-47
KCNE3	CFI	0.521067	9.00102e-37
FAS	CFI	0.517578	3.18832e-36
SIGLEC7	CFI	0.5089	6.95237e-35
FRRS1L	CPSF4	-0.501036	1.05315e-33
NEXN	CFI	0.502054	7.43776e-34
APLNR	CFI	0.532558	1.25858e-38
CSF2RB	CFI	0.563379	5.73411e-44
RUNX3	CFI	0.501362	9.42232e-34
CASP8	CFI	0.603266	9.03159e-52
SIRPB2	CFI	0.511672	2.62299e-35
NCF1C	CFI	0.516298	5.05026e-36
HSF4	PABPN1	0.568846	5.64112e-45
NCF1	CFI	0.593416	9.6468e-50
MCF2	RBM15	-0.531747	1.71024e-38
FAM81A	CLP1	-0.504142	3.63054e-34
EPHA10	RBM15	-0.50471	2.98474e-34
AL359091.1	PABPN1	0.519624	1.5212e-36
TRIM38	CFI	0.576649	1.90981e-46
DTL	CPSF3	0.500714	1.17535e-33
SPN	CFI	0.515667	6.33343e-36
GNGT2	CFI	0.541103	4.72091e-40
ARHGAP44	CPSF3	-0.504559	3.14482e-34
NAPB	METTL16	-0.501163	1.00862e-33
ARHGAP15	CFI	0.58649	2.34097e-48
TFEC	CFI	0.520639	1.0519e-36
AC098614.1	CFI	0.516502	4.69432e-36
SMIM10L2B	CPSF3	-0.502538	6.30207e-34
PPP2R2C	CLP1	-0.521404	7.96073e-37
PPP2R2C	CPSF3	-0.520945	9.41032e-37
STX1A	METTL16	-0.50793	9.75856e-35
PIK3CG	CFI	0.505149	2.5643e-34
ALPK1	CFI	0.663444	7.2583e-66
SULT4A1	METTL16	-0.503906	3.93792e-34
PLB1	CFI	0.63622	4.22604e-59
RBFOX1	METTL16	-0.500343	1.33387e-33
AC145098.1	CFI	0.507659	1.07274e-34
PACSIN1	CPSF3	-0.512307	2.09484e-35
AL136964.1	RBM15	-0.528802	5.17495e-38
CACNA1B	METTL16	-0.50315	5.10789e-34
CACNA1B	CPSF3	-0.502509	6.3637e-34
RGS4	METTL16	-0.505766	2.07171e-34
HPCAL4	CPSF3	-0.526041	1.44637e-37
HPCAL4	CLP1	-0.508029	9.42875e-35
SERPINI1	METTL16	-0.50584	2.01865e-34
MAL2	METTL16	-0.51989	1.38115e-36
PIK3R6	CFI	0.534946	5.07607e-39
RUNX2	CFI	0.577457	1.3383e-46
TMEM130	CPSF3	-0.502341	6.74155e-34
ARL11	CFI	0.590024	4.6434e-49
C1orf115	METTL16	-0.509545	5.5456e-35
KCNJ3	CPSF3	-0.512906	1.69434e-35
DNM1	METTL16	-0.511156	3.14685e-35
DOC2A	METTL16	-0.505243	2.48267e-34
SYNPR	METTL16	-0.508498	8.00461e-35
DLGAP2	CPSF3	-0.519293	1.71563e-36
CHD5	CPSF3	-0.511009	3.31377e-35
CHD5	METTL16	-0.501102	1.02974e-33
PHF24	CPSF3	-0.505129	2.58213e-34
PHF24	METTL16	-0.500314	1.34706e-33
KCNJ4	METTL16	-0.500347	1.332e-33
EPHB6	METTL16	-0.510674	3.72995e-35
C3orf80	METTL16	-0.503541	4.46584e-34
SLC17A7	METTL16	-0.509674	5.29996e-35
