# Supplementary material for: Identification of EMT-Related Genes and Prognostic Signature With Significant Implications on Biological Properties and Oncology Treatment of Lower Grade Gliomas
Source: Front Cell Dev Biol. 2022 May 17;10:887693. doi: 10.3389/fcell.2022.887693 (PMC9152435; doi:10.3389/fcell.2022.887693)
Supplement: Supplementary file 11 [file Table8.XLSX]

## Sheet: Sheet1
Supplementary Table 8: Distribution of clinical traits between train and test sets of TCGA samples.
Clinical traits	Value	Total	Test	Train	Pvalue
Age	14	1(0.2%)	0(0%)	1(0.39%)	0.4486
Age	17	1(0.2%)	0(0%)	1(0.39%)
Age	18	1(0.2%)	0(0%)	1(0.39%)
Age	19	1(0.2%)	1(0.4%)	0(0%)
Age	20	6(1.18%)	2(0.79%)	4(1.56%)
Age	21	4(0.79%)	1(0.4%)	3(1.17%)
Age	22	5(0.98%)	3(1.19%)	2(0.78%)
Age	23	5(0.98%)	1(0.4%)	4(1.56%)
Age	24	7(1.38%)	2(0.79%)	5(1.95%)
Age	25	9(1.77%)	4(1.59%)	5(1.95%)
Age	26	8(1.57%)	4(1.59%)	4(1.56%)
Age	27	9(1.77%)	5(1.98%)	4(1.56%)
Age	28	7(1.38%)	3(1.19%)	4(1.56%)
Age	29	15(2.95%)	9(3.57%)	6(2.34%)
Age	30	19(3.74%)	8(3.17%)	11(4.3%)
Age	31	17(3.35%)	9(3.57%)	8(3.12%)
Age	32	14(2.76%)	10(3.97%)	4(1.56%)
Age	33	18(3.54%)	7(2.78%)	11(4.3%)
Age	34	15(2.95%)	9(3.57%)	6(2.34%)
Age	35	15(2.95%)	6(2.38%)	9(3.52%)
Age	36	14(2.76%)	7(2.78%)	7(2.73%)
Age	37	14(2.76%)	6(2.38%)	8(3.12%)
Age	38	21(4.13%)	8(3.17%)	13(5.08%)
Age	39	13(2.56%)	5(1.98%)	8(3.12%)
Age	40	12(2.36%)	8(3.17%)	4(1.56%)
Age	41	14(2.76%)	6(2.38%)	8(3.12%)
Age	42	9(1.77%)	6(2.38%)	3(1.17%)
Age	43	13(2.56%)	5(1.98%)	8(3.12%)
Age	44	13(2.56%)	5(1.98%)	8(3.12%)
Age	45	8(1.57%)	2(0.79%)	6(2.34%)
Age	46	7(1.38%)	4(1.59%)	3(1.17%)
Age	47	12(2.36%)	6(2.38%)	6(2.34%)
Age	48	13(2.56%)	8(3.17%)	5(1.95%)
Age	49	7(1.38%)	4(1.59%)	3(1.17%)
Age	50	7(1.38%)	3(1.19%)	4(1.56%)
Age	51	9(1.77%)	5(1.98%)	4(1.56%)
Age	52	12(2.36%)	3(1.19%)	9(3.52%)
Age	53	9(1.77%)	6(2.38%)	3(1.17%)
Age	54	12(2.36%)	7(2.78%)	5(1.95%)
Age	55	7(1.38%)	3(1.19%)	4(1.56%)
Age	56	7(1.38%)	4(1.59%)	3(1.17%)
Age	57	8(1.57%)	7(2.78%)	1(0.39%)
Age	58	11(2.17%)	6(2.38%)	5(1.95%)
Age	59	10(1.97%)	6(2.38%)	4(1.56%)
Age	60	8(1.57%)	4(1.59%)	4(1.56%)
Age	61	7(1.38%)	0(0%)	7(2.73%)
Age	62	9(1.77%)	5(1.98%)	4(1.56%)
Age	63	6(1.18%)	4(1.59%)	2(0.78%)
Age	64	4(0.79%)	2(0.79%)	2(0.78%)
Age	65	3(0.59%)	1(0.4%)	2(0.78%)
Age	66	8(1.57%)	8(3.17%)	0(0%)
Age	67	4(0.79%)	2(0.79%)	2(0.78%)
Age	68	1(0.2%)	0(0%)	1(0.39%)
Age	69	3(0.59%)	1(0.4%)	2(0.78%)
Age	70	5(0.98%)	2(0.79%)	3(1.17%)
Age	71	2(0.39%)	2(0.79%)	0(0%)
Age	73	3(0.59%)	3(1.19%)	0(0%)
Age	74	4(0.79%)	3(1.19%)	1(0.39%)
Age	75	1(0.2%)	0(0%)	1(0.39%)
Age	87	1(0.2%)	1(0.4%)	0(0%)
Gender	Female	227(44.69%)	124(49.21%)	103(40.23%)	0.0518
Gender	Male	281(55.31%)	128(50.79%)	153(59.77%)
Grade	G2	247(48.62%)	116(46.03%)	131(51.17%)	0.2845
Grade	G3	261(51.38%)	136(53.97%)	125(48.83%)
